# Supplementary material for: Infectious bronchitis virus vaccination, but not the presence of XCR1, is correlated with large differences in chicken caecal microbiota
Source: Microb Genom. 2024 Sep 2;10(9):001289. doi: 10.1099/mgen.0.001289 (PMC11541229; doi:10.1099/mgen.0.001289)
Supplement: Uncited Supplementary Material 3. [file mgen-10-01289-s003.xlsx]

## Sheet: gtdb_95.bac120.summary
MAG	gtdb-tk classification	Completeness (checkm2)	Contamination (checkm2)	Coding_Density (checkm2)	Contig_N50	Average_Gene_Length	Genome_Size	GC_Content	Total_Coding_Sequences
6730_HET_VAC_contig_11299_metaflye_circ	d__Bacteria;p__Bacteroidota;c__Bacteroidia;o__Bacteroidales;f__UBA932;g__Coprenecus;s__Coprenecus stercorigallinarum	99.81	0.28	0.905	2652257	346.106	2652257	0.52	2316
6730_HET_VAC_contig_11916_metaflye_circ	d__Bacteria;p__Pseudomonadota;c__Alphaproteobacteria;o__Rs-D84;f__Rs-D84;g__Enterousia;s__Enterousia sp944392535	97.26	0	0.904	958618	304.694	958618	0.43	950
6730_HET_VAC_s0.ctg000451l_hifiasm_large	d__Bacteria;p__Bacillota;c__Bacilli;o__RF39;f__UBA660;g__Coprosoma;s__Coprosoma sp944358685	90.03	1.8	0.896	1520450	286.914	1520450	0.29	1586
6730_HET_VAC_s3.ctg000004l_hifiasm_large	d__Bacteria;p__Actinomycetota;c__Coriobacteriia;o__Coriobacteriales;f__Atopobiaceae;g__Thermophilibacter;s__Thermophilibacter sp944322145	98.6	0.8	0.87	2773143	333.091	2773143	0.67	2417
6730_HET_VAC_s367.ctg000510c_hifiasm_circ	d__Bacteria;p__Bacillota;c__Bacilli;o__RF39;f__UBA660;g__Onthousia;s__Onthousia faecigallinarum	95.39	3.17	0.884	1603906	285.73	1603906	0.31	1658
6730_HET_VAC_s86.ctg000137c_hifiasm_circ	d__Bacteria;p__Actinomycetota;c__Coriobacteriia;o__Coriobacteriales;f__Atopobiaceae;g__Thermophilibacter;s__	97.19	0.01	0.889	2024237	338.476	2024237	0.67	1775
6732_HOM_VAC_contig_38_metaflye_large	d__Bacteria;p__Bacteroidota;c__Bacteroidia;o__Bacteroidales;f__Muribaculaceae;g__Limisoma;s__Limisoma gallistercoris	99.98	0.02	0.904	2885163	357.476	2885163	0.48	2436
6732_HOM_VAC_s127.ctg000167c_hifiasm_circ	d__Bacteria;p__Bacillota_A;c__Clostridia;o__Lachnospirales;f__Lachnospiraceae;g__Scatomonas;s__	91.39	0.04	0.894	2877256	323.785	2877256	0.51	2655
6732_HOM_VAC_s129.ctg000173l_hifiasm_large	d__Bacteria;p__Bacillota_B;c__Peptococcia;o__Peptococcales;f__Peptococcaceae;g__UMGS1590;s__UMGS1590 sp900552455	99.51	0.13	0.887	2633207	313.491	2633207	0.54	2489
6732_HOM_VAC_s92.ctg000117c_hifiasm_circ	d__Bacteria;p__Actinomycetota;c__Coriobacteriia;o__Coriobacteriales;f__Coriobacteriaceae;g__Collinsella;s__Collinsella tanakaei_A	99.96	0.37	0.846	2609091	333.543	2609091	0.65	2208
6732_HOM_VAC_s94.ctg000121c_hifiasm_circ	d__Bacteria;p__Bacillota_A;c__Clostridia;o__Oscillospirales;f__Acutalibacteraceae;g__Caproicibacterium;s__Caproicibacterium sp944385055	81.21	0.01	0.862	2056014	319.961	2056014	0.58	1850
6737_HOM_CTRL_s118.ctg000143c_hifiasm_circ	d__Bacteria;p__Actinomycetota;c__Coriobacteriia;o__Coriobacteriales;f__Atopobiaceae;g__Thermophilibacter;s__Thermophilibacter sp002159495	99.76	0.28	0.885	2433379	338.216	2433379	0.68	2126
6737_HOM_CTRL_s164.ctg000202c_hifiasm_circ	d__Bacteria;p__Actinomycetota;c__Coriobacteriia;o__Coriobacteriales;f__Coriobacteriaceae;g__Coprousia;s__	99.75	0.34	0.864	2395635	343.691	2395635	0.67	2011
6737_HOM_CTRL_s170.ctg000210c_hifiasm_circ	d__Bacteria;p__Bacillota;c__Bacilli;o__RF39;f__UBA660;g__Coprosoma;s__Coprosoma intestinipullorum	94.83	1.43	0.896	1367615	293.157	1367615	0.31	1396
6737_HOM_CTRL_s20.ctg000116l_hifiasm_large	d__Bacteria;p__Bacillota_A;c__Clostridia;o__Christensenellales;f__CAG-138;g__Aphodomorpha;s__Aphodomorpha intestinavium	92.33	0.41	0.868	2453388	325.825	2453388	0.65	2183
6737_HOM_CTRL_s20.ctg000294l_hifiasm_large	d__Bacteria;p__Bacillota_A;c__Clostridia;o__Lachnospirales;f__Lachnospiraceae;g__Merdimonas;s__Merdimonas massiliensis_A	98.43	1.04	0.904	2672647	315.533	2672647	0.49	2558
6737_HOM_CTRL_s227.ctg000287c_hifiasm_circ	d__Bacteria;p__Bacillota_A;c__Clostridia;o__TANB77;f__CAG-508;g__UMGS1994;s__UMGS1994 sp944386155	96.31	2.96	0.868	1805285	304.214	1805285	0.26	1719
6737_HOM_CTRL_s26.ctg000031c_hifiasm_circ	d__Bacteria;p__Bacteroidota;c__Bacteroidia;o__Bacteroidales;f__Barnesiellaceae;g__Barnesiella;s__Barnesiella merdigallinarum	99.96	0.12	0.889	3443102	358.475	3443102	0.53	2851
6737_HOM_CTRL_s263.ctg000347c_hifiasm_circ	d__Bacteria;p__Actinomycetota;c__Coriobacteriia;o__Coriobacteriales;f__Coriobacteriaceae;g__Limicola;s__Limicola stercorigallinarum	99.94	0.22	0.861	2238305	336.366	2238305	0.61	1913
6737_HOM_CTRL_s274.ctg000360c_hifiasm_circ	d__Bacteria;p__Bacillota_C;c__Negativicutes;o__Selenomonadales;f__Selenomonadaceae;g__Megamonas;s__Megamonas hypermegale	99.96	0.01	0.877	2348566	307.446	2348566	0.34	2235
6737_HOM_CTRL_s357.ctg000469c_hifiasm_circ	d__Bacteria;p__Bacillota;c__Bacilli;o__Erysipelotrichales;f__Coprobacillaceae;g__Thomasclavelia;s__Thomasclavelia merdavium	100	1.92	0.884	2863686	304.601	2863686	0.3	2776
6737_HOM_CTRL_s502.ctg000643c_hifiasm_circ	d__Bacteria;p__Bacillota_A;c__Clostridia;o__Oscillospirales;f__Acutalibacteraceae;g__Fimenecus;s__Fimenecus excrementavium	99.77	0	0.905	2135881	324.921	2135881	0.5	1987
6737_HOM_CTRL_s7.ctg000008l_hifiasm_large	d__Bacteria;p__Bacteroidota;c__Bacteroidia;o__Bacteroidales;f__UBA11471;g__UBA11471;s__UBA11471 sp905210875	98.81	0.01	0.903	2854692	356.286	2854692	0.5	2414
6737_HOM_CTRL_s71.ctg000086c_hifiasm_circ	d__Bacteria;p__Bacillota_A;c__Clostridia;o__TANB77;f__CAG-508;g__CAG-273;s__CAG-273 sp944393025	98.55	1.89	0.864	1572287	283.772	1572287	0.26	1599
6737_HOM_CTRL_s741.ctg000943l_hifiasm_large	d__Bacteria;p__Bacteroidota;c__Bacteroidia;o__Bacteroidales;f__CHK158-818;g__Gallibacteroides;s__Gallibacteroides avistercoris	100	0	0.894	3064565	341.222	3064565	0.46	2679
6737_HOM_CTRL_tig00017473_hicanu_large	d__Bacteria;p__Bacillota;c__Bacilli;o__RF39;f__UBA660;g__Faecimonas;s__Faecimonas sp944358705	87.49	3.41	0.918	994181	296.137	994181	0.3	1029
6755_HET_CTRL_contig_16021_metaflye_large	d__Bacteria;p__Bacillota_A;c__Clostridia;o__Oscillospirales;f__Ruminococcaceae;g__Faecalibacterium;s__Faecalibacterium sp944386015	99.96	0.4	0.855	3189281	307.451	3189281	0.59	2963
6755_HET_CTRL_contig_16071_metaflye_circ	d__Bacteria;p__Actinomycetota;c__Coriobacteriia;o__Coriobacteriales;f__Atopobiaceae;g__Thermophilibacter;s__Thermophilibacter avicola	98.96	0.44	0.873	2524484	336.269	2524484	0.67	2188
6755_HET_CTRL_contig_17144_metaflye_large	d__Bacteria;p__Bacillota_C;c__Negativicutes;o__Veillonellales;f__Megasphaeraceae;g__Megasphaera;s__Megasphaera stantonii	99.97	0.08	0.871	2753874	311.906	2753874	0.52	2568
6755_HET_CTRL_contig_17442_metaflye_circ	d__Bacteria;p__Bacillota;c__Bacilli;o__RF39;f__UBA660;g__Coprosoma;s__Coprosoma sp944358445	89.97	2.42	0.894	1538818	283.945	1538818	0.28	1619
6755_HET_CTRL_contig_2013_metaflye_large	d__Bacteria;p__Bacteroidota;c__Bacteroidia;o__Bacteroidales;f__Tannerellaceae;g__Parabacteroides;s__Parabacteroides sp002159645	99.86	0.23	0.884	3905936	348.619	3905936	0.47	3307
6755_HET_CTRL_contig_469_metaflye_circ	d__Bacteria;p__Bacillota_A;c__Clostridia;o__Christensenellales;f__Borkfalkiaceae;g__Borkfalkia;s__Borkfalkia faecavium	97.52	0.03	0.844	2373158	327.628	2373158	0.57	2042
6755_HET_CTRL_contig_661_metaflye_large	d__Bacteria;p__Bacteroidota;c__Bacteroidia;o__Bacteroidales;f__Bacteroidaceae;g__Prevotella;s__Prevotella sp000433175	99.88	0.16	0.867	3628656	332.368	3628656	0.48	3160
6755_HET_CTRL_contig_977_metaflye_circ	d__Bacteria;p__Bacteroidota;c__Bacteroidia;o__Bacteroidales;f__Bacteroidaceae;g__Phocaeicola;s__Phocaeicola intestinalis	100	0.14	0.877	4352877	339.213	4352877	0.46	3757
6755_HET_CTRL_s226.ctg000285l_hifiasm_large	d__Bacteria;p__Bacillota_A;c__Clostridia;o__TANB77;f__CAG-508;g__CAG-273;s__CAG-273 sp944392465	97.32	3.36	0.873	1697300	324.798	1697300	0.28	1524
6755_HET_CTRL_s271.ctg000340c_hifiasm_circ	d__Bacteria;p__Bacillota_A;c__Clostridia;o__Oscillospirales;f__Ruminococcaceae;g__Faecalibacterium;s__Faecalibacterium intestinigallinarum	99.96	0.65	0.862	2813314	314.914	2813314	0.62	2570
6755_HET_CTRL_s308.ctg000382l_hifiasm_large	d__Bacteria;p__Bacillota_A;c__Clostridia;o__Oscillospirales;f__Ruminococcaceae;g__Gemmiger;s__Gemmiger sp944388215	99.92	0.65	0.89	2991239	325.797	2991239	0.59	2728
6755_HET_CTRL_s80.ctg000101c_hifiasm_circ	d__Bacteria;p__Bacillota_C;c__Negativicutes;o__Selenomonadales;f__Selenomonadaceae;g__Megamonas;s__Megamonas hypermegale_A	99.99	0.37	0.866	2616786	307.992	2616786	0.43	2456
6755_HET_CTRL_tig00002018_hicanu_circ	d__Bacteria;p__Pseudomonadota;c__Gammaproteobacteria;o__Burkholderiales;f__Burkholderiaceae_A;g__Aphodousia;s__Aphodousia secunda_B	97.14	0.48	0.899	1932551	333.05	1932551	0.47	1741
6755_HET_CTRL_tig00013926_hicanu_large	d__Bacteria;p__Cyanobacteriota;c__Vampirovibrionia;o__Gastranaerophilales;f__Gastranaerophilaceae;g__Gastranaerophilus;s__Gastranaerophilus sp944325835	98.62	0.11	0.896	2024920	307.809	2024920	0.39	1969
metabat2_6730_HET_VAC_hicanu.280	d__Bacteria;p__Bacillota_A;c__Clostridia;o__Oscillospirales;f__Ruminococcaceae;g__Ruminococcus_C;s__	84.5	0	0.865	1716849	314.61	2336907	0.47	2147
metabat2_6730_HET_VAC_hicanu.346	d__Bacteria;p__Bacillota_A;c__Clostridia;o__Oscillospirales;f__Acutalibacteraceae;g__Heritagella;s__Heritagella intestinalis	93.88	2.76	0.85	92257	285.515	2028811	0.56	2020
metabat2_6730_HET_VAC_hicanu.398	d__Bacteria;p__Bacillota_A;c__Clostridia;o__Oscillospirales;f__Oscillospiraceae;g__Scatomorpha;s__Scatomorpha merdipullorum	98.38	0.17	0.863	1421569	314.276	2622318	0.62	2404
metabat2_6730_HET_VAC_hifiasm.289	d__Bacteria;p__Bacillota_A;c__Clostridia;o__Lachnospirales;f__Lachnospiraceae;g__Mediterraneibacter;s__Mediterraneibacter tabaqchaliae	99.99	0.81	0.876	1919424	329.25	3616686	0.51	3216
metabat2_6730_HET_VAC_hifiasm.293	d__Bacteria;p__Synergistota;c__Synergistia;o__Synergistales;f__Synergistaceae;g__Caccocola;s__Caccocola faecigallinarum	92.82	1.81	0.877	575430	314.146	2653261	0.58	2475
metabat2_6730_HET_VAC_hifiasm.324	d__Bacteria;p__Bacteroidota;c__Bacteroidia;o__Bacteroidales;f__Bacteroidaceae;g__Mediterranea;s__Mediterranea intestinavium	86.1	1.87	0.876	1250181	333.248	3654886	0.52	3208
metabat2_6730_HET_VAC_hybrid.107	d__Bacteria;p__Bacteroidota;c__Bacteroidia;o__Bacteroidales;f__UBA932;g__Cryptobacteroides;s__Cryptobacteroides excrementigallinarum	95.29	0.38	0.924	92312	364.316	1951244	0.57	1653
metabat2_6730_HET_VAC_hybrid.12	d__Bacteria;p__Bacillota_A;c__Clostridia;o__Oscillospirales;f__Ruminococcaceae;g__Gemmiger;s__Gemmiger avicola	97.43	0.04	0.878	91616	328.752	2438515	0.61	2174
metabat2_6730_HET_VAC_hybrid.7	d__Bacteria;p__Pseudomonadota;c__Gammaproteobacteria;o__Enterobacterales;f__Enterobacteriaceae;g__Escherichia;s__Escherichia coli	84.33	0	0.889	12400	294.971	3645909	0.51	3668
metabat2_6730_HET_VAC_metaflye.321	d__Bacteria;p__Patescibacteria;c__Saccharimonadia;o__Saccharimonadales;f__Nanoperiomorbaceae;g__Nanoperiomorbus;s__	97.85	0.03	0.888	240405	309.657	799719	0.49	766
metabat2_6730_HET_VAC_metaflye.493	d__Bacteria;p__Bacteroidota;c__Bacteroidia;o__Bacteroidales;f__UBA932;g__Merdivivens;s__Merdivivens faecigallinarum	99.48	0.32	0.895	2098397	334.229	2682980	0.49	2398
metabat2_6732_HOM_VAC_hicanu.328	d__Bacteria;p__Bacillota_A;c__Clostridia;o__Oscillospirales;f__Ruminococcaceae;g__Ruthenibacterium;s__Ruthenibacterium avium	98.85	0.04	0.874	231475	302.438	2589219	0.51	2500
metabat2_6732_HOM_VAC_hifiasm.148	d__Bacteria;p__Actinomycetota;c__Coriobacteriia;o__Coriobacteriales;f__Atopobiaceae;g__Thermophilibacter;s__Thermophilibacter sp002159735	80.35	0.03	0.884	484867	327.943	1744765	0.68	1571
metabat2_6732_HOM_VAC_hifiasm.161	d__Bacteria;p__Bacteroidota;c__Bacteroidia;o__Bacteroidales;f__Muribaculaceae;g__Avimuribaculum;s__Avimuribaculum sp944321865	99.99	0.23	0.879	1931912	326.493	3077687	0.48	2767
metabat2_6732_HOM_VAC_hifiasm.170	d__Bacteria;p__Bacillota_A;c__Clostridia;o__Lachnospirales;f__Lachnospiraceae;g__Scatomonas;s__	96.01	0.59	0.887	1565381	311.901	2593822	0.54	2466
metabat2_6732_HOM_VAC_hybrid.128	d__Bacteria;p__Bacillota_A;c__Clostridia;o__Lachnospirales;f__Lachnospiraceae;g__Anaerobutyricum;s__Anaerobutyricum avicola	98.91	1.55	0.863	131744	319.913	2906253	0.49	2617
metabat2_6732_HOM_VAC_hybrid.196	d__Bacteria;p__Bacillota_A;c__Clostridia;o__Christensenellales;f__CAG-74;g__Limiplasma;s__Limiplasma merdipullorum	95.96	1.31	0.898	40448	330.838	2883909	0.61	2615
metabat2_6732_HOM_VAC_hybrid.40	d__Bacteria;p__Bacillota_A;c__Clostridia;o__TANB77;f__CAG-508;g__CAG-793;s__CAG-793 sp944393335	95.36	6.78	0.852	9278	264.022	1593979	0.29	1718
metabat2_6737_HOM_CTRL_hicanu.147	d__Bacteria;p__Bacillota_A;c__Clostridia;o__Lachnospirales;f__Lachnospiraceae;g__Choladousia;s__Choladousia sp944382085	94.5	1.33	0.899	269210	320.691	2873312	0.52	2691
metabat2_6737_HOM_CTRL_hicanu.191	d__Bacteria;p__Bacillota_A;c__Clostridia;o__TANB77;f__CAG-508;g__CAG-269;s__CAG-269 sp944388015	86.57	8.84	0.848	122539	269.727	1739890	0.27	1829
metabat2_6737_HOM_CTRL_hicanu.200	d__Bacteria;p__Bacillota;c__Bacilli;o__RF39;f__UBA660;g__Coprosoma;s__Coprosoma sp944371685	91.52	0.72	0.89	754017	289.101	1409743	0.29	1449
metabat2_6737_HOM_CTRL_hifiasm.274	d__Bacteria;p__Bacillota_A;c__Clostridia;o__Lachnospirales;f__Lachnospiraceae;g__Mediterraneibacter;s__Mediterraneibacter gallistercoris	97.66	0.7	0.884	2800149	315.934	3100840	0.47	2899
metabat2_6737_HOM_CTRL_hifiasm.628	d__Bacteria;p__Bacteroidota;c__Bacteroidia;o__Bacteroidales;f__Barnesiellaceae;g__Barnesiella;s__Barnesiella viscericola	98.5	0.01	0.894	2212319	370.289	3024653	0.52	2436
metabat2_6737_HOM_CTRL_hifiasm.752	d__Bacteria;p__Bacillota_A;c__Clostridia;o__Oscillospirales;f__Oscillospiraceae;g__Limivicinus;s__Limivicinus faecipullorum	93.06	0.81	0.879	757321	302.161	2735445	0.56	2657
metabat2_6737_HOM_CTRL_hybrid.22	d__Bacteria;p__Bacteroidota;c__Bacteroidia;o__Bacteroidales;f__Bacteroidaceae;g__Alloprevotella;s__Alloprevotella sp944322325	93.75	0.1	0.899	201257	367.596	2794658	0.59	2281
metabat2_6737_HOM_CTRL_hybrid.262	d__Bacteria;p__Bacillota;c__Bacilli;o__Erysipelotrichales;f__Coprobacillaceae;g__Fimiplasma;s__Fimiplasma intestinipullorum	94.64	3.06	0.889	26472	291.685	2544566	0.43	2592
metabat2_6737_HOM_CTRL_hybrid.61	d__Archaea;p__Methanobacteriota;c__Methanobacteria;o__Methanobacteriales;f__Methanobacteriaceae;g__Methanobrevibacter_A;s__Methanobrevibacter_A woesei	97.8	0.19	0.903	1381503	292.726	1577234	0.3	1624
metabat2_6737_HOM_CTRL_metaflye.277	d__Bacteria;p__Bacillota_A;c__Clostridia;o__TANB77;f__CAG-508;g__CAG-273;s__	81.42	3.33	0.823	246645	279.631	989259	0.29	972
metabat2_6737_HOM_CTRL_metaflye.500	d__Bacteria;p__Bacillota_A;c__Clostridia;o__Lachnospirales;f__Lachnospiraceae;g__Blautia;s__Blautia stercoripullorum	83.75	9.3	0.884	92601	290.497	2788393	0.45	2837
metabat2_6737_HOM_CTRL_metaflye.52	d__Bacteria;p__Bacillota_A;c__Clostridia;o__Oscillospirales;f__Ruminococcaceae;g__Faecalibacterium;s__Faecalibacterium gallistercoris	99.98	0.2	0.853	2248786	309.913	3115656	0.61	2862
metabat2_6737_HOM_CTRL_metaflye.535	d__Bacteria;p__Bacillota;c__Bacilli;o__ML615J-28;f__CAG-313;g__CAG-313;s__CAG-313 sp900539265	92.55	1.88	0.885	162160	303.007	1725586	0.28	1685
metabat2_6737_HOM_CTRL_metaflye.550	d__Bacteria;p__Bacteroidota;c__Bacteroidia;o__Bacteroidales;f__Rikenellaceae;g__Alistipes;s__Alistipes merdipullorum	99.46	0.55	0.884	2098232	349.935	3012217	0.56	2540
metabat2_6737_HOM_CTRL_metaflye.656	d__Bacteria;p__Bacillota_A;c__Clostridia;o__Lachnospirales;f__Lachnospiraceae;g__Mediterraneibacter;s__Mediterraneibacter excrementipullorum	93.16	0.56	0.893	678515	321.166	2721671	0.48	2527
metabat2_6737_HOM_CTRL_metaflye.658	d__Bacteria;p__Bacillota_A;c__Clostridia;o__Lachnospirales;f__Lachnospiraceae;g__Merdimonas;s__	84.79	2.63	0.897	244725	303.728	2567824	0.49	2533
metabat2_6737_HOM_CTRL_metaflye.768	d__Bacteria;p__Bacillota_A;c__Clostridia;o__Lachnospirales;f__Lachnospiraceae;g__Massilistercora;s__Massilistercora timonensis	99	0.73	0.899	815169	312.528	2385224	0.52	2291
metabat2_6737_HOM_CTRL_metaflye.816	d__Bacteria;p__Bacillota_A;c__Clostridia;o__TANB77;f__CAG-508;g__CAG-273;s__CAG-273 sp944391835	94.93	1.34	0.85	555706	294.001	1739335	0.29	1679
metabat2_6737_HOM_CTRL_metaflye.82	d__Bacteria;p__Bacillota_A;c__Clostridia;o__TANB77;f__CAG-508;g__CAMCHB01;s__CAMCHB01 sp944386325	100	2.53	0.844	446464	302.673	1684135	0.25	1568
metabat2_6755_HET_CTRL_hicanu.134	d__Bacteria;p__Bacillota;c__Bacilli;o__RF39;f__UBA660;g__Onthocola_B;s__Onthocola_B sp944372205	88.65	0.67	0.887	173376	278.022	1136705	0.27	1212
metabat2_6755_HET_CTRL_hicanu.336	d__Bacteria;p__Bacillota_A;c__Clostridia;o__Oscillospirales;f__Oscillospiraceae;g__Scatomorpha;s__Scatomorpha stercorigallinarum	88.72	3.54	0.873	202031	304.931	2151575	0.64	2058
metabat2_6755_HET_CTRL_hicanu.359	d__Bacteria;p__Bacillota_A;c__Clostridia;o__Lachnospirales;f__Lachnospiraceae;g__Lachnoclostridium_B;s__Lachnoclostridium_B sp002160985	88.99	1.68	0.892	480760	317.566	2922133	0.53	2743
metabat2_6755_HET_CTRL_hicanu.547	d__Bacteria;p__Actinomycetota;c__Coriobacteriia;o__Coriobacteriales;f__Atopobiaceae;g__Thermophilibacter;s__	96.65	0.09	0.892	1392837	335.117	2096304	0.67	1862
metabat2_6755_HET_CTRL_hifiasm.247	d__Bacteria;p__Bacillota_A;c__Clostridia;o__Lachnospirales;f__Lachnospiraceae;g__Mediterraneibacter;s__Mediterraneibacter sp944377745	100	2.14	0.884	2646506	318.836	4676013	0.49	4332
metabat2_6755_HET_CTRL_hifiasm.331	d__Bacteria;p__Actinomycetota;c__Actinomycetia;o__Actinomycetales;f__Bifidobacteriaceae;g__Bifidobacterium;s__Bifidobacterium pullorum_B	99.99	0.16	0.88	1948564	354.554	2153011	0.64	1784
metabat2_6755_HET_CTRL_hifiasm.367	d__Bacteria;p__Bacillota_A;c__Clostridia;o__Lachnospirales;f__Lachnospiraceae;g__Blautia;s__Blautia pullistercoris	92.14	1.56	0.885	2351008	311.539	4095441	0.46	3889
metabat2_6755_HET_CTRL_hifiasm.376	d__Bacteria;p__Bacillota_A;c__Clostridia;o__Oscillospirales;f__Ruminococcaceae;g__Faecalibacterium;s__Faecalibacterium faecigallinarum	98.75	0.16	0.851	1858211	306.111	3116591	0.6	2894
metabat2_6755_HET_CTRL_hifiasm.396	d__Bacteria;p__Bacillota_A;c__Clostridia;o__Lachnospirales;f__Lachnospiraceae;g__Blautia;s__Blautia stercorigallinarum	89.14	0.69	0.884	515944	316.847	3770281	0.45	3514
metabat2_6755_HET_CTRL_hybrid.175	d__Bacteria;p__Bacillota_A;c__Clostridia;o__Lachnospirales;f__Lachnospiraceae;g__Anaerostipes;s__Anaerostipes butyraticus	93.82	0.81	0.904	110207	301.397	2633242	0.43	2636
metabat2_6755_HET_CTRL_hybrid.208	d__Bacteria;p__Bacillota;c__Bacilli;o__RF39;f__UBA660;g__CAG-582;s__CAG-582 sp944358235	81.67	2.28	0.913	20010	253.68	1093144	0.32	1316
metabat2_6755_HET_CTRL_hybrid.286	d__Bacteria;p__Bacteroidota;c__Bacteroidia;o__Bacteroidales;f__Bacteroidaceae;g__Mediterranea;s__Mediterranea intestinipullorum	99.62	0.17	0.895	260021	348.77	3255393	0.53	2787
metabat2_6755_HET_CTRL_metaflye.158	d__Bacteria;p__Bacteroidota;c__Bacteroidia;o__Bacteroidales;f__Bacteroidaceae;g__Mediterranea;s__Mediterranea pullorum	98.37	0	0.898	915527	356.926	3927692	0.49	3298
metabat2_6755_HET_CTRL_metaflye.324	d__Bacteria;p__Bacillota_A;c__Clostridia;o__Oscillospirales;f__Acutalibacteraceae;g__Acutalibacter;s__Acutalibacter sp904419785	84.56	0.25	0.878	2163098	309.204	2504522	0.52	2375
metabat2_6755_HET_CTRL_metaflye.41	d__Bacteria;p__Bacillota_A;c__Clostridia;o__Christensenellales;f__CAG-917;g__Limadaptatus;s__Limadaptatus stercoripullorum	94.37	0	0.877	278310	343.116	1628381	0.6	1390
metabat2_6755_HET_CTRL_metaflye.421	d__Bacteria;p__Bacillota_A;c__Clostridia;o__Lachnospirales;f__Lachnospiraceae;g__Blautia;s__Blautia merdipullorum	99.9	2.17	0.891	2170267	316.142	3767304	0.45	3548
metabat2_6755_HET_CTRL_metaflye.524	d__Bacteria;p__Bacillota;c__Bacilli;o__Lactobacillales;f__Lactobacillaceae;g__Lactobacillus;s__Lactobacillus crispatus	99.59	0.57	0.871	260397	292.421	2147528	0.37	2137
metabat2_6755_HET_CTRL_metaflye.59	d__Bacteria;p__Bacillota_A;c__Clostridia;o__Lachnospirales;f__Lachnospiraceae;g__Mediterraneibacter;s__Mediterraneibacter guildfordensis	98.12	0	0.903	1981806	315.456	2611701	0.51	2497
metabat2_6755_HET_CTRL_metaflye.735	d__Bacteria;p__Bacillota;c__Bacilli;o__Erysipelotrichales;f__Erysipelotrichaceae;g__Merdibacter;s__Merdibacter merdigallinarum	85.8	0.3	0.87	288696	310.698	1868877	0.52	1748
metabat2_coassembly_bwa.113	d__Bacteria;p__Bacillota_A;c__Clostridia;o__Oscillospirales;f__Ruminococcaceae;g__CALWZA01;s__CALWZA01 sp944385905	92.35	0	0.9	70873	324.984	1652892	0.43	1528
metabat2_coassembly_bwa.12	d__Bacteria;p__Bacillota_A;c__Clostridia;o__Lachnospirales;f__Bianqueaceae;g__CALWPV01;s__CALWPV01 sp944383515	97.97	0.11	0.907	28541	319.013	2205179	0.49	2094
metabat2_coassembly_bwa.122	d__Bacteria;p__Bacteroidota;c__Bacteroidia;o__Bacteroidales;f__Bacteroidaceae;g__Mediterranea;s__Mediterranea sp944321465	83.03	0.08	0.86	42447	360.143	2264094	0.57	1806
metabat2_coassembly_bwa.123	d__Bacteria;p__Bacillota_A;c__Clostridia;o__Oscillospirales;f__Ruminococcaceae;g__Faeciplasma;s__Faeciplasma avium	89.16	0.01	0.881	54718	332.74	1644792	0.51	1454
metabat2_coassembly_bwa.128	d__Bacteria;p__Bacillota_A;c__Clostridia;o__TANB77;f__CAG-508;g__UMGS1781;s__UMGS1781 sp944392385	85.1	0.94	0.89	10160	263.878	1049354	0.28	1184
metabat2_coassembly_bwa.129	d__Bacteria;p__Bacillota_A;c__Clostridia;o__Lachnospirales;f__Lachnospiraceae;g__Butyrivibrio_A;s__Butyrivibrio_A sp944382105	99.77	0.14	0.909	64723	323.997	2368814	0.43	2219
metabat2_coassembly_bwa.136	d__Bacteria;p__Bacillota_A;c__Clostridia;o__Lachnospirales;f__Lachnospiraceae;g__Blautia_A;s__Blautia_A faecavium	87.23	4.75	0.88	22090	309.613	3724081	0.45	3535
metabat2_coassembly_bwa.14	d__Bacteria;p__Bacillota_A;c__Clostridia;o__Lachnospirales;f__Lachnospiraceae;g__UBA3402;s__UBA3402 sp944380605	89.91	0.54	0.925	25806	330.991	2354222	0.57	2198
metabat2_coassembly_bwa.141	d__Bacteria;p__Bacillota_A;c__Clostridia;o__Oscillospirales;f__CAG-272;g__QALR01;s__QALR01 sp003150035	97.59	0	0.887	41738	319.967	1817490	0.5	1683
metabat2_coassembly_bwa.16	d__Bacteria;p__Bacillota_A;c__Clostridia;o__Lachnospirales;f__Lachnospiraceae;g__Catenibacillus;s__Catenibacillus faecigallinarum	92.91	0.59	0.896	13711	324.515	3107325	0.47	2866
metabat2_coassembly_bwa.160	d__Bacteria;p__Cyanobacteriota;c__Vampirovibrionia;o__Gastranaerophilales;f__Gastranaerophilaceae;g__SIG32;s__SIG32 sp944323995	91.91	0.22	0.918	23193	290.093	1560109	0.38	1649
metabat2_coassembly_bwa.161	d__Bacteria;p__Bacillota_A;c__Clostridia;o__Christensenellales;f__Borkfalkiaceae;g__Scatosoma;s__Scatosoma pullicola	90.37	2.23	0.849	27610	325.346	2012115	0.57	1752
metabat2_coassembly_bwa.165	d__Bacteria;p__Bacillota_A;c__Clostridia;o__Lachnospirales;f__Anaerotignaceae;g__Metalachnospira;s__Metalachnospira gallinarum	89.63	0.05	0.88	13906	304.508	1868644	0.47	1803
metabat2_coassembly_bwa.17	d__Bacteria;p__Bacillota_A;c__Clostridia;o__Oscillospirales;f__Feifaniaceae;g__Galloscillospira_B;s__Galloscillospira_B sp944376235	96.46	0.03	0.846	31101	313.723	1660635	0.6	1495
metabat2_coassembly_bwa.176	d__Bacteria;p__Bacteroidota;c__Bacteroidia;o__Bacteroidales;f__Rikenellaceae;g__Alistipes;s__	84.11	0.66	0.897	25935	328.526	1595045	0.57	1453
metabat2_coassembly_bwa.178	d__Bacteria;p__Bacillota_A;c__Clostridia;o__Christensenellales;f__Borkfalkiaceae;g__Coproplasma;s__Coproplasma stercoripullorum	83.72	1.26	0.861	12831	319.085	1543565	0.52	1391
metabat2_coassembly_bwa.182	d__Bacteria;p__Bacillota_A;c__Clostridia;o__Lachnospirales;f__Lachnospiraceae;g__Eisenbergiella;s__Eisenbergiella pullistercoris	91.01	1.25	0.884	12865	326.832	3122827	0.56	2821
metabat2_coassembly_bwa.184	d__Bacteria;p__Bacillota_A;c__Clostridia;o__Lachnospirales;f__Lachnospiraceae;g__Acetatifactor;s__Acetatifactor stercoripullorum	90.16	1.24	0.92	11502	314.499	2508515	0.49	2452
metabat2_coassembly_bwa.191	d__Bacteria;p__Bacillota_A;c__Clostridia;o__Christensenellales;f__Borkfalkiaceae;g__Gallimonas;s__Gallimonas faecavium	79.77	0.03	0.888	20739	346.535	1657139	0.58	1418
metabat2_coassembly_bwa.198	d__Bacteria;p__Bacillota_A;c__Clostridia;o__Oscillospirales;f__Oscillospiraceae;g__Scatomorpha;s__Scatomorpha merdavium	82.47	1.66	0.932	15577	307.917	1865139	0.62	1886
metabat2_coassembly_bwa.213	d__Bacteria;p__Bacteroidota;c__Bacteroidia;o__Bacteroidales;f__Rikenellaceae;g__Tidjanibacter;s__Tidjanibacter faecipullorum	82.45	7.73	0.89	152266	341.796	1688273	0.6	1467
metabat2_coassembly_bwa.218	d__Bacteria;p__Bacillota;c__Bacilli;o__RF39;f__UBA660;g__CALVVX01;s__CALVVX01 sp944359705	85.19	0.88	0.915	12227	278.965	1238605	0.25	1358
metabat2_coassembly_bwa.223	d__Bacteria;p__Bacillota_A;c__Clostridia;o__Christensenellales;f__Christensenellaceae;g__QANA01;s__QANA01 sp900554725	83.43	1.38	0.887	32308	297.407	1386234	0.52	1381
metabat2_coassembly_bwa.225	d__Bacteria;p__Bacillota_A;c__Clostridia;o__UBA1381;f__CALYAR01;g__CALYAR01;s__CALYAR01 sp944393585	94.64	1.62	0.858	12631	300.256	2531905	0.46	2417
metabat2_coassembly_bwa.234	d__Bacteria;p__Pseudomonadota;c__Gammaproteobacteria;o__Burkholderiales;f__Burkholderiaceae_A;g__Aphodousia;s__Aphodousia sp900544345	84.35	1.23	0.908	42508	333.285	1598985	0.46	1454
metabat2_coassembly_bwa.235	d__Bacteria;p__Bacillota_A;c__Clostridia;o__Christensenellales;f__UBA1242;g__UMGS687;s__UMGS687 sp944380415	94.12	0.26	0.919	20918	310.397	799193	0.37	790
metabat2_coassembly_bwa.236	d__Bacteria;p__Pseudomonadota;c__Gammaproteobacteria;o__Burkholderiales;f__Burkholderiaceae_A;g__Duodenibacillus;s__Duodenibacillus sp900552545	93.56	0.85	0.841	53702	351.151	2147398	0.61	1716
metabat2_coassembly_bwa.238	d__Bacteria;p__Bacillota;c__Bacilli;o__RFN20;f__CAG-631;g__Caccosoma;s__Caccosoma faecigallinarum	91.25	1.12	0.925	14196	301.167	1316368	0.3	1351
metabat2_coassembly_bwa.239	d__Bacteria;p__Bacillota_A;c__Clostridia;o__Lachnospirales;f__Lachnospiraceae;g__Fimimorpha;s__Fimimorpha sp904420225	95.47	2.45	0.894	49928	335.416	2853803	0.49	2540
metabat2_coassembly_bwa.253	d__Bacteria;p__Bacillota_A;c__Clostridia;o__Lachnospirales;f__Lachnospiraceae;g__Catenibacillus;s__Catenibacillus scindens	88.24	1.04	0.885	17763	322.628	2857084	0.47	2616
metabat2_coassembly_bwa.272	d__Bacteria;p__Bacteroidota;c__Bacteroidia;o__Bacteroidales;f__UBA932;g__Cryptobacteroides;s__Cryptobacteroides sp944326335	92.77	0.07	0.944	74112	406.325	2433382	0.53	1887
metabat2_coassembly_bwa.273	d__Bacteria;p__Bacillota_A;c__Clostridia;o__TANB77;f__CAG-508;g__CALXJM01;s__	96.26	3	0.879	13772	274.125	1306936	0.29	1400
metabat2_coassembly_bwa.275	d__Bacteria;p__Bacillota_A;c__Clostridia;o__TANB77;f__CAG-508;g__CAG-269;s__CAG-269 sp944386355	85.37	1.81	0.849	9332	293.997	1388537	0.26	1340
metabat2_coassembly_bwa.283	d__Bacteria;p__Bacillota_A;c__Clostridia;o__Oscillospirales;f__CAG-272;g__RGIG1993;s__RGIG1993 sp944392615	94.85	0.03	0.834	31720	338.886	1938617	0.47	1592
metabat2_coassembly_bwa.302	d__Bacteria;p__Bacillota_A;c__Clostridia;o__Oscillospirales;f__Oscillospiraceae;g__Avoscillospira_A;s__Avoscillospira_A sp944385415	82.87	3.89	0.898	8169	297.069	2140458	0.59	2160
metabat2_coassembly_bwa.303	d__Bacteria;p__Bacillota_A;c__Clostridia;o__Christensenellales;f__HGM11417;g__CALVJY01;s__CALVJY01 sp944332455	81.62	0	0.854	5309	311.781	1348598	0.62	1234
metabat2_coassembly_bwa.305	d__Bacteria;p__Cyanobacteriota;c__Vampirovibrionia;o__Gastranaerophilales;f__Gastranaerophilaceae;g__Limenecus;s__Limenecus sp944325565	90.38	0.59	0.889	22950	300.817	2051455	0.36	2025
metabat2_coassembly_bwa.307	d__Bacteria;p__Bacillota_A;c__Clostridia;o__Oscillospirales;f__CAG-382;g__Woodwardibium;s__Woodwardibium sp900754535	96.28	0	0.888	51481	335.648	1739575	0.53	1536
metabat2_coassembly_bwa.318	d__Bacteria;p__Bacillota_A;c__Clostridia;o__Lachnospirales;f__Lachnospiraceae;g__Catenibacillus;s__	99.25	3.19	0.883	23149	332.057	2768526	0.49	2457
metabat2_coassembly_bwa.319	d__Bacteria;p__Pseudomonadota;c__Gammaproteobacteria;o__Burkholderiales;f__Burkholderiaceae_A;g__Sutterella;s__Sutterella merdavium	91.55	1.91	0.876	62006	345.171	2343476	0.62	1985
metabat2_coassembly_bwa.324	d__Bacteria;p__Bacillota;c__Bacilli;o__Lactobacillales;f__Lactobacillaceae;g__Ligilactobacillus;s__Ligilactobacillus agilis	95.11	0.09	0.889	33705	303.366	1801818	0.42	1762
metabat2_coassembly_bwa.334	d__Bacteria;p__Bacillota_A;c__Clostridia;o__Peptostreptococcales;f__Anaerovoracaceae;g__Fimisoma;s__Fimisoma sp900754795	84.98	0.21	0.924	34584	318.606	1661896	0.48	1611
metabat2_coassembly_bwa.340	d__Bacteria;p__Cyanobacteriota;c__Vampirovibrionia;o__Gastranaerophilales;f__Gastranaerophilaceae;g__Limenecus;s__Limenecus sp944325885	95.38	0.14	0.906	42950	312.439	1968184	0.37	1905
metabat2_coassembly_bwa.344	d__Bacteria;p__Bacillota_A;c__Clostridia;o__Lachnospirales;f__Lachnospiraceae;g__Lachnoclostridium_A;s__Lachnoclostridium_A avicola	99.41	1.36	0.907	18751	320.217	2826411	0.55	2675
metabat2_coassembly_bwa.365	d__Bacteria;p__Bacillota_A;c__Clostridia;o__Christensenellales;f__CALWSW01;g__CALWSW01;s__CALWSW01 sp944384305	82.13	0.45	0.879	9825	309.478	1766971	0.61	1675
metabat2_coassembly_bwa.37	d__Bacteria;p__Bacillota_A;c__Clostridia;o__Christensenellales;f__UBA1242;g__Caccovivens;s__Caccovivens sp944372355	97.35	0.87	0.926	17836	321.662	825923	0.42	794
metabat2_coassembly_bwa.378	d__Bacteria;p__Bacillota;c__Bacilli;o__RFN20;f__CAG-631;g__Caccosoma;s__Caccosoma sp900762575	98.02	1.66	0.92	29164	320.099	1488641	0.26	1430
metabat2_coassembly_bwa.38	d__Bacteria;p__Actinomycetota;c__Coriobacteriia;o__Coriobacteriales;f__Eggerthellaceae;g__Rubneribacter;s__Rubneribacter avistercoris	89.72	3.33	0.863	16755	333.712	3115109	0.65	2690
metabat2_coassembly_bwa.389	d__Bacteria;p__Bacillota_A;c__Clostridia;o__Christensenellales;f__CAG-74;g__;s__	81.62	0.56	0.899	8956	312.394	2316016	0.6	2226
metabat2_coassembly_bwa.412	d__Bacteria;p__Bacillota_A;c__Clostridia;o__Oscillospirales;f__Ruminococcaceae;g__Ruthenibacterium;s__Ruthenibacterium merdipullorum	93.74	0.21	0.882	24046	308.717	2182768	0.59	2083
metabat2_coassembly_bwa.415	d__Bacteria;p__Bacillota;c__Bacilli;o__RF39;f__UBA660;g__Coprosoma;s__Coprosoma sp944358665	80.46	5.88	0.908	7319	262.856	1219818	0.28	1408
metabat2_coassembly_bwa.422	d__Bacteria;p__Bacillota_A;c__Clostridia;o__Oscillospirales;f__Oscillospiraceae;g__CALXCT01;s__CALXCT01 sp944386055	81.61	2.04	0.885	9560	284.038	2034365	0.64	2116
metabat2_coassembly_bwa.432	d__Bacteria;p__Bacillota_A;c__Clostridia;o__Christensenellales;f__Pumilibacteraceae;g__UMGS1795;s__UMGS1795 sp900553555	95.41	0.53	0.906	40204	336.837	1490643	0.49	1338
metabat2_coassembly_bwa.433	d__Bacteria;p__Bacillota_A;c__Clostridia;o__Oscillospirales;f__CAG-382;g__UMGS882;s__UMGS882 sp003343885	85.74	0.65	0.877	14157	338.144	2159627	0.43	1869
metabat2_coassembly_bwa.439	d__Bacteria;p__Bacillota_A;c__Clostridia;o__Christensenellales;f__CAG-74;g__Aphodomonas;s__Aphodomonas merdavium	92.6	0.91	0.871	22637	313.864	2531817	0.58	2347
metabat2_coassembly_bwa.447	d__Bacteria;p__Bacillota;c__Bacilli;o__RF39;f__UBA660;g__CAG-302;s__CAG-302 sp944329195	93.13	0.25	0.894	20134	286.689	1141233	0.29	1189
metabat2_coassembly_bwa.459	d__Bacteria;p__Bacillota_A;c__Clostridia;o__Lachnospirales;f__Lachnospiraceae;g__Choladousia;s__Choladousia intestinavium	85.18	0.08	0.902	17575	318.24	2802898	0.49	2653
metabat2_coassembly_bwa.464	d__Bacteria;p__Actinomycetota;c__Actinomycetia;o__Mycobacteriales;f__Mycobacteriaceae;g__Dietzia;s__Dietzia intestinipullorum	98.93	1.72	0.924	24990	316.407	2969642	0.71	2897
metabat2_coassembly_bwa.477	d__Bacteria;p__Bacillota_A;c__Clostridia;o__Lachnospirales;f__Lachnospiraceae;g__Caccovicinus;s__Caccovicinus merdipullorum	89.58	1.34	0.894	15408	321.121	2983833	0.5	2775
metabat2_coassembly_bwa.488	d__Bacteria;p__Bacillota_A;c__Clostridia;o__Oscillospirales;f__CAG-272;g__HGM12669;s__HGM12669 sp900761935	83.8	1.54	0.849	17335	322.864	1866384	0.47	1638
metabat2_coassembly_bwa.492	d__Bacteria;p__Actinomycetota;c__Actinomycetia;o__Mycobacteriales;f__Micromonosporaceae;g__Stackebrandtia;s__Stackebrandtia excrementipullorum	96.55	1.91	0.88	27537	306.274	4099935	0.64	3937
metabat2_coassembly_bwa.501	d__Bacteria;p__Bacillota_A;c__Clostridia;o__TANB77;f__CAG-508;g__JAAWPK01;s__JAAWPK01 sp944386135	88.74	4.26	0.864	11143	229.288	1295382	0.29	1636
metabat2_coassembly_bwa.504	d__Bacteria;p__Bacillota_A;c__Clostridia;o__Peptostreptococcales;f__Anaerovoracaceae;g__Emergencia;s__Emergencia sp944388465	100	1	0.895	15362	308.555	1951189	0.5	1891
metabat2_coassembly_bwa.516	d__Bacteria;p__Bacillota_A;c__Clostridia;o__Lachnospirales;f__Lachnospiraceae;g__Blautia_A;s__Blautia_A faecigallinarum	95.89	0.23	0.913	16140	322.982	2597608	0.48	2450
metabat2_coassembly_bwa.518	d__Bacteria;p__Bacillota_A;c__Clostridia;o__UBA1381;f__UBA1381;g__Ornithomonoglobus_A;s__Ornithomonoglobus_A intestinigallinarum	82.55	0	0.908	14273	349.715	2184814	0.5	1894
metabat2_coassembly_bwa.52	d__Bacteria;p__Bacillota_A;c__Clostridia;o__Oscillospirales;f__Acutalibacteraceae;g__UMGS1491;s__UMGS1491 sp944380895	99.47	0.18	0.855	32269	281.555	1195520	0.35	1212
metabat2_coassembly_bwa.53	d__Bacteria;p__Bacillota_A;c__Clostridia;o__Oscillospirales;f__Acutalibacteraceae;g__Anaeromassilibacillus;s__Anaeromassilibacillus stercoravium	95.5	3.78	0.871	16946	314.176	2566637	0.54	2376
metabat2_coassembly_bwa.531	d__Bacteria;p__Bacillota_A;c__Clostridia;o__Oscillospirales;f__Acutalibacteraceae;g__UMGS1264;s__UMGS1264 sp944380875	88.64	0.16	0.867	11780	301.366	2502750	0.47	2404
metabat2_coassembly_bwa.535	d__Bacteria;p__Bacillota_A;c__Clostridia;o__Christensenellales;f__UBA3700;g__Caccalectryoclostridium;s__Caccalectryoclostridium excrementigallinarum	94.48	0	0.913	22607	337.993	1419833	0.55	1281
metabat2_coassembly_bwa.536	d__Bacteria;p__Bacillota_A;c__Clostridia;o__Christensenellales;f__Borkfalkiaceae;g__Coproplasma;s__Coproplasma avistercoris	83.99	1.18	0.899	12368	319.613	1291895	0.57	1213
metabat2_coassembly_bwa.538	d__Bacteria;p__Bacillota_A;c__Clostridia;o__Oscillospirales;f__Acutalibacteraceae;g__Ruminococcus_E;s__Ruminococcus_E sp944415425	92.39	1.26	0.891	15834	311.605	1711141	0.41	1634
metabat2_coassembly_bwa.550	d__Bacteria;p__Verrucomicrobiota;c__Verrucomicrobiae;o__Opitutales;f__CAG-312;g__Merdousia;s__Merdousia sp000438015	94.63	0.01	0.891	64459	358.583	2496084	0.46	2070
metabat2_coassembly_bwa.551	d__Bacteria;p__Bacillota;c__Bacilli;o__RF39;f__UBA660;g__Coprosoma;s__Coprosoma sp944358495	84.23	6.19	0.908	9727	268.497	1227966	0.3	1387
metabat2_coassembly_bwa.555	d__Bacteria;p__Cyanobacteriota;c__Vampirovibrionia;o__Gastranaerophilales;f__Gastranaerophilaceae;g__CALUPY01;s__CALUPY01 sp944323735	95.73	1.75	0.904	40209	314.594	2030571	0.37	1950
metabat2_coassembly_bwa.559	d__Bacteria;p__Bacteroidota;c__Bacteroidia;o__Bacteroidales;f__Bacteroidaceae;g__Bacteroides;s__Bacteroides ovatus	92.27	0.39	0.915	54758	408.981	5981267	0.42	4466
metabat2_coassembly_bwa.562	d__Bacteria;p__Bacillota_A;c__Clostridia;o__Oscillospirales;f__Ruminococcaceae;g__JAAZZIT01;s__JAAZZIT01 sp944382845	99.8	1.08	0.868	38183	312.992	1979542	0.41	1832
metabat2_coassembly_bwa.563	d__Bacteria;p__Bacillota_A;c__Clostridia;o__Lachnospirales;f__Lachnospiraceae;g__Massilistercora;s__Massilistercora gallistercoris	82.61	1.14	0.914	11418	295.198	2172408	0.51	2248
metabat2_coassembly_bwa.564	d__Bacteria;p__Actinomycetota;c__Actinomycetia;o__Actinomycetales;f__Brevibacteriaceae;g__Brevibacterium;s__	92.24	9.64	0.904	13035	310.889	3689885	0.69	3584
metabat2_coassembly_bwa.577	d__Bacteria;p__Bacillota_A;c__Clostridia;o__Peptostreptococcales;f__Anaerovoracaceae;g__Lentihominibacter;s__Lentihominibacter excrementipullorum	86.68	2.95	0.894	23938	317.35	2065251	0.5	1942
metabat2_coassembly_bwa.581	d__Bacteria;p__Bacillota;c__Bacilli;o__Erysipelotrichales;f__Coprobacillaceae;g__Thomasclavelia;s__Thomasclavelia spiroformis	92.01	2.58	0.889	23269	312.255	2693408	0.28	2559
metabat2_coassembly_bwa.582	d__Bacteria;p__Bacillota_A;c__Clostridia;o__Oscillospirales;f__Acutalibacteraceae;g__CALWKP01;s__CALWKP01 sp944380775	84.82	0.43	0.898	11388	302.317	1454138	0.63	1443
metabat2_coassembly_bwa.583	d__Bacteria;p__Bacillota_A;c__Clostridia;o__Oscillospirales;f__CAG-272;g__UBA1740;s__UBA1740 sp944384545	96.59	0.09	0.878	33086	331.731	1725567	0.56	1527
metabat2_coassembly_bwa.590	d__Bacteria;p__Bacillota_A;c__Clostridia;o__Oscillospirales;f__Ruminococcaceae;g__CALXIC01;s__CALXIC01 sp944388265	98.74	0.24	0.904	43268	315.941	2075608	0.52	1983
metabat2_coassembly_bwa.597	d__Bacteria;p__Bacillota_B;c__Dehalobacteriia;o__UBA7702;f__UBA7702;g__Cryptoclostridium;s__Cryptoclostridium obscurum	98.03	0.53	0.881	44950	304.503	2282473	0.44	2204
metabat2_coassembly_bwa.60	d__Bacteria;p__Bacillota;c__Bacilli;o__RF39;f__UBA660;g__Faecisoma;s__Faecisoma sp944332645	90.19	0.35	0.912	22473	287.268	1020164	0.28	1082
metabat2_coassembly_bwa.601	d__Bacteria;p__Bacillota_A;c__Clostridia;o__Oscillospirales;f__Ruminococcaceae;g__UBA3818;s__UBA3818 sp904397845	98.45	1.67	0.866	37937	294.685	1868155	0.5	1833
metabat2_coassembly_bwa.603	d__Bacteria;p__Bacillota;c__Bacilli;o__Lactobacillales;f__Lactobacillaceae;g__F6-6636;s__	96.31	0.14	0.91	25381	294.39	1234119	0.35	1274
metabat2_coassembly_bwa.604	d__Bacteria;p__Actinomycetota;c__Coriobacteriia;o__Coriobacteriales;f__Eggerthellaceae;g__Aveggerthella;s__Aveggerthella stercoripullorum	88.99	2.08	0.861	49216	344.752	2162293	0.61	1802
metabat2_coassembly_bwa.607	d__Bacteria;p__Actinomycetota;c__Coriobacteriia;o__Coriobacteriales;f__Eggerthellaceae;g__CAJFUR01;s__CAJFUR01 sp904420575	81.42	2.03	0.86	13745	320.259	2562256	0.66	2296
metabat2_coassembly_bwa.608	d__Bacteria;p__Bacillota;c__Bacilli;o__RF39;f__UBA660;g__CALVQX01;s__CALVQX01 sp944358405	80.77	2.8	0.899	16616	280.999	1349513	0.3	1442
metabat2_coassembly_bwa.612	d__Bacteria;p__Bacillota_A;c__Clostridia;o__Christensenellales;f__UBA1750;g__CALWRM01;s__CALWRM01 sp944383925	90.6	2.71	0.888	7457	301.28	1959551	0.64	1928
metabat2_coassembly_bwa.617	d__Bacteria;p__Bacillota_A;c__Clostridia;o__Christensenellales;f__CAG-314;g__Limihabitans;s__Limihabitans sp900554285	91.55	0.35	0.87	54504	329.531	1534112	0.45	1353
metabat2_coassembly_bwa.63	d__Bacteria;p__Bacillota_A;c__Clostridia;o__Peptostreptococcales;f__Anaerovoracaceae;g__Fimisoma;s__Fimisoma avicola	87.96	0.25	0.897	21730	303.083	1726095	0.48	1706
metabat2_coassembly_bwa.640	d__Bacteria;p__Bacillota_A;c__Clostridia;o__Lachnospirales;f__Lachnospiraceae;g__Pullilachnospira;s__Pullilachnospira stercoravium	80.55	6.33	0.893	8698	305.486	2443841	0.53	2387
metabat2_coassembly_bwa.641	d__Bacteria;p__Bacillota_A;c__Clostridia;o__Christensenellales;f__DTU072;g__Stercoripulliclostridium_A;s__Stercoripulliclostridium_A merdigallinarum	82.42	1.12	0.909	24630	381.486	1666409	0.48	1325
metabat2_coassembly_bwa.646	d__Bacteria;p__Bacillota;c__Bacilli;o__Lactobacillales;f__Lactobacillaceae;g__Limosilactobacillus;s__Limosilactobacillus ingluviei	88.89	0.12	0.895	15656	293.002	1438906	0.52	1468
metabat2_coassembly_bwa.647	d__Bacteria;p__Pseudomonadota;c__Gammaproteobacteria;o__Burkholderiales;f__Burkholderiaceae;g__Oxalobacter;s__Oxalobacter sp934270705	89.61	0.1	0.896	27058	319.897	1697337	0.54	1587
metabat2_coassembly_bwa.649	d__Bacteria;p__Campylobacterota;c__Campylobacteria;o__Campylobacterales;f__Helicobacteraceae;g__Helicobacter_D;s__Helicobacter_D pullorum	99.96	0	0.932	80378	309.866	1673674	0.35	1682
metabat2_coassembly_bwa.654	d__Bacteria;p__Bacillota_A;c__Clostridia;o__TANB77;f__CAG-508;g__CAG-269;s__CAG-269 sp944388665	85.78	1.19	0.894	11357	290.839	1188657	0.31	1221
metabat2_coassembly_bwa.655	d__Bacteria;p__Bacillota_A;c__Clostridia;o__Oscillospirales;f__CAG-382;g__UMGS1307;s__UMGS1307 sp900550505	96.18	0	0.908	43491	326.703	1763743	0.51	1639
metabat2_coassembly_bwa.657	d__Bacteria;p__Bacillota_A;c__Clostridia;o__Christensenellales;f__CAG-138;g__UMGS946;s__UMGS946 sp900544965	94.53	0	0.826	40968	294.683	1810906	0.49	1696
metabat2_coassembly_bwa.670	d__Bacteria;p__Bacillota;c__Bacilli;o__Erysipelotrichales;f__Erysipelotrichaceae;g__Merdibacter;s__Merdibacter merdavium	80.27	0.65	0.913	13319	303.681	1741021	0.54	1750
metabat2_coassembly_bwa.674	d__Bacteria;p__Desulfobacterota;c__Desulfovibrionia;o__Desulfovibrionales;f__Desulfovibrionaceae;g__Desulfovibrio;s__Desulfovibrio sp944327295	99.97	1.27	0.816	40174	339.955	2827908	0.59	2267
metabat2_coassembly_bwa.699	d__Bacteria;p__Bacillota_A;c__Clostridia;o__Peptostreptococcales;f__Anaerovoracaceae;g__Lentihominibacter;s__Lentihominibacter excrementigallinarum	92.94	0.45	0.914	33102	322.315	2081232	0.48	1971
metabat2_coassembly_bwa.700	d__Bacteria;p__Bacteroidota;c__Bacteroidia;o__Bacteroidales;f__Rikenellaceae;g__Alistipes;s__Alistipes communis	99.84	0.38	0.882	67936	353.311	2736111	0.6	2281
metabat2_coassembly_bwa.707	d__Bacteria;p__Bacillota_A;c__Clostridia;o__Lachnospirales;f__Lachnospiraceae;g__Limivivens;s__Limivivens intestinipullorum	87.09	4.62	0.888	15346	321.145	3456152	0.53	3194
metabat2_coassembly_bwa.708	d__Bacteria;p__Bacillota_A;c__Clostridia;o__Christensenellales;f__DTU072;g__Stercoripulliclostridium_A;s__Stercoripulliclostridium_A sp944331875	94.52	0.92	0.893	38537	377.267	1818535	0.53	1437
metabat2_coassembly_bwa.715	d__Bacteria;p__Bacillota_A;c__Clostridia;o__Oscillospirales;f__Ruminococcaceae;g__Faeciplasma;s__Faeciplasma pullistercoris	95.46	0.05	0.886	38301	330.397	1503719	0.5	1346
metabat2_coassembly_bwa.72	d__Bacteria;p__Pseudomonadota;c__Gammaproteobacteria;o__Burkholderiales;f__Burkholderiaceae_A;g__Duodenibacillus;s__Duodenibacillus sp944390715	92.45	1.49	0.873	42184	329.854	2219192	0.55	1961
metabat2_coassembly_bwa.733	d__Bacteria;p__Cyanobacteriota;c__Vampirovibrionia;o__Gastranaerophilales;f__Gastranaerophilaceae;g__UMGS1585;s__UMGS1585 sp944324825	91.88	0.87	0.904	13976	288.602	1829634	0.35	1916
metabat2_coassembly_bwa.736	d__Bacteria;p__Bacillota_A;c__Clostridia;o__Lachnospirales;f__Lachnospiraceae;g__Paralachnospira;s__Paralachnospira caecorum	95.2	1.33	0.904	32153	324.599	2532986	0.53	2355
metabat2_coassembly_bwa.740	d__Bacteria;p__Bacillota_A;c__Clostridia;o__Peptostreptococcales;f__Anaerovoracaceae;g__Lentihominibacter;s__	90.47	1.14	0.923	25540	319.342	1768422	0.48	1707
metabat2_coassembly_bwa.743	d__Bacteria;p__Bacteroidota;c__Bacteroidia;o__Bacteroidales;f__Coprobacteraceae;g__Coprobacter;s__Coprobacter fastidiosus	99.81	1.44	0.899	42627	368.684	3245325	0.38	2640
metabat2_coassembly_bwa.745	d__Bacteria;p__Deferribacterota;c__Deferribacteres;o__Deferribacterales;f__Mucispirillaceae;g__Mucispirillum;s__Mucispirillum sp944326705	96.37	0.66	0.903	25544	321.558	2448444	0.32	2295
metabat2_coassembly_bwa.748	d__Bacteria;p__Bacillota_A;c__Clostridia;o__Christensenellales;f__Borkfalkiaceae;g__Coproplasma;s__Coproplasma avicola	86.68	0.06	0.864	17885	324.642	1669733	0.51	1484
metabat2_coassembly_bwa.753	d__Bacteria;p__Bacillota_A;c__Clostridia;o__Christensenellales;f__UBA1242;g__Caccovivens;s__	89.36	0.38	0.852	17364	325.909	1035134	0.35	903
metabat2_coassembly_bwa.755	d__Bacteria;p__Bacillota_A;c__Clostridia;o__TANB77;f__CAG-508;g__CAG-269;s__CAG-269 sp944387425	89.91	3.14	0.905	9218	283.137	1345352	0.28	1436
metabat2_coassembly_bwa.758	d__Bacteria;p__Cyanobacteriota;c__Vampirovibrionia;o__Gastranaerophilales;f__Gastranaerophilaceae;g__CAG-196;s__	93.9	1.16	0.874	16784	304.062	1960881	0.37	1883
metabat2_coassembly_bwa.765	d__Bacteria;p__Bacillota;c__Bacilli;o__Staphylococcales;f__Salinicoccaceae;g__Jeotgalicoccus;s__Jeotgalicoccus aerolatus	91.51	1.54	0.91	29816	293.05	1977897	0.4	2050
metabat2_coassembly_bwa.782	d__Bacteria;p__Verrucomicrobiota;c__Lentisphaeria;o__Victivallales;f__Victivallaceae;g__Victivallis;s__Victivallis sp944389935	89.31	0.14	0.927	14296	356.632	3224526	0.59	2800
metabat2_coassembly_bwa.79	d__Bacteria;p__Bacillota_A;c__Clostridia;o__Christensenellales;f__Pumilibacteraceae;g__Protoclostridium;s__Protoclostridium sp944362615	94.18	0	0.891	48717	333.498	1491747	0.48	1331
metabat2_coassembly_bwa.790	d__Bacteria;p__Bacillota_A;c__Clostridia;o__TANB77;f__CAG-508;g__CAG-793;s__CAG-793 sp944390335	86.09	0.74	0.873	13150	287.463	1505369	0.26	1526
metabat2_coassembly_bwa.792	d__Bacteria;p__Bacillota_A;c__Clostridia;o__Lachnospirales;f__Lachnospiraceae;g__Scybalocola;s__Scybalocola faecipullorum	99.51	2.06	0.91	18211	318.237	2780215	0.44	2654
metabat2_coassembly_bwa.812	d__Bacteria;p__Cyanobacteriota;c__Vampirovibrionia;o__Gastranaerophilales;f__RUG14156;g__Galligastranaerophilus;s__Galligastranaerophilus intestinavium	93.5	2.01	0.936	27122	303.153	1553601	0.36	1603
metabat2_coassembly_bwa.816	d__Bacteria;p__Bacillota_A;c__Clostridia;o__Lachnospirales;f__Lachnospiraceae;g__Mediterraneibacter;s__Mediterraneibacter stercorigallinarum	81.42	2.31	0.897	10571	333.097	2128802	0.49	1915
metabat2_coassembly_bwa.828	d__Bacteria;p__Bacillota_A;c__Clostridia;o__Peptostreptococcales;f__Anaerovoracaceae;g__Lentihominibacter;s__Lentihominibacter excrementavium	95.2	0.14	0.909	75351	319.431	1852169	0.43	1759
metabat2_coassembly_bwa.831	d__Bacteria;p__Bacteroidota;c__Bacteroidia;o__Bacteroidales;f__Rikenellaceae;g__Alistipes;s__Alistipes excrementavium	86.26	0.38	0.845	20358	323.972	2219970	0.61	1936
metabat2_coassembly_bwa.833	d__Bacteria;p__Verrucomicrobiota;c__Verrucomicrobiae;o__Opitutales;f__CAG-312;g__Merdousia;s__Merdousia sp944389195	96.35	0	0.893	86689	363.591	2393162	0.51	1962
metabat2_coassembly_bwa.840	d__Bacteria;p__Bacteroidota;c__Bacteroidia;o__Bacteroidales;f__Rikenellaceae;g__Avirikenella;s__Avirikenella pullistercoris	99.9	0.15	0.889	161785	342.76	2076457	0.42	1798
metabat2_coassembly_bwa.841	d__Bacteria;p__Bacillota_A;c__Clostridia;o__Oscillospirales;f__Oscillospiraceae;g__Pseudoflavonifractor_A;s__Pseudoflavonifractor_A intestinipullorum	82.63	6.05	0.902	16094	302.315	2380186	0.64	2372
metabat2_coassembly_bwa.842	d__Bacteria;p__Bacillota_B;c__Dehalobacteriia;o__UBA7702;f__UBA7702;g__Cryptoclostridium;s__	99.39	1.22	0.891	21539	299.385	1655228	0.41	1645
metabat2_coassembly_bwa.844	d__Bacteria;p__Bacillota_A;c__Clostridia;o__Oscillospirales;f__Ruminococcaceae;g__Ruthenibacterium;s__Ruthenibacterium merdigallinarum	86.98	0.71	0.894	11168	308.064	1810560	0.66	1755
metabat2_coassembly_bwa.847	d__Bacteria;p__Bacteroidota;c__Bacteroidia;o__Bacteroidales;f__Rikenellaceae;g__Alistipes;s__Alistipes sp900550925	83.43	0.75	0.884	33471	348.098	1692756	0.56	1435
metabat2_coassembly_bwa.852	d__Bacteria;p__Bacillota_A;c__Clostridia;o__Peptostreptococcales;f__Anaerovoracaceae;g__Emergencia;s__Emergencia sp904420065	89.12	0.41	0.891	24084	306.736	2318028	0.49	2249
metabat2_coassembly_bwa.856	d__Bacteria;p__Cyanobacteriota;c__Vampirovibrionia;o__Gastranaerophilales;f__Gastranaerophilaceae;g__Stercorousia;s__Stercorousia sp944324295	84.58	1.08	0.905	9159	278.323	1764369	0.34	1917
metabat2_coassembly_bwa.857	d__Bacteria;p__Bacillota_A;c__Clostridia;o__Oscillospirales;f__Ruminococcaceae;g__Merdivicinus;s__Merdivicinus sp944386445	85.95	0.74	0.904	18816	309.345	2751944	0.49	2687
metabat2_coassembly_bwa.860	d__Bacteria;p__Bacillota_A;c__Clostridia;o__Lachnospirales;f__Lachnospiraceae;g__Mediterraneibacter;s__Mediterraneibacter intestinipullorum	80.07	0.11	0.902	17457	330.377	2252386	0.5	2055
metabat2_coassembly_bwa.868	d__Bacteria;p__Cyanobacteriota;c__Vampirovibrionia;o__Gastranaerophilales;f__Gastranaerophilaceae;g__CALUVH01;s__CALUVH01 sp944324165	97.49	4.23	0.9	28041	284.722	1874840	0.35	1980
metabat2_coassembly_bwa.877	d__Bacteria;p__Bacillota_A;c__Clostridia;o__Oscillospirales;f__Acutalibacteraceae;g__Caccousia;s__Caccousia sp944380675	92.76	3.99	0.899	12688	317.536	2526965	0.64	2388
metabat2_coassembly_bwa.880	d__Bacteria;p__Actinomycetota;c__Coriobacteriia;o__Coriobacteriales;f__UMGS124;g__JAGZEG01;s__	88.59	0.99	0.855	48547	361.971	3119372	0.65	2460
metabat2_coassembly_bwa.882	d__Bacteria;p__Actinomycetota;c__Actinomycetia;o__Actinomycetales;f__Microbacteriaceae;g__Microbacterium;s__Microbacterium stercoravium	94.67	7.79	0.937	11333	315.879	2648142	0.69	2622
metabat2_coassembly_bwa.883	d__Bacteria;p__Bacillota_A;c__Clostridia;o__Christensenellales;f__CAG-74;g__Fimadaptatus;s__	81.97	0.22	0.786	15271	327.299	3315366	0.64	2659
metabat2_coassembly_bwa.890	d__Bacteria;p__Actinomycetota;c__Actinomycetia;o__Mycobacteriales;f__Mycobacteriaceae;g__Dietzia;s__Dietzia aerolata	83.28	0.69	0.899	11216	300.756	3260044	0.69	3252
metabat2_coassembly_bwa.891	d__Bacteria;p__Bacillota_A;c__Clostridia;o__UBA1381;f__UBA1381;g__Ornithomonoglobus;s__Ornithomonoglobus sp944391255	87.83	1.2	0.892	24116	322.087	2337359	0.41	2161
metabat2_coassembly_bwa.894	d__Bacteria;p__Bacillota_A;c__Clostridia;o__UBA1381;f__UBA1381;g__Ornithomonoglobus;s__Ornithomonoglobus merdipullorum	95.29	0.03	0.899	23621	337.039	2504886	0.48	2231
metabat2_coassembly_bwa.90	d__Bacteria;p__Bacillota_A;c__Clostridia;o__Lachnospirales;f__Lachnospiraceae;g__Mediterraneibacter;s__Mediterraneibacter stercoripullorum	80.38	0.8	0.889	14296	317.25	2916620	0.48	2730
metabat2_coassembly_bwa.903	d__Bacteria;p__Bacillota_A;c__Clostridia;o__Christensenellales;f__UBA1750;g__Spyradocola;s__Spyradocola merdavium	90.3	2.36	0.907	9489	297.194	2315471	0.67	2360
metabat2_coassembly_bwa.909	d__Bacteria;p__Bacillota_A;c__Clostridia;o__Christensenellales;f__Borkfalkiaceae;g__Scatosoma;s__Scatosoma pullistercoris	90.64	0	0.864	17411	336.268	1758587	0.55	1508
metabat2_coassembly_bwa.914	d__Bacteria;p__Bacillota_A;c__Clostridia;o__Oscillospirales;f__Acutalibacteraceae;g__UMGS1071;s__UMGS1071 sp904397205	88.81	2.14	0.896	34470	301.659	1718959	0.54	1705
metabat2_coassembly_bwa.921	d__Bacteria;p__Bacillota_A;c__Clostridia;o__Oscillospirales;f__Oscillospiraceae;g__RGIG529;s__	90.4	0	0.884	24364	303.703	1467054	0.43	1426
metabat2_coassembly_bwa.931	d__Bacteria;p__Bacillota_A;c__Clostridia;o__Lachnospirales;f__Lachnospiraceae;g__JAGZHZ01;s__	83.41	0.88	0.902	42451	341.532	2442638	0.49	2155
metabat2_coassembly_bwa.938	d__Bacteria;p__Bacillota_A;c__Clostridia;o__Lachnospirales;f__Lachnospiraceae;g__Eisenbergiella;s__Eisenbergiella pullicola	94.1	0.48	0.914	53808	341.041	2523914	0.54	2259
metabat2_coassembly_bwa.951	d__Bacteria;p__Bacillota_A;c__Clostridia;o__Lachnospirales;f__Lachnospiraceae;g__Anaerostipes;s__Anaerostipes avistercoris	81.96	2.79	0.915	13949	295.844	2058805	0.45	2126
metabat2_coassembly_bwa.953	d__Bacteria;p__Verrucomicrobiota;c__Lentisphaeria;o__Victivallales;f__UBA1829;g__UBA1829;s__UBA1829 sp944390735	92.69	0.54	0.919	15737	369.764	4199796	0.56	3484
metabat2_coassembly_bwa.956	d__Bacteria;p__Bacillota_A;c__Clostridia;o__Lachnospirales;f__Lachnospiraceae;g__Eubacterium_G;s__Eubacterium_G sp904420085	89.71	0	0.904	20746	320.984	1906021	0.39	1791
metabat2_coassembly_bwa.959	d__Bacteria;p__Bacteroidota;c__Bacteroidia;o__Bacteroidales;f__Tannerellaceae;g__Parabacteroides;s__Parabacteroides intestinipullorum	91.78	0.04	0.905	47398	362.211	3159081	0.5	2633
metabat2_coassembly_bwa.969	d__Bacteria;p__Bacillota_A;c__Clostridia;o__Lachnospirales;f__Lachnospiraceae;g__Limivivens;s__Limivivens merdigallinarum	85.81	0.87	0.91	12562	315.631	3188707	0.5	3072
metabat2_coassembly_bwa.97	d__Bacteria;p__Cyanobacteriota;c__Vampirovibrionia;o__Gastranaerophilales;f__Gastranaerophilaceae;g__Zag111;s__Zag111 sp900555325	97.51	0.94	0.908	103493	311.306	1919184	0.31	1869
metabat2_coassembly_bwa.973	d__Bacteria;p__Bacillota_A;c__Clostridia;o__Oscillospirales;f__Butyricicoccaceae;g__Butyricicoccus;s__Butyricicoccus avicola	96.47	0.63	0.882	16933	295.964	2007617	0.59	1997
metabat2_pooled_hicanu.1226	d__Bacteria;p__Bacillota_A;c__Clostridia;o__Oscillospirales;f__Ruminococcaceae;g__Faecivivens;s__Faecivivens stercoravium	96.74	7.69	0.81	399714	301.755	2777437	0.59	2489
metabat2_pooled_hicanu.219	d__Bacteria;p__Bacillota_A;c__Clostridia;o__Oscillospirales;f__Acutalibacteraceae;g__Heritagella;s__Heritagella sp944380795	99.93	0.1	0.877	411963	309.811	2982430	0.51	2820
metabat2_pooled_hicanu.902	d__Bacteria;p__Bacillota_A;c__Clostridia;o__TANB77;f__CAG-465;g__CAG-465;s__CAG-465 sp944386345	91.7	1.2	0.904	989165	315.779	1287147	0.28	1229
metabat2_pooled_hicanu.947	d__Bacteria;p__Bacillota_A;c__Clostridia;o__Christensenellales;f__CAG-314;g__Fimimonas;s__Fimimonas merdipullorum	95.78	0.09	0.815	1130297	329.469	1484321	0.53	1227
metabat2_pooled_hicanu.954	d__Bacteria;p__Bacillota_A;c__Clostridia;o__Lachnospirales;f__Lachnospiraceae;g__HGM12545;s__HGM12545 sp900761925	91.99	1.98	0.888	300805	317.967	2480154	0.52	2315
metabat2_pooled_hifiasm.1005	d__Bacteria;p__Bacillota_A;c__Clostridia;o__Oscillospirales;f__Acutalibacteraceae;g__Fimenecus;s__Fimenecus sp900545625	97.88	0.03	0.893	2270698	318.172	2270698	0.54	2128
metabat2_pooled_hifiasm.1023	d__Bacteria;p__Cyanobacteriota;c__Vampirovibrionia;o__Gastranaerophilales;f__Gastranaerophilaceae;g__CALUVN01;s__CALUVN01 sp944323595	99.8	0.87	0.902	2236968	316.017	2236968	0.36	2134
metabat2_pooled_hifiasm.1030	d__Bacteria;p__Bacillota_A;c__Clostridia;o__Oscillospirales;f__Oscillospiraceae;g__Dysosmobacter;s__Dysosmobacter sp944382995	85.11	0.18	0.862	340114	292.912	1976995	0.63	1944
metabat2_pooled_hifiasm.1051	d__Bacteria;p__Bacillota;c__Bacilli;o__Lactobacillales;f__Lactobacillaceae;g__Ligilactobacillus;s__Ligilactobacillus salivarius	99.91	0.04	0.874	1833949	316.142	2066607	0.33	1907
metabat2_pooled_hifiasm.1070	d__Bacteria;p__Bacteroidota;c__Bacteroidia;o__Bacteroidales;f__Tannerellaceae;g__Parabacteroides;s__Parabacteroides sp944325345	99.87	0.13	0.883	1914201	336.166	3629493	0.49	3183
metabat2_pooled_hifiasm.1075	d__Bacteria;p__Pseudomonadota;c__Gammaproteobacteria;o__Enterobacterales_A;f__Succinivibrionaceae;g__Succinatimonas;s__Succinatimonas hippei	97.97	0.89	0.875	2864620	317.787	2864620	0.41	2632
metabat2_pooled_hifiasm.1096	d__Bacteria;p__Bacteroidota;c__Bacteroidia;o__Bacteroidales;f__Marinifilaceae;g__Odoribacter;s__Odoribacter faecigallinarum	99.96	0.1	0.903	1315409	341.401	3552899	0.47	3139
metabat2_pooled_hifiasm.1104	d__Bacteria;p__Actinomycetota;c__Coriobacteriia;o__Coriobacteriales;f__Coriobacteriaceae;g__Coprousia;s__Coprousia sp002159335	99.62	0.42	0.841	1479414	342.361	2353866	0.65	1930
metabat2_pooled_hifiasm.1119	d__Bacteria;p__Bacillota_A;c__Clostridia;o__Christensenellales;f__CAG-314;g__Fimimonas;s__Fimimonas gallinarum	95.17	0.13	0.793	1591224	319.976	1591224	0.46	1317
metabat2_pooled_hifiasm.1162	d__Bacteria;p__Bacteroidota;c__Bacteroidia;o__Bacteroidales;f__UBA932;g__Cryptobacteroides;s__Cryptobacteroides sp944323825	98.8	0.22	0.912	3296936	355.792	3296936	0.5	2821
metabat2_pooled_hifiasm.1183	d__Bacteria;p__Actinomycetota;c__Coriobacteriia;o__Coriobacteriales;f__Coriobacteriaceae;g__Enorma;s__Enorma phocaeensis	99.76	0.83	0.861	2379283	330.23	2379283	0.62	2071
metabat2_pooled_hifiasm.124	d__Bacteria;p__Actinomycetota;c__Coriobacteriia;o__Coriobacteriales;f__Coriobacteriaceae;g__Collinsella;s__Collinsella ihumii	99.99	0.03	0.85	2792180	335.157	2792180	0.64	2362
metabat2_pooled_hifiasm.126	d__Bacteria;p__Bacillota_A;c__Clostridia;o__Oscillospirales;f__Oscillospiraceae;g__Faecousia;s__Faecousia faecigallinarum	100	0.49	0.854	2705122	323.123	2705122	0.57	2387
metabat2_pooled_hifiasm.129_sub	d__Bacteria;p__Elusimicrobiota;c__Elusimicrobia;o__Elusimicrobiales;f__Elusimicrobiaceae;g__Avelusimicrobium;s__Avelusimicrobium excrementipullorum	99	0.09	0.91	1490893	333.392	1490893	0.53	1358
metabat2_pooled_hifiasm.146	d__Bacteria;p__Bacillota_A;c__Clostridia;o__Oscillospirales;f__Oscillospiraceae;g__Avoscillospira;s__Avoscillospira stercorigallinarum	92.41	1.38	0.839	596615	309.943	3030042	0.6	2741
metabat2_pooled_hifiasm.151	d__Bacteria;p__Bacillota_A;c__Clostridia;o__Christensenellales;f__CAG-74;g__Avichristensenella;s__Avichristensenella intestinipullorum	95.03	0.14	0.885	2888916	326.643	2888916	0.62	2614
metabat2_pooled_hifiasm.1589	d__Bacteria;p__Bacillota_A;c__Clostridia;o__Christensenellales;f__UBA3700;g__Ornithoclostridium;s__Ornithoclostridium sp944380285	96.71	0.04	0.873	1815257	348.608	1815257	0.56	1517
metabat2_pooled_hifiasm.1764	d__Bacteria;p__Bacteroidota;c__Bacteroidia;o__Flavobacteriales;f__UBA1820;g__Merdimorpha;s__Merdimorpha sp002314265	100	0	0.879	1233316	335.113	2019486	0.56	1768
metabat2_pooled_hifiasm.178	d__Bacteria;p__Bacillota_A;c__Clostridia;o__Lachnospirales;f__Lachnospiraceae;g__Blautia_A;s__	97.25	2.91	0.895	860889	304.155	2955550	0.5	2906
metabat2_pooled_hifiasm.1782	d__Bacteria;p__Bacillota_C;c__Negativicutes;o__Acidaminococcales;f__Acidaminococcaceae;g__CAG-266;s__CAG-266 sp000436095	100	0.09	0.892	1038682	317.556	1988289	0.45	1864
metabat2_pooled_hifiasm.1833	d__Bacteria;p__Bacillota_A;c__Clostridia;o__Oscillospirales;f__Oscillospiraceae;g__Lawsonibacter;s__	99.52	1.41	0.839	1110352	296.098	3610351	0.6	3415
metabat2_pooled_hifiasm.1872	d__Bacteria;p__Verrucomicrobiota;c__Lentisphaeria;o__Victivallales;f__Victivallaceae;g__Victivallis;s__Victivallis sp900550905	99.98	1.84	0.905	3328941	353.145	5285807	0.58	4525
metabat2_pooled_hifiasm.1950	d__Bacteria;p__Bacillota_A;c__Clostridia;o__Oscillospirales;f__Acutalibacteraceae;g__UBA1417;s__UBA1417 sp900552925	99.99	1.9	0.872	1912643	316.069	3076725	0.58	2832
metabat2_pooled_hifiasm.218	d__Bacteria;p__Bacillota;c__Bacilli;o__Lactobacillales;f__Lactobacillaceae;g__Ligilactobacillus;s__Ligilactobacillus avistercoris	99.23	0.3	0.89	1433587	305.925	1433587	0.51	1393
metabat2_pooled_hifiasm.295	d__Bacteria;p__Bacillota_A;c__Clostridia;o__Oscillospirales;f__Butyricicoccaceae;g__Butyricicoccus;s__Butyricicoccus sp017886875	98.44	0	0.897	1999565	318.731	1999565	0.35	1878
metabat2_pooled_hifiasm.522	d__Bacteria;p__Bacillota_A;c__Clostridia;o__Christensenellales;f__CAG-74;g__Pullichristensenella;s__	84.55	1.62	0.879	309700	315.496	2811153	0.62	2618
metabat2_pooled_hifiasm.559	d__Bacteria;p__Bacillota_A;c__Clostridia;o__Christensenellales;f__CAG-74;g__Faecivicinus;s__Faecivicinus sp944353735	88.88	0.91	0.857	1301272	329.481	2407850	0.64	2092
metabat2_pooled_hifiasm.578	d__Bacteria;p__Bacillota_A;c__Clostridia;o__Oscillospirales;f__Ruminococcaceae;g__Ruthenibacterium;s__Ruthenibacterium merdavium	93.17	0.84	0.872	1305542	292.835	2475325	0.5	2465
metabat2_pooled_hifiasm.613	d__Bacteria;p__Bacillota;c__Bacilli;o__RF39;f__UBA660;g__Coprosoma;s__Coprosoma sp944363925	88.42	3.26	0.895	966690	265.552	1414016	0.3	1592
metabat2_pooled_hifiasm.683	d__Bacteria;p__Bacteroidota;c__Bacteroidia;o__Bacteroidales;f__Bacteroidaceae;g__Prevotella;s__Prevotella sp944319935	99.98	0.36	0.86	3408981	327.327	3408981	0.5	2992
metabat2_pooled_hifiasm.797	d__Bacteria;p__Actinomycetota;c__Coriobacteriia;o__Coriobacteriales;f__Atopobiaceae;g__Thermophilibacter;s__	85.13	1	0.868	510318	322.86	1910195	0.68	1714
metabat2_pooled_hifiasm.803	d__Bacteria;p__Bacillota_A;c__Clostridia;o__Peptostreptococcales;f__Anaerovoracaceae;g__Alangreenwoodia;s__Alangreenwoodia gallinarii	99.56	2.21	0.859	814028	305.883	2835747	0.51	2664
metabat2_pooled_hifiasm.818	d__Bacteria;p__Bacteroidota;c__Bacteroidia;o__Bacteroidales;f__Rikenellaceae;g__Alistipes;s__Alistipes sp944321195	99.87	0.35	0.893	3377718	356.823	3377718	0.57	2820
metabat2_pooled_hifiasm.872	d__Bacteria;p__Bacteroidota;c__Bacteroidia;o__Bacteroidales;f__Muribaculaceae;g__Avimuribaculum;s__Avimuribaculum sp944321705	99.97	0.02	0.892	1534303	346.052	3011619	0.44	2592
metabat2_pooled_hifiasm.89	d__Bacteria;p__Bacillota;c__Bacilli;o__RF39;f__UBA660;g__Coprosoma;s__Coprosoma sp944329375	91.69	0.82	0.898	1336693	289.323	1336693	0.27	1386
metabat2_pooled_hifiasm.901	d__Bacteria;p__Pseudomonadota;c__Alphaproteobacteria;o__Rs-D84;f__Rs-D84;g__Enterousia;s__Enterousia intestinigallinarum	98.07	0.02	0.9	1029766	303.928	1029766	0.45	1019
metabat2_pooled_hifiasm.905	d__Bacteria;p__Actinomycetota;c__Coriobacteriia;o__Coriobacteriales;f__Eggerthellaceae;g__Aveggerthella;s__Aveggerthella excrementigallinarum	96.07	0.13	0.855	2286140	346.786	2286140	0.66	1880
metabat2_pooled_hifiasm.910	d__Bacteria;p__Bacillota_A;c__Clostridia;o__Lachnospirales;f__Lachnospiraceae;g__Mediterraneibacter;s__Mediterraneibacter sp904377845	82.78	0.05	0.887	860012	313.609	2564412	0.47	2424
metabat2_pooled_hifiasm.920	d__Bacteria;p__Desulfobacterota;c__Desulfovibrionia;o__Desulfovibrionales;f__Desulfovibrionaceae;g__Mailhella;s__Mailhella sp944324995	97.51	1.91	0.825	3168613	332.057	3168613	0.6	2630
metabat2_pooled_hifiasm.940	d__Bacteria;p__Bacillota;c__Bacilli;o__RF39;f__UBA660;g__Faecenecus;s__Faecenecus gallistercoris	95.43	0.34	0.912	1441496	311.638	1441496	0.34	1409
metabat2_pooled_hifiasm.952	d__Bacteria;p__Bacillota_A;c__Clostridia;o__Christensenellales;f__Borkfalkiaceae;g__Borkfalkia;s__Borkfalkia faecigallinarum	89.09	0.26	0.863	544407	329.117	1909066	0.59	1672
metabat2_pooled_hifiasm.969	d__Bacteria;p__Bacteroidota;c__Bacteroidia;o__Bacteroidales;f__UBA932;g__Coprenecus;s__Coprenecus sp902388455	98.97	0.23	0.917	2753904	352.479	2753904	0.53	2394
metabat2_pooled_hifiasm.988	d__Bacteria;p__Bacteroidota;c__Bacteroidia;o__Bacteroidales;f__Bacteroidaceae;g__Phocaeicola;s__Phocaeicola salanitronis	99.69	0	0.876	3055861	347.982	3756137	0.47	3155
metabat2_pooled_hifiasm.989	d__Bacteria;p__Actinomycetota;c__Coriobacteriia;o__Coriobacteriales;f__Atopobiaceae;g__Thermophilibacter;s__Thermophilibacter uli_A	99.98	0.33	0.874	2598449	328.78	2598449	0.68	2305
metabat2_pooled_metaflye.1017	d__Bacteria;p__Bacillota_A;c__Clostridia;o__TANB77;f__CAG-508;g__CAG-269;s__CAG-269 sp944386685	99.11	3.86	0.84	298741	297.522	2109145	0.26	1989
metabat2_pooled_metaflye.1093	d__Bacteria;p__Bacteroidota;c__Bacteroidia;o__Bacteroidales;f__Bacteroidaceae;g__Mediterranea;s__Mediterranea massiliensis	85.17	0.02	0.893	564786	359.156	3544417	0.52	2942
metabat2_pooled_metaflye.112	d__Bacteria;p__Actinomycetota;c__Coriobacteriia;o__Coriobacteriales;f__Coriobacteriaceae;g__Limicola;s__Limicola phocaeensis_A	99.95	0.02	0.857	2513216	332.652	2513216	0.64	2161
metabat2_pooled_metaflye.1162	d__Bacteria;p__Bacillota_A;c__Clostridia;o__Lachnospirales;f__Lachnospiraceae;g__CALWPY01;s__CALWPY01 sp944383545	99.46	1.71	0.894	1572761	308.652	2811586	0.37	2718
metabat2_pooled_metaflye.1163	d__Bacteria;p__Cyanobacteriota;c__Vampirovibrionia;o__Gastranaerophilales;f__Gastranaerophilaceae;g__Scatenecus;s__Scatenecus sp944323585	99.6	0.13	0.875	2084640	300.917	2250963	0.37	2187
metabat2_pooled_metaflye.1249	d__Bacteria;p__Bacteroidota;c__Bacteroidia;o__Bacteroidales;f__Rikenellaceae;g__Alistipes_A;s__Alistipes_A pullicola	99.85	0.14	0.897	2230378	355.202	2651817	0.5	2234
metabat2_pooled_metaflye.1341	d__Bacteria;p__Actinomycetota;c__Coriobacteriia;o__Coriobacteriales;f__Atopobiaceae;g__Coprovicinus;s__Coprovicinus sp900551595	96.27	0.26	0.903	1920046	343.735	1920046	0.5	1683
metabat2_pooled_metaflye.1390	d__Bacteria;p__Bacillota_A;c__Clostridia;o__Lachnospirales;f__Lachnospiraceae;g__Pullilachnospira;s__	98.82	1.22	0.859	357404	323.302	3485743	0.52	3093
metabat2_pooled_metaflye.1399	d__Bacteria;p__Bacillota_A;c__Clostridia;o__Oscillospirales;f__Ruminococcaceae;g__Negativibacillus;s__Negativibacillus faecipullorum	89.5	1.12	0.837	783434	292.311	2506030	0.56	2395
metabat2_pooled_metaflye.1518	d__Bacteria;p__Bacillota_A;c__Clostridia;o__Oscillospirales;f__Oscillospiraceae;g__Evtepia;s__Evtepia excrementipullorum	99.5	0.6	0.86	669973	306.031	2919911	0.6	2739
metabat2_pooled_metaflye.1599	d__Bacteria;p__Bacillota_A;c__Clostridia;o__Christensenellales;f__CAG-138;g__Pelethousia;s__Pelethousia sp900542615	84.03	0.08	0.84	1245542	307.293	2095212	0.6	1913
metabat2_pooled_metaflye.1625	d__Bacteria;p__Bacillota_A;c__Clostridia;o__Oscillospirales;f__Acutalibacteraceae;g__Ruminococcus_E;s__Ruminococcus_E sp904393835	99.43	0.7	0.872	404085	296.252	2229375	0.4	2191
metabat2_pooled_metaflye.1636	d__Bacteria;p__Bacillota_A;c__Clostridia;o__Peptostreptococcales;f__Anaerovoracaceae;g__Alangreenwoodia;s__Alangreenwoodia sp944388495	89.56	0	0.847	257657	313.791	2178409	0.5	1964
metabat2_pooled_metaflye.165	d__Bacteria;p__Bacillota_A;c__Clostridia;o__Oscillospirales;f__Acutalibacteraceae;g__Eubacterium_R;s__Eubacterium_R sp944380545	98.8	0.2	0.899	1790651	331.122	2028329	0.5	1839
metabat2_pooled_metaflye.171	d__Bacteria;p__Actinomycetota;c__Coriobacteriia;o__Coriobacteriales;f__Atopobiaceae;g__Thermophilibacter;s__Thermophilibacter mediterraneus	99.93	0.26	0.874	2433774	339.846	2433774	0.69	2088
metabat2_pooled_metaflye.1746	d__Bacteria;p__Bacillota_A;c__Clostridia;o__Lachnospirales;f__Lachnospiraceae;g__Blautia;s__	96.65	2.53	0.885	508732	319.924	3424092	0.45	3166
metabat2_pooled_metaflye.1836	d__Bacteria;p__Bacteroidota;c__Bacteroidia;o__Bacteroidales;f__Bacteroidaceae;g__Phocaeicola;s__Phocaeicola plebeius_A	99.93	0.01	0.907	1307473	365.965	3890856	0.45	3218
metabat2_pooled_metaflye.186	d__Bacteria;p__Bacillota_A;c__Clostridia;o__Oscillospirales;f__Acutalibacteraceae;g__Acutalibacter;s__Acutalibacter pullistercoris	99.79	0.06	0.842	434932	313.272	2707831	0.61	2431
metabat2_pooled_metaflye.1861	d__Bacteria;p__Bacillota_A;c__Clostridia;o__Oscillospirales;f__Oscillospiraceae;g__Lawsonibacter;s__Lawsonibacter pullicola	83.6	4.85	0.816	440036	292.674	2925963	0.61	2726
metabat2_pooled_metaflye.1920	d__Bacteria;p__Bacillota_A;c__Clostridia;o__Oscillospirales;f__Acutalibacteraceae;g__Acutalibacter;s__Acutalibacter ornithocaccae	92.45	0.38	0.863	576622	309.85	2573459	0.61	2393
metabat2_pooled_metaflye.1945	d__Bacteria;p__Bacillota_A;c__Clostridia;o__Oscillospirales;f__Ruminococcaceae;g__Egerieicola;s__Egerieicola pullicola	98.77	1.19	0.876	947597	315.166	2402111	0.52	2229
metabat2_pooled_metaflye.2186	d__Bacteria;p__Desulfobacterota;c__Desulfovibrionia;o__Desulfovibrionales;f__Desulfovibrionaceae;g__Desulfovibrio;s__Desulfovibrio intestinigallinarum	100	0.22	0.807	705277	317.447	3461904	0.6	2941
metabat2_pooled_metaflye.2216	d__Bacteria;p__Bacillota_A;c__Clostridia;o__Oscillospirales;f__Ruminococcaceae;g__Gemmiger;s__Gemmiger excrementipullorum	99.75	0.01	0.88	2717232	337.919	2717232	0.62	2362
metabat2_pooled_metaflye.269	d__Bacteria;p__Bacillota_A;c__Clostridia;o__Oscillospirales;f__Ruminococcaceae;g__Faecalibacterium;s__Faecalibacterium sp944385995	99.88	0.51	0.859	831183	315.771	3044623	0.59	2765
metabat2_pooled_metaflye.325	d__Bacteria;p__Bacteroidota;c__Bacteroidia;o__Bacteroidales;f__Bacteroidaceae;g__Phocaeicola;s__Phocaeicola sp900546355	98.41	0.98	0.875	665123	334.253	4038084	0.46	3530
metabat2_pooled_metaflye.339	d__Bacteria;p__Bacillota_A;c__Clostridia;o__Lachnospirales;f__Lachnospiraceae;g__Blautia;s__Blautia ornithocaccae	100	4.87	0.886	617359	309.393	4023343	0.45	3850
metabat2_pooled_metaflye.367	d__Bacteria;p__Bacteroidota;c__Bacteroidia;o__Bacteroidales;f__Rikenellaceae;g__Alistipes;s__Alistipes merdavium	99.86	0.27	0.89	1059901	356.274	2870708	0.61	2393
metabat2_pooled_metaflye.372	d__Bacteria;p__Bacillota;c__Bacilli;o__RF39;f__UBA660;g__Onthousia;s__	87.58	2.09	0.871	70381	245.332	1498389	0.28	1780
metabat2_pooled_metaflye.40	d__Bacteria;p__Actinomycetota;c__Coriobacteriia;o__Coriobacteriales;f__Coriobacteriaceae;g__CALUOB01;s__CALUOB01 sp944322305	98.53	0	0.827	2392411	341.683	2392411	0.66	1932
metabat2_pooled_metaflye.44	d__Bacteria;p__Bacillota;c__Bacilli;o__Erysipelotrichales;f__Coprobacillaceae;g__Massilimicrobiota;s__Massilimicrobiota sp002160865	99.97	0.68	0.895	780148	292.724	2677531	0.31	2736
metabat2_pooled_metaflye.50	d__Bacteria;p__Bacteroidota;c__Bacteroidia;o__Bacteroidales;f__Bacteroidaceae;g__Alloprevotella;s__Alloprevotella sp000431275	99.94	0.04	0.878	2670327	337.914	2670327	0.56	2317
metabat2_pooled_metaflye.590	d__Bacteria;p__Bacteroidota;c__Bacteroidia;o__Bacteroidales;f__UBA932;g__Egerieousia;s__Egerieousia sp944325445	94.1	0.02	0.932	653975	355.396	1971212	0.46	1726
metabat2_pooled_metaflye.726	d__Bacteria;p__Bacteroidota;c__Bacteroidia;o__Bacteroidales;f__UBA932;g__Coprenecus;s__	98.27	0.26	0.915	2505120	344.065	2505120	0.52	2225
metabat2_pooled_metaflye.760	d__Bacteria;p__Bacillota_A;c__Clostridia;o__Oscillospirales;f__Acutalibacteraceae;g__Acutalibacter;s__Acutalibacter stercorigallinarum	99.63	5.56	0.86	672217	310.314	2900380	0.62	2685
metabat2_pooled_metaflye.960	d__Bacteria;p__Bacteroidota;c__Bacteroidia;o__Bacteroidales;f__UBA932;g__Cryptobacteroides;s__Cryptobacteroides pullicola	90.96	0.11	0.924	199882	357.825	1646492	0.57	1421
metabat2_pooled_metaflye.974	d__Bacteria;p__Bacillota;c__Bacilli;o__Lactobacillales;f__Lactobacillaceae;g__Limosilactobacillus;s__Limosilactobacillus oris	99.94	0.04	0.866	2169572	298.412	2169572	0.49	2102
metabat2_pooled_metaflye.995	d__Bacteria;p__Actinomycetota;c__Coriobacteriia;o__Coriobacteriales;f__Eggerthellaceae;g__Enteroscipio;s__Enteroscipio rubneri	99.72	1.14	0.872	863635	349.045	3167781	0.62	2643
metabat2_XCR1_HET_6730_bwa.44	d__Bacteria;p__Bacteroidota;c__Bacteroidia;o__Bacteroidales;f__Bacteroidaceae;g__Phocaeicola;s__Phocaeicola excrementipullorum	94.51	0.01	0.908	42923	366.748	3270661	0.49	2703
metabat2_XCR1_HET_6730_bwa.71	d__Bacteria;p__Bacteroidota;c__Bacteroidia;o__Bacteroidales;f__Barnesiellaceae;g__Barnesiella_A;s__Barnesiella_A sp900538705	99.99	0	0.897	105400	362.339	2495133	0.45	2061
metabat2_XCR1_HET_6734_bwa.127	d__Bacteria;p__Bacillota_A;c__Clostridia;o__Christensenellales;f__CAG-917;g__Limadaptatus;s__Limadaptatus sp900754695	96.3	1.17	0.859	13025	339.066	1549308	0.59	1310
metabat2_XCR1_HET_6734_bwa.139	d__Bacteria;p__Bacillota_A;c__Clostridia;o__Lachnospirales;f__Lachnospiraceae;g__Blautia_A;s__Blautia_A intestinavium	95.49	0.17	0.897	18553	313.262	2273042	0.47	2172
metabat2_XCR1_HET_6734_bwa.166	d__Bacteria;p__Bacillota;c__Bacilli;o__Staphylococcales;f__Staphylococcaceae;g__Mammaliicoccus;s__Mammaliicoccus lentus	85.47	0.38	0.894	8036	272.995	2215465	0.32	2422
metabat2_XCR1_HET_6734_bwa.36	d__Bacteria;p__Bacillota_A;c__Clostridia;o__TANB77;f__CAG-508;g__CAG-793;s__	88.22	1.02	0.845	9398	289.348	1293380	0.29	1261
metabat2_XCR1_HET_6734_bwa.82	d__Bacteria;p__Desulfobacterota;c__Desulfovibrionia;o__Desulfovibrionales;f__Desulfovibrionaceae;g__Desulfovibrio;s__Desulfovibrio gallistercoris	99.85	0.71	0.859	20528	337.327	2863413	0.65	2434
metabat2_XCR1_HET_6734_bwa.88	d__Bacteria;p__Bacillota;c__Bacilli;o__RF39;f__UBA660;g__Coprosoma;s__	89.37	0.64	0.911	39646	288.006	1131619	0.29	1196
metabat2_XCR1_HET_6734_bwa.9	d__Bacteria;p__Bacteroidota;c__Bacteroidia;o__Bacteroidales;f__Bacteroidaceae;g__Phocaeicola_A;s__Phocaeicola_A sp003489705	82.11	0.62	0.886	17141	350.5	2578183	0.53	2175
metabat2_XCR1_HET_6741_bwa.121	d__Bacteria;p__Bacillota_A;c__Clostridia;o__Christensenellales;f__Borkfalkiaceae;g__Borkfalkia;s__Borkfalkia sp017886895	89.23	0.58	0.866	13392	319.12	1486305	0.6	1347
metabat2_XCR1_HET_6741_bwa.133	d__Bacteria;p__Pseudomonadota;c__Alphaproteobacteria;o__Rs-D84;f__Rs-D84;g__Enterousia;s__Enterousia excrementavium	98.18	0	0.907	80863	305.208	860896	0.44	855
metabat2_XCR1_HET_6741_bwa.143	d__Bacteria;p__Bacillota_A;c__Clostridia;o__TANB77;f__CAG-508;g__CAG-269;s__CAG-269 sp944389395	100	1.61	0.885	12764	281.426	1293530	0.28	1360
metabat2_XCR1_HET_6741_bwa.145	d__Bacteria;p__Bacillota_A;c__Clostridia;o__Lachnospirales;f__Lachnospiraceae;g__Fimimorpha;s__Fimimorpha faecalis	100	0	0.88	50063	326.163	2982869	0.36	2685
metabat2_XCR1_HET_6741_bwa.41	d__Bacteria;p__Bacillota_A;c__Clostridia;o__Oscillospirales;f__Oscillospiraceae;g__Scatomorpha;s__Scatomorpha sp900752445	92.72	1.61	0.922	36275	324.084	2248755	0.62	2136
metabat2_XCR1_HET_6741_bwa.44	d__Bacteria;p__Bacteroidota;c__Bacteroidia;o__Bacteroidales;f__Rikenellaceae;g__Alistipes;s__Alistipes excrementigallinarum	99.2	0.56	0.861	59135	356.866	2408246	0.63	1940
metabat2_XCR1_HET_6741_bwa.45	d__Bacteria;p__Patescibacteria;c__Saccharimonadia;o__Saccharimonadales;f__Nanoperiomorbaceae;g__Nanoperiomorbus;s__	96.26	0.13	0.905	89146	325.079	815738	0.48	758
metabat2_XCR1_HET_6741_bwa.92	d__Bacteria;p__Bacillota_A;c__Clostridia;o__TANB77;f__CAG-508;g__UMGS1781;s__UMGS1781 sp944390405	87.13	1.48	0.884	6624	250.209	1035553	0.28	1222
metabat2_XCR1_HET_6741_bwa.94	d__Bacteria;p__Bacillota;c__Bacilli;o__Lactobacillales;f__Lactobacillaceae;g__Limosilactobacillus;s__Limosilactobacillus reuteri_E	90.01	0.39	0.885	14591	286.895	1530995	0.39	1577
metabat2_XCR1_HET_6747_bwa.110	d__Bacteria;p__Bacillota_A;c__Clostridia;o__TANB77;f__CAG-508;g__CAG-269;s__	83.31	3.08	0.857	15959	284.923	1893103	0.28	1901
metabat2_XCR1_HET_6747_bwa.118	d__Bacteria;p__Bacillota_A;c__Clostridia;o__Christensenellales;f__Borkfalkiaceae;g__Gallimonas;s__Gallimonas sp017887095	82.05	0.16	0.9	18256	330.41	1581313	0.54	1438
metabat2_XCR1_HET_6747_bwa.56	d__Bacteria;p__Bacillota_A;c__Clostridia;o__Lachnospirales;f__Lachnospiraceae;g__Mediterraneibacter;s__Mediterraneibacter merdigallinarum	98.63	0.82	0.891	21958	315.858	2466927	0.47	2325
metabat2_XCR1_HET_6747_bwa.72	d__Bacteria;p__Bacillota_A;c__Clostridia;o__Lachnospirales;f__Lachnospiraceae;g__Mediterraneibacter;s__Mediterraneibacter faecipullorum	88.58	0.96	0.898	10387	304.34	2261330	0.48	2229
metabat2_XCR1_HET_6747_bwa.82	d__Bacteria;p__Bacillota;c__Bacilli;o__Lactobacillales;f__Lactobacillaceae;g__Limosilactobacillus;s__Limosilactobacillus vaginalis	94.9	0.86	0.883	28968	296.648	1562111	0.41	1552
metabat2_XCR1_HET_6748_bwa.1	d__Bacteria;p__Bacillota;c__Bacilli;o__Lactobacillales;f__Lactobacillaceae;g__Limosilactobacillus;s__Limosilactobacillus intestinipullorum	94.75	0.19	0.886	28762	300.243	1735341	0.49	1710
metabat2_XCR1_HET_6748_bwa.117	d__Bacteria;p__Bacillota_A;c__Clostridia;o__Lachnospirales;f__Lachnospiraceae;g__Scatomonas;s__Scatomonas merdigallinarum	98.78	0.79	0.912	24320	328.394	2315655	0.53	2148
metabat2_XCR1_HET_6748_bwa.120	d__Bacteria;p__Bacillota_A;c__Clostridia;o__TANB77;f__CAG-508;g__CAG-273;s__CAG-273 sp944389745	81.91	4.1	0.886	12920	305.167	1460240	0.28	1416
metabat2_XCR1_HET_6748_bwa.4	d__Bacteria;p__Bacillota;c__Bacilli;o__Lactobacillales;f__Lactobacillaceae;g__Limosilactobacillus;s__Limosilactobacillus coleohominis	86.36	1.7	0.895	14785	292.032	1416266	0.39	1449
metabat2_XCR1_HET_6748_bwa.77	d__Bacteria;p__Bacillota_A;c__Clostridia;o__Christensenellales;f__Borkfalkiaceae;g__Gallimonas;s__Gallimonas gallistercoris	81.39	3.03	0.899	10495	326.534	1490685	0.58	1370
metabat2_XCR1_HET_6753_bwa.30	d__Bacteria;p__Bacillota_A;c__Clostridia;o__TANB77;f__CAG-508;g__CAG-269;s__CAG-269 sp944393135	97.79	2.13	0.876	10748	264.362	1362633	0.27	1509
metabat2_XCR1_HET_6753_bwa.74	d__Bacteria;p__Bacillota_A;c__Clostridia;o__Lachnospirales;f__Lachnospiraceae;g__Merdiplasma;s__Merdiplasma excrementigallinarum	93.65	0.61	0.915	9995	302.808	2076435	0.53	2094
metabat2_XCR1_HET_6755_bwa.37	d__Bacteria;p__Bacillota;c__Bacilli;o__Erysipelotrichales;f__Erysipelotrichaceae;g__Faecalicoccus;s__Faecalicoccus acidiformans	92.33	0.69	0.924	54005	310.999	1702980	0.4	1691
metabat2_XCR1_HET_6758_bwa.116	d__Bacteria;p__Cyanobacteriota;c__Vampirovibrionia;o__Gastranaerophilales;f__RUG14156;g__Galligastranaerophilus_A;s__Galligastranaerophilus_A gallistercoris	99.63	0.53	0.931	80143	326.066	1870421	0.35	1783
metabat2_XCR1_HET_6758_bwa.128	d__Bacteria;p__Cyanobacteriota;c__Vampirovibrionia;o__Gastranaerophilales;f__Gastranaerophilaceae;g__Stercorousia;s__Stercorousia sp944324345	99.97	0.79	0.914	66960	303.051	1779670	0.33	1792
metabat2_XCR1_HET_6758_bwa.5	d__Bacteria;p__Bacteroidota;c__Bacteroidia;o__Bacteroidales;f__Marinifilaceae;g__Odoribacter;s__Odoribacter splanchnicus	95.63	0.34	0.904	22672	355.192	4087780	0.43	3473
metabat2_XCR1_HET_6758_bwa.7	d__Bacteria;p__Cyanobacteriota;c__Vampirovibrionia;o__Gastranaerophilales;f__Gastranaerophilaceae;g__Limenecus;s__Limenecus sp944323275	99.99	1.3	0.891	41180	317.061	2226051	0.36	2087
metabat2_XCR1_HET_7832_bwa.103	d__Bacteria;p__Bacillota_A;c__Clostridia;o__Christensenellales;f__UBA1242;g__Caccovivens;s__Caccovivens sp944359935	99.37	0.01	0.924	221797	330.13	888592	0.4	831
metabat2_XCR1_HET_7832_bwa.104	d__Bacteria;p__Bacillota_A;c__Clostridia;o__Lachnospirales;f__Lachnospiraceae;g__Blautia_A;s__Blautia_A excrementigallinarum	94.8	0.01	0.907	73007	339.546	2518011	0.49	2246
metabat2_XCR1_HET_7832_bwa.42	d__Bacteria;p__Bacillota_A;c__Clostridia;o__Christensenellales;f__CAG-917;g__Limadaptatus;s__Limadaptatus sp944372795	91.58	0.1	0.876	9476	329.703	1440446	0.59	1278
metabat2_XCR1_HET_7832_bwa.63	d__Bacteria;p__Bacillota_A;c__Clostridia;o__Oscillospirales;f__Oscillospiraceae;g__Scatomorpha;s__Scatomorpha gallistercoris	98.39	0.68	0.894	27533	296.404	2624942	0.6	2644
metabat2_XCR1_HET_7832_bwa.88	d__Bacteria;p__Bacteroidota;c__Bacteroidia;o__Bacteroidales;f__Bacteroidaceae;g__Prevotella;s__Prevotella sp900554545	83.1	0.23	0.866	10366	327.925	2607437	0.51	2299
metabat2_XCR1_HET_7839_bwa.116	d__Bacteria;p__Verrucomicrobiota;c__Verrucomicrobiae;o__Verrucomicrobiales;f__Akkermansiaceae;g__Akkermansia;s__Akkermansia intestinavium	98.84	0.09	0.85	42232	358.126	2353605	0.65	1863
metabat2_XCR1_HET_7839_bwa.22	d__Bacteria;p__Bacillota_A;c__Clostridia;o__Oscillospirales;f__Acutalibacteraceae;g__Acutalibacter;s__Acutalibacter sp944376265	82.31	0.86	0.892	9337	295.234	2021341	0.6	2039
metabat2_XCR1_HET_7839_bwa.47	d__Bacteria;p__Bacillota_A;c__Clostridia;o__Oscillospirales;f__Oscillospiraceae;g__Enterenecus;s__Enterenecus faecium	99.58	0.14	0.886	34877	324.934	2149129	0.59	1957
metabat2_XCR1_HET_7839_bwa.62	d__Bacteria;p__Bacillota_A;c__Clostridia;o__Oscillospirales;f__Ruminococcaceae;g__Gemmiger;s__Gemmiger stercoripullorum	98.26	0.88	0.881	14520	314.947	2143439	0.64	2001
metabat2_XCR1_HET_7840_bwa.102	d__Bacteria;p__Cyanobacteriota;c__Vampirovibrionia;o__Gastranaerophilales;f__Gastranaerophilaceae;g__Scatousia;s__Scatousia sp944325705	99.81	0.29	0.882	46313	287.371	2121560	0.38	2175
metabat2_XCR1_HET_7840_bwa.114	d__Bacteria;p__Bacillota_A;c__Clostridia;o__Christensenellales;f__Borkfalkiaceae;g__Gallimonas;s__Gallimonas intestinigallinarum	83.24	0	0.898	17510	333.136	1556936	0.58	1402
metabat2_XCR1_HET_7840_bwa.7	d__Bacteria;p__Actinomycetota;c__Coriobacteriia;o__Coriobacteriales;f__Eggerthellaceae;g__Aphodovivens;s__Aphodovivens avicola	100	0.17	0.866	16063	328.97	1991582	0.66	1750
metabat2_XCR1_HET_7840_bwa.72	d__Bacteria;p__Bacillota_A;c__Clostridia;o__Oscillospirales;f__Oscillospiraceae;g__Avoscillospira;s__Avoscillospira avicola	88.09	1.71	0.876	12111	309.787	2159387	0.63	2040
metabat2_XCR1_HET_7867_bwa.30	d__Bacteria;p__Bacillota_A;c__Clostridia;o__Lachnospirales;f__Lachnospiraceae;g__Choladocola;s__Choladocola avistercoris	94.2	0.01	0.926	9164	291.648	2061217	0.51	2186
metabat2_XCR1_HET_7867_bwa.35	d__Bacteria;p__Bacillota_A;c__Clostridia;o__Oscillospirales;f__Ruminococcaceae;g__Gemmiger;s__Gemmiger sp904390925	94.19	2.19	0.884	18211	319.934	2159162	0.61	1992
metabat2_XCR1_HET_7867_bwa.39	d__Bacteria;p__Actinomycetota;c__Coriobacteriia;o__Coriobacteriales;f__Coriobacteriaceae;g__Collinsella;s__Collinsella sp944321445	94.01	0.66	0.867	15689	313.947	1993002	0.63	1836
metabat2_XCR1_HET_7867_bwa.7	d__Bacteria;p__Bacillota_A;c__Clostridia;o__Oscillospirales;f__Acutalibacteraceae;g__Eubacterium_R;s__Eubacterium_R faecigallinarum	98.84	0	0.917	97165	326.209	1812360	0.43	1701
metabat2_XCR1_HET_7867_bwa.85	d__Bacteria;p__Bacillota;c__Bacilli;o__Lactobacillales;f__Enterococcaceae;g__Enterococcus_E;s__Enterococcus_E cecorum	92.61	0.08	0.877	29420	286.716	1997118	0.36	2039
metabat2_XCR1_HOM_6737_bwa.3	d__Bacteria;p__Bacillota_A;c__Clostridia;o__Lachnospirales;f__Lachnospiraceae;g__Fimousia;s__Fimousia stercorigallinarum	98.53	0.57	0.898	72878	310.351	2403301	0.41	2324
metabat2_XCR1_HOM_6737_bwa.36	d__Bacteria;p__Bacillota_A;c__Clostridia;o__Oscillospirales;f__Oscillospiraceae;g__Faecousia;s__Faecousia intestinavium	94.95	3.91	0.898	36535	313.24	2327215	0.56	2228
metabat2_XCR1_HOM_6737_bwa.43	d__Bacteria;p__Bacillota_A;c__Clostridia;o__TANB77;f__CAG-508;g__CAG-793;s__	97.76	0.67	0.87	27517	295.417	1385027	0.27	1361
metabat2_XCR1_HOM_6739_bwa.28	d__Bacteria;p__Bacillota_A;c__Clostridia;o__Christensenellales;f__UBA1242;g__Onthoplasma;s__Onthoplasma sp944377485	98.97	0.46	0.884	42013	316.534	1133914	0.3	1058
metabat2_XCR1_HOM_6739_bwa.42	d__Bacteria;p__Desulfobacterota;c__Desulfovibrionia;o__Desulfovibrionales;f__Desulfovibrionaceae;g__Desulfovibrio;s__Desulfovibrio sp944324935	94.43	1.11	0.877	16147	315.88	2500606	0.65	2319
metabat2_XCR1_HOM_6739_bwa.90	d__Bacteria;p__Bacillota_A;c__Clostridia;o__TANB77;f__CAG-508;g__CAG-269;s__	99.13	0.77	0.839	27021	299.418	1884284	0.28	1764
metabat2_XCR1_HOM_6740_bwa.100	d__Bacteria;p__Cyanobacteriota;c__Vampirovibrionia;o__Gastranaerophilales;f__Gastranaerophilaceae;g__Scatenecus;s__Scatenecus sp944322785	97.59	0.09	0.903	22435	292.812	1739989	0.36	1792
metabat2_XCR1_HOM_6740_bwa.18	d__Bacteria;p__Bacillota_A;c__Clostridia;o__TANB77;f__CAG-465;g__CAG-465;s__CAG-465 sp944388585	81.47	1.45	0.91	6621	267.284	1205556	0.26	1371
metabat2_XCR1_HOM_6740_bwa.22	d__Bacteria;p__Bacillota;c__Bacilli;o__Lactobacillales;f__Lactobacillaceae;g__Lactobacillus;s__Lactobacillus johnsonii	99.97	0.28	0.901	54802	296.463	1648774	0.34	1673
metabat2_XCR1_HOM_6740_bwa.27	d__Bacteria;p__Bacillota_A;c__Clostridia;o__Christensenellales;f__CAG-74;g__Limiplasma;s__Limiplasma stercoravium	99.51	0.54	0.916	42519	344.399	2710048	0.61	2408
metabat2_XCR1_HOM_6740_bwa.31	d__Bacteria;p__Bacillota_A;c__Clostridia;o__Lachnospirales;f__Lachnospiraceae;g__Anaerobutyricum;s__Anaerobutyricum stercoripullorum	89.08	0.61	0.887	6923	298.627	1926128	0.52	1910
metabat2_XCR1_HOM_6740_bwa.66	d__Bacteria;p__Bacillota_A;c__Clostridia;o__Lachnospirales;f__Lachnospiraceae;g__Fusicatenibacter;s__Fusicatenibacter sp900543115	97.83	0.24	0.884	12601	314.898	2453732	0.5	2299
metabat2_XCR1_HOM_6756_bwa.10	d__Bacteria;p__Bacillota_A;c__Clostridia;o__Christensenellales;f__CAG-74;g__Fimadaptatus;s__Fimadaptatus faecigallinarum	89.65	0.9	0.822	22575	326.599	3253104	0.59	2731
metabat2_XCR1_HOM_6756_bwa.128	d__Bacteria;p__Patescibacteria;c__Saccharimonadia;o__Saccharimonadales;f__Nanoperiomorbaceae;g__Nanoperiomorbus;s__	98.09	0.05	0.913	188525	327.074	749768	0.46	699
metabat2_XCR1_HOM_6756_bwa.133	d__Bacteria;p__Bacillota_A;c__Clostridia;o__Lachnospirales;f__Lachnospiraceae;g__Mediterraneibacter;s__Mediterraneibacter caccogallinarum	96.54	1.46	0.895	20427	317.799	2573471	0.51	2421
metabat2_XCR1_HOM_6756_bwa.42	d__Bacteria;p__Bacillota_A;c__Clostridia;o__Lachnospirales;f__Lachnospiraceae;g__Fusicatenibacter;s__Fusicatenibacter intestinigallinarum	100	0.45	0.873	39232	334.921	3086363	0.51	2686
metabat2_XCR1_HOM_6756_bwa.59	d__Bacteria;p__Bacillota;c__Bacilli;o__Erysipelotrichales;f__Erysipelotrichaceae;g__Merdibacter;s__Merdibacter merdipullorum	93.22	0.46	0.909	15993	318.59	2086387	0.55	1988
metabat2_XCR1_HOM_6756_bwa.85	d__Bacteria;p__Bacillota_A;c__Clostridia;o__Christensenellales;f__CAG-138;g__Aphodomorpha;s__Aphodomorpha sp900549955	94.56	0.13	0.896	22128	319.198	1957689	0.64	1836
metabat2_XCR1_HOM_6756_bwa.86	d__Bacteria;p__Bacteroidota;c__Bacteroidia;o__Bacteroidales;f__Muribaculaceae;g__Limisoma;s__Limisoma faecipullorum	82.4	0.08	0.923	93362	361.581	2077430	0.46	1769
metabat2_XCR1_HOM_6759_bwa.109	d__Bacteria;p__Bacillota_A;c__Clostridia;o__Oscillospirales;f__Acutalibacteraceae;g__Heritagella;s__Heritagella sp905215105	90.66	0.41	0.89	28117	321.363	2330012	0.53	2153
metabat2_XCR1_HOM_6759_bwa.13	d__Bacteria;p__Bacillota_A;c__Clostridia;o__Oscillospirales;f__Oscillospiraceae;g__Faecousia;s__Faecousia gallistercoris	98.51	0.11	0.881	70774	334.596	2385540	0.57	2098
metabat2_XCR1_HOM_6759_bwa.20	d__Bacteria;p__Bacillota_A;c__Clostridia;o__TANB77;f__CAG-508;g__CAG-269;s__	95.05	1.28	0.876	11378	267.421	1489032	0.28	1629
metabat2_XCR1_HOM_6759_bwa.4	d__Bacteria;p__Bacillota_A;c__Clostridia;o__Oscillospirales;f__Oscillospiraceae;g__Scatomorpha;s__Scatomorpha sp900545405	81.29	1.91	0.912	20752	315.123	2363622	0.63	2284
metabat2_XCR1_HOM_6759_bwa.55	d__Bacteria;p__Bacillota_A;c__Clostridia;o__Oscillospirales;f__Butyricicoccaceae;g__Agathobaculum;s__Agathobaculum sp944380975	97.25	1.14	0.897	27403	301.93	2361974	0.55	2343
metabat2_XCR1_HOM_6759_bwa.56	d__Bacteria;p__Bacillota_A;c__Clostridia;o__Lachnospirales;f__Lachnospiraceae;g__Eisenbergiella;s__Eisenbergiella intestinigallinarum	98.4	2.18	0.893	51634	334.465	4018611	0.52	3585
metabat2_XCR1_HOM_6759_bwa.61	d__Bacteria;p__Actinomycetota;c__Coriobacteriia;o__Coriobacteriales;f__Coriobacteriaceae;g__Coprousia;s__Coprousia sp944319885	96.55	0.22	0.889	38401	330.577	1909143	0.63	1714
metabat2_XCR1_HOM_6759_bwa.73	d__Bacteria;p__Bacillota_A;c__Clostridia;o__Lachnospirales;f__Lachnospiraceae;g__Mediterraneibacter;s__Mediterraneibacter vanvlietii	85.14	0.22	0.896	11802	311.792	2654586	0.48	2547
metabat2_XCR1_HOM_6759_bwa.78	d__Bacteria;p__Actinomycetota;c__Coriobacteriia;o__Coriobacteriales;f__Coriobacteriaceae;g__Enorma;s__Enorma massiliensis	96.37	0.6	0.855	76157	336.574	2105524	0.62	1785
metabat2_XCR1_HOM_6759_bwa.81	d__Bacteria;p__Bacillota_A;c__Clostridia;o__Oscillospirales;f__Butyricicoccaceae;g__Butyricicoccus;s__Butyricicoccus pullicaecorum	92.52	0.26	0.882	13912	293.333	2344195	0.55	2354
metabat2_XCR1_HOM_6759_bwa.87	d__Bacteria;p__Bacteroidota;c__Bacteroidia;o__Bacteroidales;f__UBA932;g__Cryptobacteroides;s__Cryptobacteroides excrementavium	100	0.06	0.928	121544	374.269	2366560	0.5	1959
metabat2_XCR1_HOM_6759_bwa.88	d__Bacteria;p__Bacillota_A;c__Clostridia;o__Oscillospirales;f__Ruminococcaceae;g__Fournierella;s__Fournierella massiliensis	93.45	0.85	0.889	31925	322.933	2452209	0.6	2253
metabat2_XCR1_HOM_6759_bwa.93	d__Bacteria;p__Bacillota_A;c__Clostridia;o__Lachnospirales;f__Lachnospiraceae;g__Sellimonas;s__Sellimonas avistercoris	82.88	0.64	0.907	59057	312.428	2562882	0.46	2484
metabat2_XCR1_HOM_7852_bwa.110	d__Bacteria;p__Bacillota_A;c__Clostridia;o__TANB77;f__CAG-508;g__CAG-273;s__	91.04	0.49	0.859	78264	297.271	1355940	0.29	1309
metabat2_XCR1_HOM_7852_bwa.40	d__Bacteria;p__Bacillota_A;c__Clostridia;o__Lachnospirales;f__Lachnospiraceae;g__Enterocloster;s__Enterocloster excrementigallinarum	92.87	2.05	0.903	13934	310.477	3116243	0.51	3027
metabat2_XCR1_HOM_7852_bwa.44	d__Bacteria;p__Bacillota_A;c__Clostridia;o__Oscillospirales;f__Oscillospiraceae;g__Enterenecus;s__Enterenecus merdae	99.58	0.78	0.875	36280	316.096	1816331	0.63	1678
metabat2_XCR1_HOM_7852_bwa.48	d__Bacteria;p__Bacillota_A;c__Clostridia;o__Lachnospirales;f__Lachnospiraceae;g__Enterocloster;s__Enterocloster excrementipullorum	80.3	3.79	0.904	10317	306.513	2873675	0.54	2830
metabat2_XCR1_HOM_7852_bwa.50	d__Bacteria;p__Bacteroidota;c__Bacteroidia;o__Bacteroidales;f__Tannerellaceae;g__Parabacteroides;s__Parabacteroides sp944323815	91.15	0.45	0.919	14800	351.434	3135409	0.48	2736
metabat2_XCR1_HOM_7852_bwa.52	d__Bacteria;p__Bacillota_A;c__Clostridia;o__Peptostreptococcales;f__Peptostreptococcaceae;g__Romboutsia;s__Romboutsia sp904418825	80.5	1.74	0.854	14015	284.629	1813891	0.26	1816
metabat2_XCR1_HOM_7852_bwa.53	d__Bacteria;p__Bacillota_A;c__Clostridia;o__Oscillospirales;f__Ruminococcaceae;g__Faecalibacterium;s__Faecalibacterium avium	81.64	1.3	0.887	8681	300.176	1837180	0.64	1812
metabat2_XCR1_HOM_7852_bwa.63	d__Bacteria;p__Bacillota_A;c__Clostridia;o__Lachnospirales;f__Lachnospiraceae;g__Scatomonas;s__Scatomonas merdavium	91.15	2.13	0.899	9055	294.496	2249696	0.53	2295
metabat2_XCR1_HOM_7852_bwa.65	d__Bacteria;p__Bacillota_A;c__Clostridia;o__Lachnospirales;f__Lachnospiraceae;g__Eubacterium_I;s__Eubacterium_I sp944380065	92.45	0	0.9	20538	320.536	2523667	0.52	2365
metabat2_XCR1_HOM_7852_bwa.71	d__Bacteria;p__Bacillota_A;c__Clostridia;o__Oscillospirales;f__Acutalibacteraceae;g__Acutalibacter;s__Acutalibacter pullicola	87.07	6.02	0.858	18524	293.652	2827568	0.54	2758
metabat2_XCR1_HOM_7852_bwa.72	d__Bacteria;p__Bacillota_A;c__Clostridia;o__Lachnospirales;f__Lachnospiraceae;g__Scatomonas;s__Scatomonas pullistercoris	96.04	0.46	0.913	15439	311.048	2310376	0.53	2266
metabat2_XCR1_HOM_7852_bwa.74	d__Bacteria;p__Bacillota_A;c__Clostridia;o__Oscillospirales;f__Oscillospiraceae;g__Evtepia;s__Evtepia faecavium	96.1	1.5	0.877	10472	292.13	1947343	0.65	1953
metabat2_XCR1_HOM_7852_bwa.83	d__Bacteria;p__Bacillota_A;c__Clostridia;o__Lachnospirales;f__Lachnospiraceae;g__Anaerobutyricum;s__Anaerobutyricum stercoris	95.64	2.12	0.886	79763	320.126	3136947	0.47	2898
metabat2_XCR1_HOM_7852_bwa.95	d__Bacteria;p__Bacillota_A;c__Clostridia;o__Lachnospirales;f__Lachnospiraceae;g__Lachnoclostridium_A;s__Lachnoclostridium_A stercoripullorum	97.86	0.13	0.908	26641	325.442	2625950	0.58	2447
metabat2_XCR1_HOM_7853_bwa.107	d__Bacteria;p__Bacillota;c__Bacilli;o__Lactobacillales;f__Lactobacillaceae;g__Limosilactobacillus;s__Limosilactobacillus gallistercoris	93.22	0.11	0.887	24353	298.785	1423615	0.53	1410
metabat2_XCR1_HOM_7853_bwa.118	d__Bacteria;p__Bacillota;c__Bacilli;o__Lactobacillales;f__Lactobacillaceae;g__Lactobacillus;s__Lactobacillus pullistercoris	89.93	0.13	0.881	24123	283.977	1462272	0.35	1514
metabat2_XCR1_HOM_7853_bwa.138	d__Bacteria;p__Bacillota_A;c__Clostridia;o__Lachnospirales;f__Lachnospiraceae;g__Ruminococcus_G;s__Ruminococcus_G avistercoris	92.46	0.06	0.926	11290	304.182	2095523	0.5	2132
metabat2_XCR1_HOM_7853_bwa.63	d__Bacteria;p__Bacillota_A;c__Clostridia;o__Christensenellales;f__Borkfalkiaceae;g__Gallimonas;s__Gallimonas sp944363395	91.49	1.65	0.916	10985	319.148	1353798	0.61	1298
metabat2_XCR1_HOM_7857_bwa.108	d__Bacteria;p__Bacillota_A;c__Clostridia;o__Christensenellales;f__Borkfalkiaceae;g__Gallimonas;s__Gallimonas sp944367045	88.21	1.38	0.905	17552	341.788	1763530	0.59	1560
metabat2_XCR1_HOM_7857_bwa.124	d__Bacteria;p__Cyanobacteriota;c__Vampirovibrionia;o__Gastranaerophilales;f__Gastranaerophilaceae;g__CALUVH01;s__CALUVH01 sp944323875	88.91	0.02	0.899	6353	267.101	1656437	0.37	1861
metabat2_XCR1_HOM_7857_bwa.137	d__Bacteria;p__Cyanobacteriota;c__Vampirovibrionia;o__Gastranaerophilales;f__Gastranaerophilaceae;g__CALUPY01;s__CALUPY01 sp944323425	94.81	0.36	0.907	30568	306.21	1981213	0.37	1960
metabat2_XCR1_HOM_7857_bwa.152	d__Bacteria;p__Bacillota_A;c__Clostridia;o__Christensenellales;f__CAG-138;g__Pelethousia;s__Pelethousia gallinarum	87.39	0	0.884	8253	305.652	1933535	0.59	1867
metabat2_XCR1_HOM_7857_bwa.157	d__Bacteria;p__Bacillota_A;c__Clostridia;o__Lachnospirales;f__Lachnospiraceae;g__Mediterraneibacter;s__Mediterraneibacter stercoravium	90.06	0.04	0.905	15362	310.113	2557885	0.49	2494
metabat2_XCR1_HOM_7857_bwa.169	d__Bacteria;p__Bacillota_A;c__Clostridia;o__TANB77;f__CAG-508;g__CAG-269;s__CAG-269 sp904419095	94.59	3.53	0.848	18849	284.151	1825143	0.27	1819
metabat2_XCR1_HOM_7857_bwa.20	d__Bacteria;p__Bacillota_A;c__Clostridia;o__TANB77;f__CAG-508;g__CAG-269;s__	94.32	2.63	0.868	21003	290.903	1418035	0.27	1412
metabat2_XCR1_HOM_7857_bwa.80	d__Bacteria;p__Bacillota_A;c__Clostridia;o__TANB77;f__CAG-508;g__CAG-269;s__CAG-269 sp944393385	88.01	1.98	0.873	9006	287.391	1540115	0.26	1562
metabat2_XCR1_HOM_7857_bwa.83	d__Bacteria;p__Bacillota;c__Bacilli;o__Lactobacillales;f__Lactobacillaceae;g__Lactobacillus;s__Lactobacillus gallinarum	88.51	1.31	0.892	16574	286.434	1582289	0.36	1646
metabat2_XCR1_HOM_7857_bwa.99	d__Bacteria;p__Fusobacteriota;c__Fusobacteriia;o__Fusobacteriales;f__Fusobacteriaceae;g__Fusobacterium_A;s__Fusobacterium_A sp900549465	99.87	0.1	0.914	25986	311.025	1978853	0.3	1942
metabat2_XCR1_HOM_7864_bwa.128	d__Bacteria;p__Bacillota_A;c__Clostridia;o__Christensenellales;f__Borkfalkiaceae;g__Borkfalkia;s__Borkfalkia avicola	85.46	0.61	0.907	9118	304.017	1454821	0.59	1449
metabat2_XCR1_HOM_7864_bwa.20	d__Bacteria;p__Bacillota_A;c__Clostridia;o__TANB77;f__CAG-508;g__CAG-273;s__CAG-273 sp944390365	84.73	3.39	0.867	21077	292.066	1598331	0.29	1584
metabat2_XCR1_HOM_7864_bwa.21	d__Bacteria;p__Bacillota_A;c__Clostridia;o__TANB77;f__CAG-508;g__CALXRW01;s__CALXRW01 sp944390965	83.37	0.32	0.871	5774	257.412	950299	0.29	1075
metabat2_XCR1_HOM_7864_bwa.26	d__Bacteria;p__Pseudomonadota;c__Alphaproteobacteria;o__Rs-D84;f__Rs-D84;g__Enterousia;s__Enterousia sp944392565	96.27	0	0.902	71767	311.048	915912	0.42	887
metabat2_XCR1_HOM_7864_bwa.37	d__Bacteria;p__Bacillota;c__Bacilli;o__RF39;f__UBA660;g__RUG13868;s__RUG13868 sp944372425	94.5	1.22	0.9	18460	302.578	1208012	0.25	1200
metabat2_XCR1_HOM_7864_bwa.55	d__Bacteria;p__Bacillota_A;c__Clostridia;o__TANB77;f__CAG-508;g__CAG-245;s__CAG-245 sp944388645	94.23	0.26	0.869	7668	271.353	1295239	0.28	1385
metabat2_XCR1_HOM_7864_bwa.69	d__Bacteria;p__Verrucomicrobiota;c__Verrucomicrobiae;o__Opitutales;f__CAG-312;g__Merdousia;s__Merdousia gallistercoris	95.99	0.02	0.871	31807	339.604	2441472	0.49	2090
metabat2_XCR1_HOM_7865_bwa.10	d__Bacteria;p__Bacillota_A;c__Clostridia;o__Lachnospirales;f__Lachnospiraceae;g__Blautia_A;s__Blautia_A excrementipullorum	88.97	0.1	0.897	51196	321.787	2788622	0.47	2597
metabat2_XCR1_HOM_7865_bwa.122	d__Bacteria;p__Bacillota_A;c__Clostridia;o__Lachnospirales;f__Lachnospiraceae;g__Fusicatenibacter;s__Fusicatenibacter merdavium	99.81	0.26	0.869	36820	328.716	3005630	0.51	2654
metabat2_XCR1_HOM_7865_bwa.131	d__Bacteria;p__Cyanobacteriota;c__Vampirovibrionia;o__Gastranaerophilales;f__Gastranaerophilaceae;g__Scatousia;s__Scatousia sp944325635	99.4	0.3	0.882	24051	286.132	1938697	0.37	1996
metabat2_XCR1_HOM_7865_bwa.140	d__Bacteria;p__Bacillota_A;c__Clostridia;o__Lachnospirales;f__Lachnospiraceae;g__Merdimonas;s__Merdimonas faecis	88.8	0.81	0.915	12175	296.247	2368356	0.48	2444
metabat2_XCR1_HOM_7865_bwa.28	d__Bacteria;p__Bacillota;c__Bacilli;o__RF39;f__UBA660;g__Faecimonas;s__Faecimonas sp944332475	96.55	0.81	0.925	17627	290.273	1225540	0.31	1305
metabat2_XCR1_HOM_7865_bwa.52	d__Bacteria;p__Bacillota_A;c__Clostridia;o__Oscillospirales;f__Acutalibacteraceae;g__Eubacterium_R;s__Eubacterium_R faecale	99.88	0.23	0.905	48590	318.759	2061804	0.46	1956
metabat2_XCR1_HOM_7868_bwa.130	d__Bacteria;p__Bacillota;c__Bacilli;o__RF39;f__UBA660;g__Caccenecus;s__Caccenecus sp944358125	94.01	2.12	0.901	11103	267.891	1079585	0.28	1213
metabat2_XCR1_HOM_7868_bwa.134	d__Bacteria;p__Bacillota_A;c__Clostridia;o__Oscillospirales;f__Oscillospiraceae;g__Scatomorpha;s__Scatomorpha stercoravium	92.93	0.06	0.901	20330	307.584	2130064	0.64	2083
metabat2_XCR1_HOM_7868_bwa.147	d__Bacteria;p__Bacillota_A;c__Clostridia;o__Lachnospirales;f__Lachnospiraceae;g__Blautia_A;s__Blautia_A intestinipullorum	89.84	1.17	0.899	28628	323.37	2424943	0.47	2250
metabat2_XCR1_HOM_7868_bwa.60	d__Bacteria;p__Cyanobacteriota;c__Vampirovibrionia;o__Gastranaerophilales;f__Gastranaerophilaceae;g__Scatousia;s__Scatousia sp944325865	99.68	0.04	0.903	80538	300.206	1929929	0.35	1939
metabat2_XCR1_HOM_7868_bwa.63	d__Bacteria;p__Bacillota;c__Bacilli;o__RF39;f__UBA660;g__RUG591;s__RUG591 sp944350445	95.21	1.05	0.906	15195	287.726	1204763	0.26	1267
metabat2_XCR1_HOM_7868_bwa.7	d__Bacteria;p__Bacillota_A;c__Clostridia;o__Oscillospirales;f__Ruminococcaceae;g__Faeciplasma;s__Faeciplasma gallinarum	97.54	0.15	0.888	99809	334.733	1811121	0.5	1605
metabat2_XCR1_HOM_7868_bwa.81	d__Bacteria;p__Bacillota_A;c__Clostridia;o__Christensenellales;f__UBA1242;g__Onthoplasma;s__Onthoplasma sp944377305	90.75	1.04	0.853	35193	324.708	1105551	0.32	969
metabat2_XCR1_HOM_7868_bwa.92	d__Bacteria;p__Bacteroidota;c__Bacteroidia;o__Bacteroidales;f__UBA932;g__Coprenecus;s__Coprenecus pullicola	99.66	0.12	0.919	63212	343.736	2376247	0.52	2121
metabat2_XCR1_HOM_7868_bwa.93	d__Bacteria;p__Bacillota;c__Bacilli;o__RF39;f__UBA660;g__Faecisoma;s__Faecisoma sp017887425	93.75	3.35	0.914	31154	283.097	1334611	0.27	1440
pooled_contig_21585_metaflye_circ	d__Bacteria;p__Bacillota;c__Bacilli;o__RF39;f__UBA660;g__RUG13868;s__RUG13868 sp944332205	94.47	1.58	0.896	1309958	309.948	1309958	0.26	1264
pooled_contig_53442_metaflye_circ	d__Bacteria;p__Bacillota;c__Bacilli;o__RF39;f__UBA660;g__Onthousia;s__Onthousia sp944363755	95.64	2.87	0.894	1517539	290.846	1517539	0.27	1558
pooled_s19794.ctg025098c_hifiasm_circ	d__Bacteria;p__Bacillota;c__Bacilli;o__RF39;f__UBA660;g__UMGS2016;s__UMGS2016 sp944332735	92.28	2.08	0.912	1256474	301.916	1256474	0.29	1267
pooled_s2189.ctg002983c_hifiasm_circ	d__Bacteria;p__Bacillota;c__Bacilli;o__Lactobacillales;f__Lactobacillaceae;g__Ligilactobacillus;s__Ligilactobacillus aviarius	99.48	0.25	0.878	1612902	322.056	1612902	0.4	1467
