# Supplementary material for: Infectious bronchitis virus vaccination, but not the presence of XCR1, is correlated with large differences in chicken caecal microbiota
Source: Microb Genom. 2024 Sep 2;10(9):001289. doi: 10.1099/mgen.0.001289 (PMC11541229; doi:10.1099/mgen.0.001289)
Supplement: Uncited Supplementary Material 5. [file mgen-10-01289-s005.xlsx]

## Sheet: Table_4
ORF_ID	MAG	Contig	Start	Stop	Cut_Off	Pass_Bitscore	Best_Hit_Bitscore	Best_Hit_ARO	Best_Identities	ARO	Model_type	Drug Class	Resistance Mechanism	AMR Gene Family	Percentage Length of Reference Sequence ID	Model_ID
contig_43272_22 # 24297 # 25406 # 1 # ID=7_22;partial=00;start_type=ATG;rbs_motif=None;rbs_spacer=None;gc_cont=0.592	metabat2_pooled_metaflye.960	contig_43272_22	24297	25406	Strict	175	189.504	vanT gene in vanG cluster	33.51	3002972	protein homolog model	glycopeptide antibiotic	antibiotic target alteration	glycopeptide resistance gene cluster; vanT	51.83	gnl|BL_ORD_ID|1522|hsp_num:0
k87_3933069_4 # 2702 # 3886 # 1 # ID=95_4;partial=00;start_type=ATG;rbs_motif=AGGAG;rbs_spacer=5-10bp;gc_cont=0.420	metabat2_coassembly_bwa.956	k87_3933069_4	2702	3886	Strict	175	216.083	vanT gene in vanG cluster	34.69	3002972	protein homolog model	glycopeptide antibiotic	antibiotic target alteration	glycopeptide resistance gene cluster; vanT	55.34	gnl|BL_ORD_ID|1522|hsp_num:0
k87_2976677_20 # 17558 # 19177 # 1 # ID=3_20;partial=00;start_type=ATG;rbs_motif=None;rbs_spacer=None;gc_cont=0.613	metabat2_coassembly_bwa.344	k87_2976677_20	17558	19177	Strict	50	117.857	vanW gene in vanI cluster	33.33	3003724	protein homolog model	glycopeptide antibiotic	antibiotic target alteration	vanW; glycopeptide resistance gene cluster	144.5	gnl|BL_ORD_ID|4746|hsp_num:0
k87_4488253_10 # 10350 # 11531 # 1 # ID=30_10;partial=00;start_type=ATG;rbs_motif=GGA/GAG/AGG;rbs_spacer=11-12bp;gc_cont=0.589	metabat2_coassembly_bwa.344	k87_4488253_10	10350	11531	Strict	175	223.787	vanT gene in vanG cluster	34.86	3002972	protein homolog model	glycopeptide antibiotic	antibiotic target alteration	glycopeptide resistance gene cluster; vanT	55.2	gnl|BL_ORD_ID|1522|hsp_num:0
k87_1934062_10 # 9270 # 10931 # -1 # ID=64_10;partial=00;start_type=ATG;rbs_motif=GGAG/GAGG;rbs_spacer=5-10bp;gc_cont=0.616	metabat2_coassembly_bwa.344	k87_1934062_10	9270	10931	Strict	50	127.102	vanW gene in vanI cluster	27.93	3003724	protein homolog model	glycopeptide antibiotic	antibiotic target alteration	vanW; glycopeptide resistance gene cluster	148.26	gnl|BL_ORD_ID|4746|hsp_num:0
k87_1206923_11 # 5144 # 5650 # -1 # ID=72_11;partial=00;start_type=ATG;rbs_motif=GGAGG;rbs_spacer=5-10bp;gc_cont=0.588	metabat2_coassembly_bwa.344	k87_1206923_11	5144	5650	Strict	150	214.542	nimG	61.88	3007109	protein homolog model	nitroimidazole antibiotic	antibiotic inactivation	nitroimidazole reductase	102.44	gnl|BL_ORD_ID|4786|hsp_num:0
k87_633526_34 # 17308 # 18435 # -1 # ID=3_34;partial=00;start_type=ATG;rbs_motif=GGAGG;rbs_spacer=5-10bp;gc_cont=0.260	metabat2_XCR1_HOM_7868_bwa.130	k87_633526_34	17308	18435	Strict	50	102.064	vanY gene in vanB cluster	41.04	3002956	protein homolog model	glycopeptide antibiotic	antibiotic target alteration	vanY; glycopeptide resistance gene cluster	139.93	gnl|BL_ORD_ID|602|hsp_num:0
k87_128341_5 # 2536 # 3327 # -1 # ID=58_5;partial=01;start_type=Edge;rbs_motif=None;rbs_spacer=None;gc_cont=0.295	metabat2_XCR1_HOM_7868_bwa.130	k87_128341_5	2536	3327	Strict	50	117.472	vanY gene in vanB cluster	37.5	3002956	protein homolog model	glycopeptide antibiotic	antibiotic target alteration	vanY; glycopeptide resistance gene cluster	98.13	gnl|BL_ORD_ID|602|hsp_num:0
k87_3387198_8 # 6243 # 7367 # 1 # ID=24_8;partial=00;start_type=ATG;rbs_motif=AGxAG;rbs_spacer=5-10bp;gc_cont=0.552	metabat2_coassembly_bwa.646	k87_3387198_8	6243	7367	Strict	175	189.119	vanT gene in vanG cluster	33.15	3002972	protein homolog model	glycopeptide antibiotic	antibiotic target alteration	glycopeptide resistance gene cluster; vanT	52.53	gnl|BL_ORD_ID|1522|hsp_num:0
k87_2688965_54 # 40329 # 41984 # 1 # ID=24_54;partial=00;start_type=ATG;rbs_motif=GGAG/GAGG;rbs_spacer=5-10bp;gc_cont=0.422	metabat2_coassembly_bwa.562	k87_2688965_54	40329	41984	Strict	50	115.931	vanY gene in vanB cluster	37.36	3002956	protein homolog model	glycopeptide antibiotic	antibiotic target alteration	vanY; glycopeptide resistance gene cluster	205.6	gnl|BL_ORD_ID|602|hsp_num:0
k87_124969_1 # 357 # 1439 # 1 # ID=39_1;partial=00;start_type=ATG;rbs_motif=GGA/GAG/AGG;rbs_spacer=11-12bp;gc_cont=0.370	metabat2_coassembly_bwa.562	k87_124969_1	357	1439	Strict	125	134.42	vanXY gene in vanG cluster	33.08	3003069	protein homolog model	glycopeptide antibiotic	antibiotic target alteration	glycopeptide resistance gene cluster; vanXY	141.73	gnl|BL_ORD_ID|304|hsp_num:0
k87_2017736_5 # 3461 # 4015 # 1 # ID=46_5;partial=00;start_type=ATG;rbs_motif=GGA/GAG/AGG;rbs_spacer=11-12bp;gc_cont=0.404	metabat2_coassembly_bwa.562	k87_2017736_5	3461	4015	Strict	50	110.153	vanY gene in vanB cluster	37.7	3002956	protein homolog model	glycopeptide antibiotic	antibiotic target alteration	vanY; glycopeptide resistance gene cluster	68.66	gnl|BL_ORD_ID|602|hsp_num:0
k87_3994402_20 # 18295 # 19440 # 1 # ID=69_20;partial=00;start_type=ATG;rbs_motif=GGAG/GAGG;rbs_spacer=5-10bp;gc_cont=0.459	metabat2_coassembly_bwa.562	k87_3994402_20	18295	19440	Strict	175	241.506	vanT gene in vanG cluster	37.87	3002972	protein homolog model	glycopeptide antibiotic	antibiotic target alteration	glycopeptide resistance gene cluster; vanT	53.51	gnl|BL_ORD_ID|1522|hsp_num:0
tig00013926_599 # 642243 # 645383 # -1 # ID=1_599;partial=00;start_type=ATG;rbs_motif=AAGG;rbs_spacer=9bp;gc_cont=0.428	6755_HET_CTRL_tig00013926_hicanu_large	tig00013926_599	642243	645383	Strict	750	770	adeF	42.42	3000777	protein homolog model	fluoroquinolone antibiotic; tetracycline antibiotic	antibiotic efflux	resistance-nodulation-cell division (RND) antibiotic efflux pump	98.77	gnl|BL_ORD_ID|132|hsp_num:0
k87_56489_29 # 34151 # 35746 # 1 # ID=9_29;partial=00;start_type=ATG;rbs_motif=AGGA;rbs_spacer=5-10bp;gc_cont=0.561	metabat2_XCR1_HOM_6756_bwa.42	k87_56489_29	34151	35746	Strict	50	133.65	vanW gene in vanI cluster	33.15	3003724	protein homolog model	glycopeptide antibiotic	antibiotic target alteration	vanW; glycopeptide resistance gene cluster	142.36	gnl|BL_ORD_ID|4746|hsp_num:0
k87_651139_3 # 2358 # 3482 # 1 # ID=58_3;partial=00;start_type=GTG;rbs_motif=AGxAGG/AGGxGG;rbs_spacer=5-10bp;gc_cont=0.561	metabat2_XCR1_HOM_6756_bwa.42	k87_651139_3	2358	3482	Strict	175	262.307	vanT gene in vanG cluster	38.34	3002972	protein homolog model	glycopeptide antibiotic	antibiotic target alteration	glycopeptide resistance gene cluster; vanT	52.53	gnl|BL_ORD_ID|1522|hsp_num:0
k87_515128_9 # 10027 # 10530 # 1 # ID=98_9;partial=00;start_type=ATG;rbs_motif=AGGAGG;rbs_spacer=5-10bp;gc_cont=0.552	metabat2_XCR1_HOM_6756_bwa.42	k87_515128_9	10027	10530	Strict	150	192.586	nimA	56.29	3007104	protein homolog model	nitroimidazole antibiotic	antibiotic inactivation	nitroimidazole reductase	94.89	gnl|BL_ORD_ID|4782|hsp_num:0
k87_515128_14 # 14758 # 15666 # 1 # ID=98_14;partial=00;start_type=ATG;rbs_motif=GGAG/GAGG;rbs_spacer=5-10bp;gc_cont=0.525	metabat2_XCR1_HOM_6756_bwa.42	k87_515128_14	14758	15666	Strict	50	186.808	vanY gene in vanB cluster	45.87	3002956	protein homolog model	glycopeptide antibiotic	antibiotic target alteration	vanY; glycopeptide resistance gene cluster	112.69	gnl|BL_ORD_ID|602|hsp_num:0
s127.ctg000167c_79 # 87667 # 88836 # -1 # ID=1_79;partial=00;start_type=TTG;rbs_motif=GAGG;rbs_spacer=7bp;gc_cont=0.553	6732_HOM_VAC_s127.ctg000167c_hifiasm_circ	s127.ctg000167c_79	87667	88836	Strict	175	251.136	vanT gene in vanG cluster	37.82	3002972	protein homolog model	glycopeptide antibiotic	antibiotic target alteration	glycopeptide resistance gene cluster; vanT	54.63	gnl|BL_ORD_ID|1522|hsp_num:0
s127.ctg000167c_211 # 231367 # 231861 # -1 # ID=1_211;partial=00;start_type=ATG;rbs_motif=GGAG;rbs_spacer=8bp;gc_cont=0.335	6732_HOM_VAC_s127.ctg000167c_hifiasm_circ	s127.ctg000167c_211	231367	231861	Strict	300	333.183	lnuC	98.17	3002837	protein homolog model	lincosamide antibiotic	antibiotic inactivation	lincosamide nucleotidyltransferase (LNU)	100	gnl|BL_ORD_ID|343|hsp_num:0
s127.ctg000167c_253 # 272917 # 274836 # -1 # ID=1_253;partial=00;start_type=ATG;rbs_motif=GGAGG;rbs_spacer=8bp;gc_cont=0.531	6732_HOM_VAC_s127.ctg000167c_hifiasm_circ	s127.ctg000167c_253	272917	274836	Strict	300	1279.23	tet(W)	97.18	3000194	protein homolog model	tetracycline antibiotic	antibiotic target protection	tetracycline-resistant ribosomal protection protein	100	gnl|BL_ORD_ID|456|hsp_num:0
s127.ctg000167c_470 # 515637 # 516200 # 1 # ID=1_470;partial=00;start_type=ATG;rbs_motif=GAGG;rbs_spacer=10bp;gc_cont=0.559	6732_HOM_VAC_s127.ctg000167c_hifiasm_circ	s127.ctg000167c_470	515637	516200	Strict	50	90.1225	vanY gene in vanM cluster	34.24	3002961	protein homolog model	glycopeptide antibiotic	antibiotic target alteration	vanY; glycopeptide resistance gene cluster	80.26	gnl|BL_ORD_ID|1673|hsp_num:0
s127.ctg000167c_643 # 731203 # 731700 # 1 # ID=1_643;partial=00;start_type=ATG;rbs_motif=AGGA;rbs_spacer=12bp;gc_cont=0.504	6732_HOM_VAC_s127.ctg000167c_hifiasm_circ	s127.ctg000167c_643	731203	731700	Strict	150	196.438	nimJ	55.35	3007112	protein homolog model	nitroimidazole antibiotic	antibiotic inactivation	nitroimidazole reductase	100	gnl|BL_ORD_ID|4789|hsp_num:0
s127.ctg000167c_955 # 1050105 # 1051547 # 1 # ID=1_955;partial=00;start_type=ATG;rbs_motif=AGGA;rbs_spacer=10bp;gc_cont=0.540	6732_HOM_VAC_s127.ctg000167c_hifiasm_circ	s127.ctg000167c_955	1050105	1051547	Strict	50	105.145	vanW gene in vanI cluster	36.42	3003724	protein homolog model	glycopeptide antibiotic	antibiotic target alteration	vanW; glycopeptide resistance gene cluster	128.69	gnl|BL_ORD_ID|4746|hsp_num:0
s127.ctg000167c_1222 # 1312945 # 1314387 # 1 # ID=1_1222;partial=00;start_type=ATG;rbs_motif=AGGA;rbs_spacer=9bp;gc_cont=0.543	6732_HOM_VAC_s127.ctg000167c_hifiasm_circ	s127.ctg000167c_1222	1312945	1314387	Strict	50	120.553	vanW gene in vanI cluster	37.14	3003724	protein homolog model	glycopeptide antibiotic	antibiotic target alteration	vanW; glycopeptide resistance gene cluster	128.69	gnl|BL_ORD_ID|4746|hsp_num:0
s127.ctg000167c_1314 # 1421988 # 1423436 # 1 # ID=1_1314;partial=00;start_type=ATG;rbs_motif=AGGAGG;rbs_spacer=7bp;gc_cont=0.527	6732_HOM_VAC_s127.ctg000167c_hifiasm_circ	s127.ctg000167c_1314	1421988	1423436	Strict	50	115.546	vanW gene in vanI cluster	36.27	3003724	protein homolog model	glycopeptide antibiotic	antibiotic target alteration	vanW; glycopeptide resistance gene cluster	129.22	gnl|BL_ORD_ID|4746|hsp_num:0
s274.ctg000360c_364 # 393449 # 394645 # 1 # ID=1_364;partial=00;start_type=ATG;rbs_motif=GGAGG;rbs_spacer=7bp;gc_cont=0.347	6737_HOM_CTRL_s274.ctg000360c_hifiasm_circ	s274.ctg000360c_364	393449	394645	Strict	175	243.432	vanT gene in vanG cluster	37.87	3002972	protein homolog model	glycopeptide antibiotic	antibiotic target alteration	glycopeptide resistance gene cluster; vanT	55.9	gnl|BL_ORD_ID|1522|hsp_num:0
s274.ctg000360c_449 # 487260 # 490418 # 1 # ID=1_449;partial=00;start_type=TTG;rbs_motif=AGGAGG;rbs_spacer=8bp;gc_cont=0.384	6737_HOM_CTRL_s274.ctg000360c_hifiasm_circ	s274.ctg000360c_449	487260	490418	Strict	750	768.074	adeF	42.24	3000777	protein homolog model	fluoroquinolone antibiotic; tetracycline antibiotic	antibiotic efflux	resistance-nodulation-cell division (RND) antibiotic efflux pump	99.34	gnl|BL_ORD_ID|132|hsp_num:0
s274.ctg000360c_542 # 582903 # 583388 # 1 # ID=1_542;partial=00;start_type=ATG;rbs_motif=AGGAG;rbs_spacer=8bp;gc_cont=0.288	6737_HOM_CTRL_s274.ctg000360c_hifiasm_circ	s274.ctg000360c_542	582903	583388	Strict	150	181.8	nimJ	50.94	3007112	protein homolog model	nitroimidazole antibiotic	antibiotic inactivation	nitroimidazole reductase	97.58	gnl|BL_ORD_ID|4789|hsp_num:0
s274.ctg000360c_1474 # 1543692 # 1544186 # -1 # ID=1_1474;partial=00;start_type=ATG;rbs_motif=GGAG;rbs_spacer=8bp;gc_cont=0.335	6737_HOM_CTRL_s274.ctg000360c_hifiasm_circ	s274.ctg000360c_1474	1543692	1544186	Strict	300	333.183	lnuC	98.17	3002837	protein homolog model	lincosamide antibiotic	antibiotic inactivation	lincosamide nucleotidyltransferase (LNU)	100	gnl|BL_ORD_ID|343|hsp_num:0
s274.ctg000360c_1815 # 1917429 # 1918412 # 1 # ID=1_1815;partial=00;start_type=ATG;rbs_motif=AGGAG;rbs_spacer=7bp;gc_cont=0.357	6737_HOM_CTRL_s274.ctg000360c_hifiasm_circ	s274.ctg000360c_1815	1917429	1918412	Strict	200	249.98	vanH gene in vanO cluster	37.99	3002948	protein homolog model	glycopeptide antibiotic	antibiotic target alteration	vanH; glycopeptide resistance gene cluster	93.43	gnl|BL_ORD_ID|761|hsp_num:0
s20.ctg000200l_176 # 176307 # 177431 # 1 # ID=1_176;partial=00;start_type=ATG;rbs_motif=GGAG;rbs_spacer=10bp;gc_cont=0.628	metabat2_6737_HOM_CTRL_hifiasm.752	s20.ctg000200l_176	176307	177431	Strict	175	204.912	vanT gene in vanG cluster	33.96	3002972	protein homolog model	glycopeptide antibiotic	antibiotic target alteration	glycopeptide resistance gene cluster; vanT	52.53	gnl|BL_ORD_ID|1522|hsp_num:0
s20.ctg000383l_147 # 159997 # 163080 # 1 # ID=3_147;partial=00;start_type=ATG;rbs_motif=GGAGG;rbs_spacer=6bp;gc_cont=0.627	metabat2_6737_HOM_CTRL_hifiasm.752	s20.ctg000383l_147	159997	163080	Strict	50	68.5514	vanY gene in vanB cluster	31.9	3002956	protein homolog model	glycopeptide antibiotic	antibiotic target alteration	vanY; glycopeptide resistance gene cluster	383.21	gnl|BL_ORD_ID|602|hsp_num:0
s20.ctg000383l_502 # 538017 # 538817 # -1 # ID=3_502;partial=00;start_type=ATG;rbs_motif=AGGAGG;rbs_spacer=6bp;gc_cont=0.586	metabat2_6737_HOM_CTRL_hifiasm.752	s20.ctg000383l_502	538017	538817	Strict	50	126.716	vanY gene in vanB cluster	34.57	3002956	protein homolog model	glycopeptide antibiotic	antibiotic target alteration	vanY; glycopeptide resistance gene cluster	99.25	gnl|BL_ORD_ID|602|hsp_num:0
s20.ctg000383l_646 # 698595 # 699431 # -1 # ID=3_646;partial=00;start_type=TTG;rbs_motif=GGAG;rbs_spacer=8bp;gc_cont=0.589	metabat2_6737_HOM_CTRL_hifiasm.752	s20.ctg000383l_646	698595	699431	Strict	50	147.132	vanY gene in vanB cluster	37.35	3002956	protein homolog model	glycopeptide antibiotic	antibiotic target alteration	vanY; glycopeptide resistance gene cluster	103.73	gnl|BL_ORD_ID|602|hsp_num:0
s20.ctg000472l_165 # 178084 # 180096 # -1 # ID=4_165;partial=00;start_type=GTG;rbs_motif=AGGAG;rbs_spacer=7bp;gc_cont=0.581	metabat2_6737_HOM_CTRL_hifiasm.752	s20.ctg000472l_165	178084	180096	Strict	50	114.39	vanW gene in vanI cluster	45.6	3003724	protein homolog model	glycopeptide antibiotic	antibiotic target alteration	vanW; glycopeptide resistance gene cluster	179.62	gnl|BL_ORD_ID|4746|hsp_num:0
s20.ctg000472l_271 # 274452 # 274940 # -1 # ID=4_271;partial=00;start_type=GTG;rbs_motif=AGGAG;rbs_spacer=6bp;gc_cont=0.599	metabat2_6737_HOM_CTRL_hifiasm.752	s20.ctg000472l_271	274452	274940	Strict	150	155.221	nimF	53.59	3007108	protein homolog model	nitroimidazole antibiotic	antibiotic inactivation	nitroimidazole reductase	107.28	gnl|BL_ORD_ID|4785|hsp_num:0
s20.ctg000472l_379 # 397954 # 398517 # -1 # ID=4_379;partial=00;start_type=ATG;rbs_motif=None;rbs_spacer=None;gc_cont=0.342	metabat2_6737_HOM_CTRL_hifiasm.752	s20.ctg000472l_379	397954	398517	Strict	300	334.724	lnuC	98.17	3002837	protein homolog model	lincosamide antibiotic	antibiotic inactivation	lincosamide nucleotidyltransferase (LNU)	114.02	gnl|BL_ORD_ID|343|hsp_num:0
s20.ctg000472l_528 # 546558 # 548477 # 1 # ID=4_528;partial=00;start_type=ATG;rbs_motif=GGAGG;rbs_spacer=8bp;gc_cont=0.531	metabat2_6737_HOM_CTRL_hifiasm.752	s20.ctg000472l_528	546558	548477	Perfect	300	1314.67	tet(W)	100	3000194	protein homolog model	tetracycline antibiotic	antibiotic target protection	tetracycline-resistant ribosomal protection protein	100	gnl|BL_ORD_ID|456|hsp_num:0
s382.ctg000500l_255 # 245845 # 246678 # -1 # ID=5_255;partial=00;start_type=ATG;rbs_motif=AGGA;rbs_spacer=11bp;gc_cont=0.542	metabat2_6737_HOM_CTRL_hifiasm.752	s382.ctg000500l_255	245845	246678	Strict	50	111.694	vanY gene in vanB cluster	37.69	3002956	protein homolog model	glycopeptide antibiotic	antibiotic target alteration	vanY; glycopeptide resistance gene cluster	103.36	gnl|BL_ORD_ID|602|hsp_num:0
k87_4890427_1 # 3 # 1154 # 1 # ID=34_1;partial=10;start_type=Edge;rbs_motif=None;rbs_spacer=None;gc_cont=0.419	metabat2_coassembly_bwa.891	k87_4890427_1	3	1154	Strict	175	218.394	vanT gene in vanG cluster	35.56	3002972	protein homolog model	glycopeptide antibiotic	antibiotic target alteration	glycopeptide resistance gene cluster; vanT	53.79	gnl|BL_ORD_ID|1522|hsp_num:0
k87_1418013_31 # 34783 # 35883 # -1 # ID=126_31;partial=00;start_type=ATG;rbs_motif=GGA/GAG/AGG;rbs_spacer=5-10bp;gc_cont=0.445	metabat2_coassembly_bwa.891	k87_1418013_31	34783	35883	Strict	250	270.396	vanG	40.23	3002909	protein homolog model	glycopeptide antibiotic	antibiotic target alteration	glycopeptide resistance gene cluster; Van ligase	104.87	gnl|BL_ORD_ID|1069|hsp_num:0
k87_654124_25 # 26740 # 28704 # 1 # ID=127_25;partial=00;start_type=ATG;rbs_motif=GGA/GAG/AGG;rbs_spacer=11-12bp;gc_cont=0.428	metabat2_coassembly_bwa.891	k87_654124_25	26740	28704	Strict	50	115.931	vanW gene in vanI cluster	44.83	3003724	protein homolog model	glycopeptide antibiotic	antibiotic target alteration	vanW; glycopeptide resistance gene cluster	175.34	gnl|BL_ORD_ID|4746|hsp_num:0
k87_563205_2 # 2090 # 2863 # 1 # ID=116_2;partial=01;start_type=ATG;rbs_motif=None;rbs_spacer=None;gc_cont=0.651	metabat2_XCR1_HET_6734_bwa.127	k87_563205_2	2090	2863	Strict	50	104.375	vanW gene in vanI cluster	40.12	3003724	protein homolog model	glycopeptide antibiotic	antibiotic target alteration	vanW; glycopeptide resistance gene cluster	69.17	gnl|BL_ORD_ID|4746|hsp_num:0
contig_15238_7 # 7810 # 8619 # 1 # ID=7_7;partial=00;start_type=ATG;rbs_motif=None;rbs_spacer=None;gc_cont=0.238	metabat2_6737_HOM_CTRL_metaflye.535	contig_15238_7	7810	8619	Strict	50	107.071	vanY gene in vanB cluster	40.13	3002956	protein homolog model	glycopeptide antibiotic	antibiotic target alteration	vanY; glycopeptide resistance gene cluster	100.37	gnl|BL_ORD_ID|602|hsp_num:0
k87_69207_10 # 6386 # 7501 # 1 # ID=19_10;partial=00;start_type=ATG;rbs_motif=GGA/GAG/AGG;rbs_spacer=11-12bp;gc_cont=0.412	metabat2_XCR1_HOM_7857_bwa.124	k87_69207_10	6386	7501	Strict	175	191.815	vanT gene in vanG cluster	36.59	3002972	protein homolog model	glycopeptide antibiotic	antibiotic target alteration	glycopeptide resistance gene cluster; vanT	52.11	gnl|BL_ORD_ID|1522|hsp_num:0
k87_331837_13 # 19891 # 21447 # -1 # ID=14_13;partial=00;start_type=ATG;rbs_motif=GGAG/GAGG;rbs_spacer=5-10bp;gc_cont=0.265	metabat2_XCR1_HOM_6737_bwa.43	k87_331837_13	19891	21447	Strict	50	129.028	vanW gene in vanI cluster	40.96	3003724	protein homolog model	glycopeptide antibiotic	antibiotic target alteration	vanW; glycopeptide resistance gene cluster	138.87	gnl|BL_ORD_ID|4746|hsp_num:0
k87_551010_10 # 10948 # 12600 # 1 # ID=21_10;partial=00;start_type=ATG;rbs_motif=GGA/GAG/AGG;rbs_spacer=5-10bp;gc_cont=0.290	metabat2_XCR1_HOM_6737_bwa.43	k87_551010_10	10948	12600	Strict	50	146.362	vanW gene in vanI cluster	39.21	3003724	protein homolog model	glycopeptide antibiotic	antibiotic target alteration	vanW; glycopeptide resistance gene cluster	147.45	gnl|BL_ORD_ID|4746|hsp_num:0
k87_355817_11 # 8928 # 9590 # -1 # ID=51_11;partial=00;start_type=TTG;rbs_motif=AGGAG;rbs_spacer=5-10bp;gc_cont=0.268	metabat2_XCR1_HOM_6737_bwa.43	k87_355817_11	8928	9590	Strict	50	90.1225	vanW gene in vanI cluster	41.23	3003724	protein homolog model	glycopeptide antibiotic	antibiotic target alteration	vanW; glycopeptide resistance gene cluster	58.98	gnl|BL_ORD_ID|4746|hsp_num:0
k87_139414_5 # 3018 # 4004 # -1 # ID=96_5;partial=00;start_type=GTG;rbs_motif=GGA/GAG/AGG;rbs_spacer=5-10bp;gc_cont=0.646	metabat2_XCR1_HET_7839_bwa.62	k87_139414_5	3018	4004	Strict	200	233.032	vanH gene in vanO cluster	40.51	3002948	protein homolog model	glycopeptide antibiotic	antibiotic target alteration	vanH; glycopeptide resistance gene cluster	93.71	gnl|BL_ORD_ID|761|hsp_num:0
k87_402075_2 # 1745 # 2953 # -1 # ID=113_2;partial=00;start_type=ATG;rbs_motif=GGAGG;rbs_spacer=5-10bp;gc_cont=0.703	metabat2_XCR1_HET_7839_bwa.62	k87_402075_2	1745	2953	Strict	175	222.246	vanT gene in vanG cluster	35.62	3002972	protein homolog model	glycopeptide antibiotic	antibiotic target alteration	glycopeptide resistance gene cluster; vanT	56.46	gnl|BL_ORD_ID|1522|hsp_num:0
k87_538074_17 # 15343 # 17436 # -1 # ID=143_17;partial=00;start_type=ATG;rbs_motif=GGxGG;rbs_spacer=5-10bp;gc_cont=0.685	metabat2_XCR1_HET_7839_bwa.62	k87_538074_17	15343	17436	Strict	175	602.053	vanT gene in vanG cluster	43.73	3002972	protein homolog model	glycopeptide antibiotic	antibiotic target alteration	glycopeptide resistance gene cluster; vanT	97.89	gnl|BL_ORD_ID|1522|hsp_num:0
k87_538074_18 # 17436 # 18194 # -1 # ID=143_18;partial=00;start_type=ATG;rbs_motif=GGxGG;rbs_spacer=5-10bp;gc_cont=0.661	metabat2_XCR1_HET_7839_bwa.62	k87_538074_18	17436	18194	Strict	125	209.92	vanXY gene in vanG cluster	43.33	3003069	protein homolog model	glycopeptide antibiotic	antibiotic target alteration	glycopeptide resistance gene cluster; vanXY	99.21	gnl|BL_ORD_ID|304|hsp_num:0
k87_152622_11 # 10355 # 10843 # -1 # ID=154_11;partial=00;start_type=ATG;rbs_motif=GGAGG;rbs_spacer=5-10bp;gc_cont=0.685	metabat2_XCR1_HET_7839_bwa.62	k87_152622_11	10355	10843	Strict	150	167.162	nimA	49.37	3007104	protein homolog model	nitroimidazole antibiotic	antibiotic inactivation	nitroimidazole reductase	92.05	gnl|BL_ORD_ID|4782|hsp_num:0
k87_428854_9 # 8084 # 9202 # 1 # ID=191_9;partial=00;start_type=ATG;rbs_motif=GGA/GAG/AGG;rbs_spacer=5-10bp;gc_cont=0.676	metabat2_XCR1_HET_7839_bwa.62	k87_428854_9	8084	9202	Strict	250	272.322	vanG	40.73	3002909	protein homolog model	glycopeptide antibiotic	antibiotic target alteration	glycopeptide resistance gene cluster; Van ligase	106.59	gnl|BL_ORD_ID|1069|hsp_num:0
tig00008676_32 # 29262 # 29738 # -1 # ID=10_32;partial=00;start_type=ATG;rbs_motif=None;rbs_spacer=None;gc_cont=0.310	metabat2_6737_HOM_CTRL_hicanu.191	tig00008676_32	29262	29738	Strict	50	88.1965	vanW gene in vanI cluster	41.91	3003724	protein homolog model	glycopeptide antibiotic	antibiotic target alteration	vanW; glycopeptide resistance gene cluster	42.36	gnl|BL_ORD_ID|4746|hsp_num:0
contig_20941_91 # 84271 # 84846 # -1 # ID=5_91;partial=00;start_type=ATG;rbs_motif=GAGG;rbs_spacer=7bp;gc_cont=0.564	metabat2_pooled_metaflye.1390	contig_20941_91	84271	84846	Strict	50	105.145	vanY gene in vanF cluster	35.6	3002958	protein homolog model	glycopeptide antibiotic	antibiotic target alteration	vanY; glycopeptide resistance gene cluster	65.19	gnl|BL_ORD_ID|1808|hsp_num:0
contig_37365_137 # 140274 # 141437 # -1 # ID=9_137;partial=00;start_type=ATG;rbs_motif=GGAGG;rbs_spacer=5bp;gc_cont=0.536	metabat2_pooled_metaflye.1390	contig_37365_137	140274	141437	Strict	175	221.09	vanT gene in vanG cluster	34.84	3002972	protein homolog model	glycopeptide antibiotic	antibiotic target alteration	glycopeptide resistance gene cluster; vanT	54.35	gnl|BL_ORD_ID|1522|hsp_num:0
contig_40439_250 # 273373 # 273858 # 1 # ID=10_250;partial=00;start_type=ATG;rbs_motif=AGGAGG;rbs_spacer=7bp;gc_cont=0.537	metabat2_pooled_metaflye.1390	contig_40439_250	273373	273858	Strict	150	170.629	nimA	54.04	3007104	protein homolog model	nitroimidazole antibiotic	antibiotic inactivation	nitroimidazole reductase	91.48	gnl|BL_ORD_ID|4782|hsp_num:0
contig_40439_338 # 374259 # 375470 # -1 # ID=10_338;partial=00;start_type=ATG;rbs_motif=GGGGG;rbs_spacer=7bp;gc_cont=0.581	metabat2_pooled_metaflye.1390	contig_40439_338	374259	375470	Strict	175	352.443	vanT gene in vanG cluster	46.72	3002972	protein homolog model	glycopeptide antibiotic	antibiotic target alteration	glycopeptide resistance gene cluster; vanT	56.6	gnl|BL_ORD_ID|1522|hsp_num:0
contig_9344_177 # 180539 # 182053 # -1 # ID=16_177;partial=00;start_type=ATG;rbs_motif=AGG;rbs_spacer=11bp;gc_cont=0.549	metabat2_pooled_metaflye.1390	contig_9344_177	180539	182053	Strict	50	122.094	vanW gene in vanI cluster	29.79	3003724	protein homolog model	glycopeptide antibiotic	antibiotic target alteration	vanW; glycopeptide resistance gene cluster	135.12	gnl|BL_ORD_ID|4746|hsp_num:0
contig_21585_473 # 483733 # 484668 # 1 # ID=1_473;partial=00;start_type=ATG;rbs_motif=GAGGT;rbs_spacer=5bp;gc_cont=0.228	pooled_contig_21585_metaflye_circ	contig_21585_473	483733	484668	Strict	50	98.5969	vanY gene in vanG cluster	30	3002959	protein homolog model	glycopeptide antibiotic	antibiotic target alteration	vanY; glycopeptide resistance gene cluster	111.47	gnl|BL_ORD_ID|4730|hsp_num:0
contig_21585_976 # 1013738 # 1014841 # 1 # ID=1_976;partial=00;start_type=ATG;rbs_motif=GAGG;rbs_spacer=7bp;gc_cont=0.237	pooled_contig_21585_metaflye_circ	contig_21585_976	1013738	1014841	Strict	50	108.612	vanY gene in vanB cluster	35	3002956	protein homolog model	glycopeptide antibiotic	antibiotic target alteration	vanY; glycopeptide resistance gene cluster	136.94	gnl|BL_ORD_ID|602|hsp_num:0
contig_21585_1161 # 1211100 # 1213022 # 1 # ID=1_1161;partial=00;start_type=ATG;rbs_motif=GGAGG;rbs_spacer=8bp;gc_cont=0.304	pooled_contig_21585_metaflye_circ	contig_21585_1161	1211100	1213022	Strict	300	1302.73	tet(44)	98.91	3000556	protein homolog model	tetracycline antibiotic	antibiotic target protection	tetracycline-resistant ribosomal protection protein	100	gnl|BL_ORD_ID|1197|hsp_num:0
k87_5227798_5 # 3157 # 3651 # -1 # ID=25_5;partial=00;start_type=ATG;rbs_motif=GGAGG;rbs_spacer=5-10bp;gc_cont=0.471	metabat2_coassembly_bwa.894	k87_5227798_5	3157	3651	Strict	150	184.496	nimJ	53.75	3007112	protein homolog model	nitroimidazole antibiotic	antibiotic inactivation	nitroimidazole reductase	99.39	gnl|BL_ORD_ID|4789|hsp_num:0
k87_5283618_20 # 15974 # 17035 # 1 # ID=51_20;partial=00;start_type=ATG;rbs_motif=GGA/GAG/AGG;rbs_spacer=5-10bp;gc_cont=0.493	metabat2_coassembly_bwa.894	k87_5283618_20	15974	17035	Strict	250	271.937	vanG	41.09	3002909	protein homolog model	glycopeptide antibiotic	antibiotic target alteration	glycopeptide resistance gene cluster; Van ligase	101.15	gnl|BL_ORD_ID|1069|hsp_num:0
k87_94056_8 # 7359 # 9266 # -1 # ID=66_8;partial=00;start_type=ATG;rbs_motif=AGGA;rbs_spacer=5-10bp;gc_cont=0.531	metabat2_coassembly_bwa.894	k87_94056_8	7359	9266	Strict	50	118.627	vanW gene in vanI cluster	42.36	3003724	protein homolog model	glycopeptide antibiotic	antibiotic target alteration	vanW; glycopeptide resistance gene cluster	170.24	gnl|BL_ORD_ID|4746|hsp_num:0
k87_4743459_6 # 4372 # 5532 # 1 # ID=133_6;partial=00;start_type=ATG;rbs_motif=GGTG;rbs_spacer=6bp;gc_cont=0.539	metabat2_coassembly_bwa.894	k87_4743459_6	4372	5532	Strict	175	218.779	vanT gene in vanG cluster	35.03	3002972	protein homolog model	glycopeptide antibiotic	antibiotic target alteration	glycopeptide resistance gene cluster; vanT	54.21	gnl|BL_ORD_ID|1522|hsp_num:0
k87_2257875_7 # 6025 # 7017 # -1 # ID=9_7;partial=00;start_type=ATG;rbs_motif=None;rbs_spacer=None;gc_cont=0.433	metabat2_coassembly_bwa.324	k87_2257875_7	6025	7017	Strict	200	202.986	vanH gene in vanD cluster	36.02	3002944	protein homolog model	glycopeptide antibiotic	antibiotic target alteration	vanH; glycopeptide resistance gene cluster	102.17	gnl|BL_ORD_ID|1348|hsp_num:0
k87_4192957_33 # 34613 # 35734 # 1 # ID=30_33;partial=00;start_type=ATG;rbs_motif=None;rbs_spacer=None;gc_cont=0.482	metabat2_coassembly_bwa.324	k87_4192957_33	34613	35734	Strict	175	209.534	vanT gene in vanG cluster	36.12	3002972	protein homolog model	glycopeptide antibiotic	antibiotic target alteration	glycopeptide resistance gene cluster; vanT	52.39	gnl|BL_ORD_ID|1522|hsp_num:0
k87_5448811_22 # 22508 # 22828 # 1 # ID=56_22;partial=00;start_type=ATG;rbs_motif=TTAA;rbs_spacer=13bp;gc_cont=0.464	metabat2_coassembly_bwa.324	k87_5448811_22	22508	22828	Strict	75	81.6481	qacJ	42.17	3007014	protein homolog model	disinfecting agents and antiseptics	antibiotic efflux	small multidrug resistance (SMR) antibiotic efflux pump	99.07	gnl|BL_ORD_ID|4660|hsp_num:0
k87_991311_17 # 16995 # 17672 # -1 # ID=37_17;partial=00;start_type=ATG;rbs_motif=None;rbs_spacer=None;gc_cont=0.307	metabat2_XCR1_HOM_7857_bwa.20	k87_991311_17	16995	17672	Strict	50	87.0409	vanW gene in vanI cluster	34.81	3003724	protein homolog model	glycopeptide antibiotic	antibiotic target alteration	vanW; glycopeptide resistance gene cluster	60.32	gnl|BL_ORD_ID|4746|hsp_num:0
k87_669825_44 # 49776 # 51662 # -1 # ID=39_44;partial=00;start_type=ATG;rbs_motif=GGAG/GAGG;rbs_spacer=5-10bp;gc_cont=0.272	metabat2_XCR1_HOM_7857_bwa.20	k87_669825_44	49776	51662	Strict	50	124.405	vanW gene in vanI cluster	42.67	3003724	protein homolog model	glycopeptide antibiotic	antibiotic target alteration	vanW; glycopeptide resistance gene cluster	168.36	gnl|BL_ORD_ID|4746|hsp_num:0
k87_994436_29 # 31997 # 33640 # -1 # ID=42_29;partial=00;start_type=ATG;rbs_motif=AGGAG;rbs_spacer=5-10bp;gc_cont=0.286	metabat2_XCR1_HOM_7857_bwa.20	k87_994436_29	31997	33640	Strict	50	124.405	vanW gene in vanI cluster	29.5	3003724	protein homolog model	glycopeptide antibiotic	antibiotic target alteration	vanW; glycopeptide resistance gene cluster	146.65	gnl|BL_ORD_ID|4746|hsp_num:0
k87_386937_2 # 1379 # 2407 # 1 # ID=10_2;partial=00;start_type=ATG;rbs_motif=None;rbs_spacer=None;gc_cont=0.453	metabat2_coassembly_bwa.433	k87_386937_2	1379	2407	Strict	50	135.961	vanY gene in vanA cluster	34.18	3002955	protein homolog model	glycopeptide antibiotic	antibiotic target alteration	vanY; glycopeptide resistance gene cluster	112.87	gnl|BL_ORD_ID|4667|hsp_num:0
k87_1890445_8 # 13732 # 14709 # 1 # ID=26_8;partial=00;start_type=ATG;rbs_motif=GGA/GAG/AGG;rbs_spacer=11-12bp;gc_cont=0.450	metabat2_coassembly_bwa.433	k87_1890445_8	13732	14709	Strict	200	203.371	vanH gene in vanP cluster	35.87	3007188	protein homolog model	glycopeptide antibiotic	antibiotic target alteration	vanH; glycopeptide resistance gene cluster	103.5	gnl|BL_ORD_ID|4818|hsp_num:0
k87_2670978_2 # 471 # 1775 # 1 # ID=54_2;partial=00;start_type=ATG;rbs_motif=GGA/GAG/AGG;rbs_spacer=5-10bp;gc_cont=0.425	metabat2_coassembly_bwa.433	k87_2670978_2	471	1775	Strict	50	116.701	vanY gene in vanB cluster	38.04	3002956	protein homolog model	glycopeptide antibiotic	antibiotic target alteration	vanY; glycopeptide resistance gene cluster	161.94	gnl|BL_ORD_ID|602|hsp_num:0
k87_606624_7 # 6439 # 7575 # 1 # ID=163_7;partial=00;start_type=TTG;rbs_motif=None;rbs_spacer=None;gc_cont=0.479	metabat2_coassembly_bwa.433	k87_606624_7	6439	7575	Strict	175	212.616	vanT gene in vanG cluster	35.87	3002972	protein homolog model	glycopeptide antibiotic	antibiotic target alteration	glycopeptide resistance gene cluster; vanT	53.09	gnl|BL_ORD_ID|1522|hsp_num:0
s99.ctg000157c_629 # 751735 # 753006 # -1 # ID=1_629;partial=00;start_type=GTG;rbs_motif=AGGAGG;rbs_spacer=7bp;gc_cont=0.655	metabat2_pooled_hifiasm.905	s99.ctg000157c_629	751735	753006	Strict	175	193.356	vanT gene in vanG cluster	32.62	3002972	protein homolog model	glycopeptide antibiotic	antibiotic target alteration	glycopeptide resistance gene cluster; vanT	59.41	gnl|BL_ORD_ID|1522|hsp_num:0
s99.ctg000157c_1321 # 1606063 # 1608768 # 1 # ID=1_1321;partial=00;start_type=ATG;rbs_motif=AAAGG;rbs_spacer=7bp;gc_cont=0.528	metabat2_pooled_hifiasm.905	s99.ctg000157c_1321	1606063	1608768	Strict	50	100.138	vanW gene in vanI cluster	35.75	3003724	protein homolog model	glycopeptide antibiotic	antibiotic target alteration	vanW; glycopeptide resistance gene cluster	241.55	gnl|BL_ORD_ID|4746|hsp_num:0
k87_607991_15 # 16072 # 17196 # -1 # ID=17_15;partial=00;start_type=ATG;rbs_motif=None;rbs_spacer=None;gc_cont=0.517	metabat2_XCR1_HET_6748_bwa.1	k87_607991_15	16072	17196	Strict	175	185.652	vanT gene in vanG cluster	31.62	3002972	protein homolog model	glycopeptide antibiotic	antibiotic target alteration	glycopeptide resistance gene cluster; vanT	52.53	gnl|BL_ORD_ID|1522|hsp_num:0
k87_101700_8 # 5436 # 6437 # 1 # ID=50_8;partial=00;start_type=ATG;rbs_motif=GGAGG;rbs_spacer=5-10bp;gc_cont=0.529	metabat2_XCR1_HET_6748_bwa.1	k87_101700_8	5436	6437	Strict	200	204.142	vanH gene in vanO cluster	35.38	3002948	protein homolog model	glycopeptide antibiotic	antibiotic target alteration	vanH; glycopeptide resistance gene cluster	95.14	gnl|BL_ORD_ID|761|hsp_num:0
k87_1314340_11 # 8558 # 9307 # -1 # ID=137_11;partial=00;start_type=ATG;rbs_motif=GGAG/GAGG;rbs_spacer=5-10bp;gc_cont=0.577	metabat2_coassembly_bwa.563	k87_1314340_11	8558	9307	Strict	50	127.487	vanY gene in vanB cluster	37.97	3002956	protein homolog model	glycopeptide antibiotic	antibiotic target alteration	vanY; glycopeptide resistance gene cluster	92.91	gnl|BL_ORD_ID|602|hsp_num:0
k87_1708971_4 # 3760 # 4926 # 1 # ID=159_4;partial=00;start_type=ATG;rbs_motif=AGGAG;rbs_spacer=5-10bp;gc_cont=0.525	metabat2_coassembly_bwa.563	k87_1708971_4	3760	4926	Strict	175	215.698	vanT gene in vanG cluster	33.51	3002972	protein homolog model	glycopeptide antibiotic	antibiotic target alteration	glycopeptide resistance gene cluster; vanT	54.49	gnl|BL_ORD_ID|1522|hsp_num:0
k87_3627139_2 # 2081 # 3592 # 1 # ID=173_2;partial=00;start_type=ATG;rbs_motif=GGA/GAG/AGG;rbs_spacer=5-10bp;gc_cont=0.528	metabat2_coassembly_bwa.563	k87_3627139_2	2081	3592	Strict	50	114.775	vanW gene in vanI cluster	27.03	3003724	protein homolog model	glycopeptide antibiotic	antibiotic target alteration	vanW; glycopeptide resistance gene cluster	134.85	gnl|BL_ORD_ID|4746|hsp_num:0
contig_34931_54 # 67029 # 69596 # 1 # ID=4_54;partial=00;start_type=ATG;rbs_motif=AAAAA;rbs_spacer=11bp;gc_cont=0.574	metabat2_pooled_metaflye.1093	contig_34931_54	67029	69596	Strict	175	191.815	vanT gene in vanG cluster	35.05	3002972	protein homolog model	glycopeptide antibiotic	antibiotic target alteration	glycopeptide resistance gene cluster; vanT	120.08	gnl|BL_ORD_ID|1522|hsp_num:0
contig_34931_502 # 608033 # 609238 # 1 # ID=4_502;partial=00;start_type=ATG;rbs_motif=AAA;rbs_spacer=10bp;gc_cont=0.412	metabat2_pooled_metaflye.1093	contig_34931_502	608033	609238	Strict	700	791.186	Mef(En2)	99.25	3004659	protein homolog model	macrolide antibiotic	antibiotic efflux	major facilitator superfamily (MFS) antibiotic efflux pump	100	gnl|BL_ORD_ID|2200|hsp_num:0
contig_4242_118 # 150685 # 153819 # 1 # ID=5_118;partial=00;start_type=ATG;rbs_motif=AAA;rbs_spacer=12bp;gc_cont=0.554	metabat2_pooled_metaflye.1093	contig_4242_118	150685	153819	Strict	750	762.681	adeF	41.71	3000777	protein homolog model	fluoroquinolone antibiotic; tetracycline antibiotic	antibiotic efflux	resistance-nodulation-cell division (RND) antibiotic efflux pump	98.58	gnl|BL_ORD_ID|132|hsp_num:0
contig_4242_277 # 341523 # 342524 # -1 # ID=5_277;partial=00;start_type=ATG;rbs_motif=TAAA;rbs_spacer=12bp;gc_cont=0.596	metabat2_pooled_metaflye.1093	contig_4242_277	341523	342524	Strict	200	200.675	vanH gene in vanA cluster	35.49	3002942	protein homolog model	glycopeptide antibiotic	antibiotic target alteration	vanH; glycopeptide resistance gene cluster	103.42	gnl|BL_ORD_ID|4669|hsp_num:0
k87_975676_33 # 39722 # 40999 # 1 # ID=52_33;partial=00;start_type=ATG;rbs_motif=None;rbs_spacer=None;gc_cont=0.517	metabat2_coassembly_bwa.432	k87_975676_33	39722	40999	Strict	50	116.316	vanW gene in vanI cluster	33.04	3003724	protein homolog model	glycopeptide antibiotic	antibiotic target alteration	vanW; glycopeptide resistance gene cluster	113.94	gnl|BL_ORD_ID|4746|hsp_num:0
contig_12464_78 # 87008 # 87718 # 1 # ID=1_78;partial=00;start_type=ATG;rbs_motif=AGGAG;rbs_spacer=6bp;gc_cont=0.269	metabat2_6737_HOM_CTRL_metaflye.277	contig_12464_78	87008	87718	Strict	50	93.2041	vanW gene in vanI cluster	39.26	3003724	protein homolog model	glycopeptide antibiotic	antibiotic target alteration	vanW; glycopeptide resistance gene cluster	63.27	gnl|BL_ORD_ID|4746|hsp_num:0
contig_18_1253 # 1485271 # 1487622 # -1 # ID=2_1253;partial=00;start_type=TTG;rbs_motif=AACAA;rbs_spacer=13bp;gc_cont=0.605	metabat2_6737_HOM_CTRL_metaflye.550	contig_18_1253	1485271	1487622	Strict	175	218.009	vanT gene in vanG cluster	39.1	3002972	protein homolog model	glycopeptide antibiotic	antibiotic target alteration	glycopeptide resistance gene cluster; vanT	109.97	gnl|BL_ORD_ID|1522|hsp_num:0
contig_18_1591 # 1893893 # 1896991 # -1 # ID=2_1591;partial=00;start_type=ATG;rbs_motif=AATAA;rbs_spacer=12bp;gc_cont=0.588	metabat2_6737_HOM_CTRL_metaflye.550	contig_18_1591	1893893	1896991	Strict	750	773.081	adeF	42.94	3000777	protein homolog model	fluoroquinolone antibiotic; tetracycline antibiotic	antibiotic efflux	resistance-nodulation-cell division (RND) antibiotic efflux pump	97.45	gnl|BL_ORD_ID|132|hsp_num:0
k87_66141_5 # 4464 # 5534 # 1 # ID=4_5;partial=00;start_type=ATG;rbs_motif=GGAG/GAGG;rbs_spacer=5-10bp;gc_cont=0.455	metabat2_XCR1_HET_7867_bwa.7	k87_66141_5	4464	5534	Strict	250	278.1	vanG	39.83	3002909	protein homolog model	glycopeptide antibiotic	antibiotic target alteration	glycopeptide resistance gene cluster; Van ligase	102.01	gnl|BL_ORD_ID|1069|hsp_num:0
k87_786033_115 # 119278 # 121899 # -1 # ID=8_115;partial=00;start_type=GTG;rbs_motif=AGGAG;rbs_spacer=5-10bp;gc_cont=0.419	metabat2_XCR1_HET_7867_bwa.7	k87_786033_115	119278	121899	Strict	50	104.76	vanW gene in vanI cluster	45.05	3003724	protein homolog model	glycopeptide antibiotic	antibiotic target alteration	vanW; glycopeptide resistance gene cluster	234.05	gnl|BL_ORD_ID|4746|hsp_num:0
k87_634139_5 # 6637 # 7452 # 1 # ID=24_5;partial=00;start_type=GTG;rbs_motif=AGGAG;rbs_spacer=5-10bp;gc_cont=0.467	metabat2_XCR1_HET_7867_bwa.7	k87_634139_5	6637	7452	Strict	50	113.62	vanW gene in vanI cluster	33.67	3003724	protein homolog model	glycopeptide antibiotic	antibiotic target alteration	vanW; glycopeptide resistance gene cluster	72.65	gnl|BL_ORD_ID|4746|hsp_num:0
k87_585893_25 # 26443 # 26916 # -1 # ID=27_25;partial=00;start_type=ATG;rbs_motif=GGA/GAG/AGG;rbs_spacer=5-10bp;gc_cont=0.439	metabat2_XCR1_HET_7867_bwa.7	k87_585893_25	26443	26916	Strict	150	151.754	nimA	47.1	3007104	protein homolog model	nitroimidazole antibiotic	antibiotic inactivation	nitroimidazole reductase	89.2	gnl|BL_ORD_ID|4782|hsp_num:0
k87_48556_51 # 37513 # 38664 # -1 # ID=30_51;partial=00;start_type=ATG;rbs_motif=GGAG/GAGG;rbs_spacer=5-10bp;gc_cont=0.419	metabat2_XCR1_HET_7867_bwa.7	k87_48556_51	37513	38664	Strict	175	216.468	vanT gene in vanG cluster	34.05	3002972	protein homolog model	glycopeptide antibiotic	antibiotic target alteration	glycopeptide resistance gene cluster; vanT	53.79	gnl|BL_ORD_ID|1522|hsp_num:0
k87_2333250_14 # 14694 # 17819 # 1 # ID=16_14;partial=00;start_type=ATG;rbs_motif=AATAA;rbs_spacer=15bp;gc_cont=0.376	metabat2_coassembly_bwa.649	k87_2333250_14	14694	17819	Strict	750	809.675	adeF	44.29	3000777	protein homolog model	fluoroquinolone antibiotic; tetracycline antibiotic	antibiotic efflux	resistance-nodulation-cell division (RND) antibiotic efflux pump	98.3	gnl|BL_ORD_ID|132|hsp_num:0
k87_502894_205 # 235761 # 238154 # 1 # ID=11_205;partial=00;start_type=ATG;rbs_motif=None;rbs_spacer=None;gc_cont=0.656	metabat2_coassembly_bwa.213	k87_502894_205	235761	238154	Strict	175	205.682	vanT gene in vanG cluster	36.92	3002972	protein homolog model	glycopeptide antibiotic	antibiotic target alteration	glycopeptide resistance gene cluster; vanT	111.94	gnl|BL_ORD_ID|1522|hsp_num:0
k87_821191_3 # 2196 # 2693 # 1 # ID=43_3;partial=00;start_type=ATG;rbs_motif=AGGAG;rbs_spacer=5-10bp;gc_cont=0.492	metabat2_coassembly_bwa.12	k87_821191_3	2196	2693	Strict	150	177.563	nimB	52.73	3004655	protein homolog model	nitroimidazole antibiotic	antibiotic inactivation	nitroimidazole reductase	100.61	gnl|BL_ORD_ID|4791|hsp_num:0
k87_3070860_9 # 7160 # 8308 # -1 # ID=49_9;partial=00;start_type=ATG;rbs_motif=AGGAG;rbs_spacer=5-10bp;gc_cont=0.529	metabat2_coassembly_bwa.12	k87_3070860_9	7160	8308	Strict	175	213.386	vanT gene in vanG cluster	33.33	3002972	protein homolog model	glycopeptide antibiotic	antibiotic target alteration	glycopeptide resistance gene cluster; vanT	53.65	gnl|BL_ORD_ID|1522|hsp_num:0
k87_1714483_4 # 3083 # 4132 # 1 # ID=89_4;partial=00;start_type=ATG;rbs_motif=None;rbs_spacer=None;gc_cont=0.525	metabat2_coassembly_bwa.12	k87_1714483_4	3083	4132	Strict	50	159.844	vanY gene in vanA cluster	38.43	3002955	protein homolog model	glycopeptide antibiotic	antibiotic target alteration	vanY; glycopeptide resistance gene cluster	115.18	gnl|BL_ORD_ID|4667|hsp_num:0
k87_605807_23 # 20145 # 22283 # -1 # ID=94_23;partial=00;start_type=GTG;rbs_motif=GGA/GAG/AGG;rbs_spacer=5-10bp;gc_cont=0.623	metabat2_coassembly_bwa.12	k87_605807_23	20145	22283	Strict	175	544.273	vanT gene in vanG cluster	40.14	3002972	protein homolog model	glycopeptide antibiotic	antibiotic target alteration	glycopeptide resistance gene cluster; vanT	100	gnl|BL_ORD_ID|1522|hsp_num:0
k87_605807_24 # 22284 # 22994 # -1 # ID=94_24;partial=00;start_type=GTG;rbs_motif=AGGAGG;rbs_spacer=5-10bp;gc_cont=0.579	metabat2_coassembly_bwa.12	k87_605807_24	22284	22994	Strict	125	228.409	vanXY gene in vanG cluster	44.96	3003069	protein homolog model	glycopeptide antibiotic	antibiotic target alteration	glycopeptide resistance gene cluster; vanXY	92.91	gnl|BL_ORD_ID|304|hsp_num:0
k87_605807_25 # 22991 # 24034 # -1 # ID=94_25;partial=00;start_type=ATG;rbs_motif=GGAGG;rbs_spacer=5-10bp;gc_cont=0.590	metabat2_coassembly_bwa.12	k87_605807_25	22991	24034	Strict	250	388.267	vanG	52.49	3002909	protein homolog model	glycopeptide antibiotic	antibiotic target alteration	glycopeptide resistance gene cluster; Van ligase	99.43	gnl|BL_ORD_ID|1069|hsp_num:0
k87_2588298_64 # 69091 # 70542 # 1 # ID=105_64;partial=00;start_type=ATG;rbs_motif=AGGAG;rbs_spacer=5-10bp;gc_cont=0.503	metabat2_coassembly_bwa.12	k87_2588298_64	69091	70542	Strict	50	124.02	vanW gene in vanI cluster	30.51	3003724	protein homolog model	glycopeptide antibiotic	antibiotic target alteration	vanW; glycopeptide resistance gene cluster	129.49	gnl|BL_ORD_ID|4746|hsp_num:0
k87_3453015_9 # 9088 # 10254 # -1 # ID=40_9;partial=00;start_type=ATG;rbs_motif=None;rbs_spacer=None;gc_cont=0.423	metabat2_coassembly_bwa.538	k87_3453015_9	9088	10254	Strict	175	212.616	vanT gene in vanG cluster	34.15	3002972	protein homolog model	glycopeptide antibiotic	antibiotic target alteration	glycopeptide resistance gene cluster; vanT	54.49	gnl|BL_ORD_ID|1522|hsp_num:0
k87_1641482_13 # 13879 # 15057 # -1 # ID=75_13;partial=00;start_type=ATG;rbs_motif=GGAG/GAGG;rbs_spacer=5-10bp;gc_cont=0.439	metabat2_coassembly_bwa.538	k87_1641482_13	13879	15057	Strict	175	272.322	vanT gene in vanG cluster	39.04	3002972	protein homolog model	glycopeptide antibiotic	antibiotic target alteration	glycopeptide resistance gene cluster; vanT	55.06	gnl|BL_ORD_ID|1522|hsp_num:0
k87_234925_10 # 5980 # 6780 # -1 # ID=98_10;partial=00;start_type=ATG;rbs_motif=AGxAGG/AGGxGG;rbs_spacer=5-10bp;gc_cont=0.411	metabat2_coassembly_bwa.538	k87_234925_10	5980	6780	Strict	50	95.9005	vanY gene in vanB cluster	29.1	3002956	protein homolog model	glycopeptide antibiotic	antibiotic target alteration	vanY; glycopeptide resistance gene cluster	99.25	gnl|BL_ORD_ID|602|hsp_num:0
k87_4768310_1 # 140 # 1789 # -1 # ID=108_1;partial=00;start_type=TTG;rbs_motif=GGAG/GAGG;rbs_spacer=5-10bp;gc_cont=0.418	metabat2_coassembly_bwa.538	k87_4768310_1	140	1789	Strict	50	100.138	vanW gene in vanI cluster	27.27	3003724	protein homolog model	glycopeptide antibiotic	antibiotic target alteration	vanW; glycopeptide resistance gene cluster	147.18	gnl|BL_ORD_ID|4746|hsp_num:0
s5.ctg000215l_368 # 425327 # 425824 # -1 # ID=2_368;partial=00;start_type=ATG;rbs_motif=None;rbs_spacer=None;gc_cont=0.624	metabat2_pooled_hifiasm.1096	s5.ctg000215l_368	425327	425824	Strict	150	211.46	nimD	63.8	3007106	protein homolog model	nitroimidazole antibiotic	antibiotic inactivation	nitroimidazole reductase	100.61	gnl|BL_ORD_ID|4759|hsp_num:0
k87_5307842_4 # 3180 # 6308 # 1 # ID=111_4;partial=00;start_type=ATG;rbs_motif=GGAG/GAGG;rbs_spacer=5-10bp;gc_cont=0.579	metabat2_coassembly_bwa.953	k87_5307842_4	3180	6308	Strict	750	766.533	adeF	40.61	3000777	protein homolog model	fluoroquinolone antibiotic; tetracycline antibiotic	antibiotic efflux	resistance-nodulation-cell division (RND) antibiotic efflux pump	98.39	gnl|BL_ORD_ID|132|hsp_num:0
tig00002238_141 # 143948 # 146059 # -1 # ID=1_141;partial=00;start_type=ATG;rbs_motif=GGAGG;rbs_spacer=7bp;gc_cont=0.666	metabat2_6730_HET_VAC_hicanu.398	tig00002238_141	143948	146059	Strict	175	626.706	vanT gene in vanG cluster	44.55	3002972	protein homolog model	glycopeptide antibiotic	antibiotic target alteration	glycopeptide resistance gene cluster; vanT	98.74	gnl|BL_ORD_ID|1522|hsp_num:0
tig00002238_142 # 146183 # 147229 # -1 # ID=1_142;partial=00;start_type=ATG;rbs_motif=AGGAGG;rbs_spacer=7bp;gc_cont=0.625	metabat2_6730_HET_VAC_hicanu.398	tig00002238_142	146183	147229	Strict	250	411.764	vanG	56.73	3002909	protein homolog model	glycopeptide antibiotic	antibiotic target alteration	glycopeptide resistance gene cluster; Van ligase	99.71	gnl|BL_ORD_ID|1069|hsp_num:0
tig00012864_3 # 3163 # 3726 # 1 # ID=2_3;partial=00;start_type=ATG;rbs_motif=None;rbs_spacer=None;gc_cont=0.344	metabat2_6730_HET_VAC_hicanu.398	tig00012864_3	3163	3726	Strict	300	331.257	lnuC	97.56	3002837	protein homolog model	lincosamide antibiotic	antibiotic inactivation	lincosamide nucleotidyltransferase (LNU)	114.02	gnl|BL_ORD_ID|343|hsp_num:0
tig00012864_672 # 744439 # 745209 # -1 # ID=2_672;partial=00;start_type=ATG;rbs_motif=None;rbs_spacer=None;gc_cont=0.656	metabat2_6730_HET_VAC_hicanu.398	tig00012864_672	744439	745209	Strict	50	136.346	vanY gene in vanB cluster	34.11	3002956	protein homolog model	glycopeptide antibiotic	antibiotic target alteration	vanY; glycopeptide resistance gene cluster	95.52	gnl|BL_ORD_ID|602|hsp_num:0
tig00012864_773 # 854324 # 855310 # -1 # ID=2_773;partial=00;start_type=ATG;rbs_motif=GGAGG;rbs_spacer=6bp;gc_cont=0.686	metabat2_6730_HET_VAC_hicanu.398	tig00012864_773	854324	855310	Strict	200	213.001	vanH gene in vanB cluster	37.85	3002943	protein homolog model	glycopeptide antibiotic	antibiotic target alteration	vanH; glycopeptide resistance gene cluster	101.55	gnl|BL_ORD_ID|4673|hsp_num:0
tig00012864_958 # 1062831 # 1064744 # 1 # ID=2_958;partial=00;start_type=ATG;rbs_motif=GAGG;rbs_spacer=7bp;gc_cont=0.670	metabat2_6730_HET_VAC_hicanu.398	tig00012864_958	1062831	1064744	Strict	50	114.005	vanW gene in vanI cluster	48.28	3003724	protein homolog model	glycopeptide antibiotic	antibiotic target alteration	vanW; glycopeptide resistance gene cluster	170.78	gnl|BL_ORD_ID|4746|hsp_num:0
tig00012864_1074 # 1180475 # 1181596 # -1 # ID=2_1074;partial=00;start_type=ATG;rbs_motif=None;rbs_spacer=None;gc_cont=0.676	metabat2_6730_HET_VAC_hicanu.398	tig00012864_1074	1180475	1181596	Strict	175	218.779	vanT gene in vanG cluster	33.69	3002972	protein homolog model	glycopeptide antibiotic	antibiotic target alteration	glycopeptide resistance gene cluster; vanT	52.39	gnl|BL_ORD_ID|1522|hsp_num:0
tig00014284_68 # 70877 # 71662 # -1 # ID=3_68;partial=00;start_type=ATG;rbs_motif=GGAGG;rbs_spacer=7bp;gc_cont=0.625	metabat2_6730_HET_VAC_hicanu.398	tig00014284_68	70877	71662	Strict	50	122.479	vanY gene in vanG cluster	33.83	3002959	protein homolog model	glycopeptide antibiotic	antibiotic target alteration	vanY; glycopeptide resistance gene cluster	93.55	gnl|BL_ORD_ID|4730|hsp_num:0
tig00014284_311 # 341499 # 342296 # -1 # ID=3_311;partial=00;start_type=ATG;rbs_motif=GGGGG;rbs_spacer=7bp;gc_cont=0.662	metabat2_6730_HET_VAC_hicanu.398	tig00014284_311	341499	342296	Strict	50	139.428	vanY gene in vanB cluster	33.33	3002956	protein homolog model	glycopeptide antibiotic	antibiotic target alteration	vanY; glycopeptide resistance gene cluster	98.88	gnl|BL_ORD_ID|602|hsp_num:0
tig00014284_552 # 610038 # 610526 # -1 # ID=3_552;partial=00;start_type=ATG;rbs_motif=GGAGG;rbs_spacer=8bp;gc_cont=0.669	metabat2_6730_HET_VAC_hicanu.398	tig00014284_552	610038	610526	Strict	150	151.369	nimJ	47.47	3007112	protein homolog model	nitroimidazole antibiotic	antibiotic inactivation	nitroimidazole reductase	98.18	gnl|BL_ORD_ID|4789|hsp_num:0
contig_12995_132 # 162156 # 162920 # 1 # ID=1_132;partial=00;start_type=ATG;rbs_motif=GGCGG;rbs_spacer=14bp;gc_cont=0.642	metabat2_6755_HET_CTRL_metaflye.41	contig_12995_132	162156	162920	Strict	50	102.064	vanW gene in vanI cluster	40.13	3003724	protein homolog model	glycopeptide antibiotic	antibiotic target alteration	vanW; glycopeptide resistance gene cluster	68.1	gnl|BL_ORD_ID|4746|hsp_num:0
k87_2979659_22 # 22727 # 25873 # 1 # ID=1_22;partial=00;start_type=ATG;rbs_motif=GGA/GAG/AGG;rbs_spacer=5-10bp;gc_cont=0.478	metabat2_coassembly_bwa.550	k87_2979659_22	22727	25873	Strict	750	944.88	adeF	49.13	3000777	protein homolog model	fluoroquinolone antibiotic; tetracycline antibiotic	antibiotic efflux	resistance-nodulation-cell division (RND) antibiotic efflux pump	98.96	gnl|BL_ORD_ID|132|hsp_num:0
k87_1907400_44 # 51900 # 55055 # -1 # ID=12_44;partial=00;start_type=ATG;rbs_motif=GGA/GAG/AGG;rbs_spacer=5-10bp;gc_cont=0.489	metabat2_coassembly_bwa.550	k87_1907400_44	51900	55055	Strict	750	928.702	adeF	48.38	3000777	protein homolog model	fluoroquinolone antibiotic; tetracycline antibiotic	antibiotic efflux	resistance-nodulation-cell division (RND) antibiotic efflux pump	99.24	gnl|BL_ORD_ID|132|hsp_num:0
k87_889542_18 # 17525 # 18346 # -1 # ID=61_18;partial=00;start_type=ATG;rbs_motif=GGA/GAG/AGG;rbs_spacer=5-10bp;gc_cont=0.241	metabat2_XCR1_HOM_7868_bwa.63	k87_889542_18	17525	18346	Strict	50	111.694	vanY gene in vanA cluster	35.98	3002955	protein homolog model	glycopeptide antibiotic	antibiotic target alteration	vanY; glycopeptide resistance gene cluster	90.1	gnl|BL_ORD_ID|4667|hsp_num:0
k87_152747_3 # 1822 # 3558 # 1 # ID=84_3;partial=00;start_type=ATG;rbs_motif=AGGAG;rbs_spacer=5-10bp;gc_cont=0.226	metabat2_XCR1_HOM_7868_bwa.63	k87_152747_3	1822	3558	Strict	50	83.5741	vanW gene in vanI cluster	31.98	3003724	protein homolog model	glycopeptide antibiotic	antibiotic target alteration	vanW; glycopeptide resistance gene cluster	154.96	gnl|BL_ORD_ID|4746|hsp_num:0
k87_45039_5 # 3532 # 4653 # 1 # ID=102_5;partial=00;start_type=ATG;rbs_motif=GGAG/GAGG;rbs_spacer=5-10bp;gc_cont=0.250	metabat2_XCR1_HOM_7868_bwa.63	k87_45039_5	3532	4653	Strict	50	114.775	vanY gene in vanG cluster	37.7	3002959	protein homolog model	glycopeptide antibiotic	antibiotic target alteration	vanY; glycopeptide resistance gene cluster	133.69	gnl|BL_ORD_ID|4730|hsp_num:0
k87_1117649_3 # 1795 # 2592 # 1 # ID=2_3;partial=00;start_type=TTG;rbs_motif=AGGAG;rbs_spacer=5-10bp;gc_cont=0.472	metabat2_coassembly_bwa.318	k87_1117649_3	1795	2592	Strict	50	293.123	vanY gene in vanG cluster	75.98	3002959	protein homolog model	glycopeptide antibiotic	antibiotic target alteration	vanY; glycopeptide resistance gene cluster	94.98	gnl|BL_ORD_ID|4730|hsp_num:0
k87_1173977_15 # 17003 # 17509 # -1 # ID=45_15;partial=00;start_type=ATG;rbs_motif=None;rbs_spacer=None;gc_cont=0.499	metabat2_coassembly_bwa.318	k87_1173977_15	17003	17509	Strict	150	184.882	nimA	52.73	3007104	protein homolog model	nitroimidazole antibiotic	antibiotic inactivation	nitroimidazole reductase	95.45	gnl|BL_ORD_ID|4782|hsp_num:0
k87_2687289_7 # 4665 # 5423 # -1 # ID=69_7;partial=00;start_type=ATG;rbs_motif=AGGAG;rbs_spacer=5-10bp;gc_cont=0.487	metabat2_coassembly_bwa.318	k87_2687289_7	4665	5423	Strict	50	234.572	vanY gene in vanB cluster	45.49	3002956	protein homolog model	glycopeptide antibiotic	antibiotic target alteration	vanY; glycopeptide resistance gene cluster	94.03	gnl|BL_ORD_ID|602|hsp_num:0
k87_2403257_7 # 5473 # 6951 # -1 # ID=124_7;partial=00;start_type=ATG;rbs_motif=AAAA;rbs_spacer=15bp;gc_cont=0.529	metabat2_coassembly_bwa.318	k87_2403257_7	5473	6951	Strict	50	141.354	vanW gene in vanI cluster	31.02	3003724	protein homolog model	glycopeptide antibiotic	antibiotic target alteration	vanW; glycopeptide resistance gene cluster	131.9	gnl|BL_ORD_ID|4746|hsp_num:0
k87_3156966_13 # 12727 # 15576 # 1 # ID=126_13;partial=00;start_type=ATG;rbs_motif=AAA;rbs_spacer=13bp;gc_cont=0.512	metabat2_coassembly_bwa.318	k87_3156966_13	12727	15576	Strict	300	300.442	tet(36)	31.22	3000197	protein homolog model	tetracycline antibiotic	antibiotic target protection	tetracycline-resistant ribosomal protection protein	148.28	gnl|BL_ORD_ID|1675|hsp_num:0
contig_1209_525 # 519363 # 521018 # 1 # ID=1_525;partial=00;start_type=ATG;rbs_motif=AAGG;rbs_spacer=9bp;gc_cont=0.667	metabat2_pooled_metaflye.1518	contig_1209_525	519363	521018	Strict	50	129.798	vanW gene in vanI cluster	46.62	3003724	protein homolog model	glycopeptide antibiotic	antibiotic target alteration	vanW; glycopeptide resistance gene cluster	147.72	gnl|BL_ORD_ID|4746|hsp_num:0
contig_18348_81 # 77964 # 79019 # 1 # ID=2_81;partial=00;start_type=ATG;rbs_motif=AGGAGG;rbs_spacer=5bp;gc_cont=0.675	metabat2_pooled_metaflye.1518	contig_18348_81	77964	79019	Strict	250	431.024	vanG	55.52	3002909	protein homolog model	glycopeptide antibiotic	antibiotic target alteration	glycopeptide resistance gene cluster; Van ligase	100.57	gnl|BL_ORD_ID|1069|hsp_num:0
contig_18348_82 # 79016 # 79762 # 1 # ID=2_82;partial=00;start_type=GTG;rbs_motif=None;rbs_spacer=None;gc_cont=0.685	metabat2_pooled_metaflye.1518	contig_18348_82	79016	79762	Strict	125	229.95	vanXY gene in vanG cluster	45.6	3003069	protein homolog model	glycopeptide antibiotic	antibiotic target alteration	glycopeptide resistance gene cluster; vanXY	97.64	gnl|BL_ORD_ID|304|hsp_num:0
contig_18348_83 # 79755 # 81878 # 1 # ID=2_83;partial=00;start_type=ATG;rbs_motif=GGGGG;rbs_spacer=7bp;gc_cont=0.709	metabat2_pooled_metaflye.1518	contig_18348_83	79755	81878	Strict	175	619.002	vanT gene in vanG cluster	44.76	3002972	protein homolog model	glycopeptide antibiotic	antibiotic target alteration	glycopeptide resistance gene cluster; vanT	99.3	gnl|BL_ORD_ID|1522|hsp_num:0
contig_32421_376 # 394156 # 394482 # -1 # ID=4_376;partial=00;start_type=ATG;rbs_motif=AAGG;rbs_spacer=10bp;gc_cont=0.627	metabat2_pooled_metaflye.1518	contig_32421_376	394156	394482	Strict	75	85.1149	qacG	43.4	3007015	protein homolog model	disinfecting agents and antiseptics	antibiotic efflux	small multidrug resistance (SMR) antibiotic efflux pump	100.93	gnl|BL_ORD_ID|4661|hsp_num:0
contig_50180_2 # 1265 # 3184 # -1 # ID=5_2;partial=00;start_type=ATG;rbs_motif=GGAGG;rbs_spacer=6bp;gc_cont=0.534	metabat2_pooled_metaflye.1518	contig_50180_2	1265	3184	Strict	900	1286.17	tet(O/W)	97.81	3007121	protein homolog model	tetracycline antibiotic	antibiotic target protection	tetracycline-resistant ribosomal protection protein	100	gnl|BL_ORD_ID|4795|hsp_num:0
contig_50180_240 # 259459 # 260595 # -1 # ID=5_240;partial=00;start_type=ATG;rbs_motif=AAGGA;rbs_spacer=13bp;gc_cont=0.617	metabat2_pooled_metaflye.1518	contig_50180_240	259459	260595	Strict	175	222.631	vanT gene in vanG cluster	36.32	3002972	protein homolog model	glycopeptide antibiotic	antibiotic target alteration	glycopeptide resistance gene cluster; vanT	53.09	gnl|BL_ORD_ID|1522|hsp_num:0
contig_50180_428 # 442832 # 443557 # 1 # ID=5_428;partial=00;start_type=ATG;rbs_motif=AAGGA;rbs_spacer=12bp;gc_cont=0.661	metabat2_pooled_metaflye.1518	contig_50180_428	442832	443557	Strict	50	166.392	vanY gene in vanG cluster	47.15	3002959	protein homolog model	glycopeptide antibiotic	antibiotic target alteration	vanY; glycopeptide resistance gene cluster	86.38	gnl|BL_ORD_ID|4730|hsp_num:0
contig_50180_588 # 610921 # 613503 # 1 # ID=5_588;partial=00;start_type=ATG;rbs_motif=GAGG;rbs_spacer=10bp;gc_cont=0.700	metabat2_pooled_metaflye.1518	contig_50180_588	610921	613503	Strict	300	302.368	tet(36)	31.8	3000197	protein homolog model	tetracycline antibiotic	antibiotic target protection	tetracycline-resistant ribosomal protection protein	134.38	gnl|BL_ORD_ID|1675|hsp_num:0
s0.ctg000451l_553 # 499649 # 501571 # 1 # ID=1_553;partial=00;start_type=ATG;rbs_motif=GGAGG;rbs_spacer=8bp;gc_cont=0.304	6730_HET_VAC_s0.ctg000451l_hifiasm_large	s0.ctg000451l_553	499649	501571	Strict	300	1302.73	tet(44)	98.91	3000556	protein homolog model	tetracycline antibiotic	antibiotic target protection	tetracycline-resistant ribosomal protection protein	100	gnl|BL_ORD_ID|1197|hsp_num:0
s0.ctg000451l_1240 # 1195699 # 1196646 # 1 # ID=1_1240;partial=00;start_type=ATG;rbs_motif=GGTG;rbs_spacer=8bp;gc_cont=0.295	6730_HET_VAC_s0.ctg000451l_hifiasm_large	s0.ctg000451l_1240	1195699	1196646	Strict	50	124.79	vanY gene in vanB cluster	37.68	3002956	protein homolog model	glycopeptide antibiotic	antibiotic target alteration	vanY; glycopeptide resistance gene cluster	117.54	gnl|BL_ORD_ID|602|hsp_num:0
s0.ctg000451l_1241 # 1196657 # 1197745 # 1 # ID=1_1241;partial=00;start_type=ATG;rbs_motif=AGGTG;rbs_spacer=5bp;gc_cont=0.286	6730_HET_VAC_s0.ctg000451l_hifiasm_large	s0.ctg000451l_1241	1196657	1197745	Strict	50	114.775	vanY gene in vanM cluster	36.9	3002961	protein homolog model	glycopeptide antibiotic	antibiotic target alteration	vanY; glycopeptide resistance gene cluster	155.36	gnl|BL_ORD_ID|1673|hsp_num:0
s0.ctg000451l_1401 # 1356541 # 1357185 # -1 # ID=1_1401;partial=00;start_type=ATG;rbs_motif=GAGGTG;rbs_spacer=6bp;gc_cont=0.278	6730_HET_VAC_s0.ctg000451l_hifiasm_large	s0.ctg000451l_1401	1356541	1357185	Strict	50	141.739	vanY gene in vanG cluster	44.32	3002959	protein homolog model	glycopeptide antibiotic	antibiotic target alteration	vanY; glycopeptide resistance gene cluster	76.7	gnl|BL_ORD_ID|4730|hsp_num:0
k87_433386_3 # 2754 # 3743 # 1 # ID=57_3;partial=00;start_type=ATG;rbs_motif=None;rbs_spacer=None;gc_cont=0.493	metabat2_XCR1_HET_6734_bwa.139	k87_433386_3	2754	3743	Strict	200	201.83	vanH gene in vanA cluster	35.62	3002942	protein homolog model	glycopeptide antibiotic	antibiotic target alteration	vanH; glycopeptide resistance gene cluster	102.17	gnl|BL_ORD_ID|4669|hsp_num:0
k87_559510_41 # 42259 # 42825 # 1 # ID=80_41;partial=00;start_type=ATG;rbs_motif=AGxAGG/AGGxGG;rbs_spacer=5-10bp;gc_cont=0.490	metabat2_XCR1_HET_6734_bwa.139	k87_559510_41	42259	42825	Strict	50	113.235	vanY gene in vanM cluster	39.89	3002961	protein homolog model	glycopeptide antibiotic	antibiotic target alteration	vanY; glycopeptide resistance gene cluster	80.69	gnl|BL_ORD_ID|1673|hsp_num:0
k87_510851_11 # 7487 # 7978 # -1 # ID=115_11;partial=00;start_type=ATG;rbs_motif=AGGAGG;rbs_spacer=5-10bp;gc_cont=0.457	metabat2_XCR1_HET_6734_bwa.139	k87_510851_11	7487	7978	Strict	150	192.971	nimA	56.17	3007104	protein homolog model	nitroimidazole antibiotic	antibiotic inactivation	nitroimidazole reductase	92.61	gnl|BL_ORD_ID|4782|hsp_num:0
k87_513147_3 # 2486 # 3652 # 1 # ID=122_3;partial=00;start_type=ATG;rbs_motif=GGAGG;rbs_spacer=5-10bp;gc_cont=0.497	metabat2_XCR1_HET_6734_bwa.139	k87_513147_3	2486	3652	Strict	175	228.794	vanT gene in vanG cluster	33.42	3002972	protein homolog model	glycopeptide antibiotic	antibiotic target alteration	glycopeptide resistance gene cluster; vanT	54.49	gnl|BL_ORD_ID|1522|hsp_num:0
k87_405393_4 # 2383 # 4299 # -1 # ID=161_4;partial=00;start_type=ATG;rbs_motif=GGAGG;rbs_spacer=5-10bp;gc_cont=0.496	metabat2_XCR1_HET_6734_bwa.139	k87_405393_4	2383	4299	Strict	300	301.597	poxtA	34.35	3004470	protein homolog model	tetracycline antibiotic; oxazolidinone antibiotic; phenicol antibiotic	antibiotic target protection	Miscellaneous ABC-F subfamily ATP-binding cassette ribosomal protection proteins	117.71	gnl|BL_ORD_ID|2510|hsp_num:0
contig_20413_282 # 334285 # 335259 # -1 # ID=1_282;partial=00;start_type=ATG;rbs_motif=GGAGG;rbs_spacer=7bp;gc_cont=0.724	metabat2_pooled_metaflye.171	contig_20413_282	334285	335259	Strict	200	242.662	vanH gene in vanB cluster	45.51	3002943	protein homolog model	glycopeptide antibiotic	antibiotic target alteration	vanH; glycopeptide resistance gene cluster	100.31	gnl|BL_ORD_ID|4673|hsp_num:0
contig_20413_1161 # 1356067 # 1357110 # -1 # ID=1_1161;partial=00;start_type=ATG;rbs_motif=GGAGG;rbs_spacer=6bp;gc_cont=0.739	metabat2_pooled_metaflye.171	contig_20413_1161	1356067	1357110	Strict	250	273.092	vanG	39.77	3002909	protein homolog model	glycopeptide antibiotic	antibiotic target alteration	glycopeptide resistance gene cluster; Van ligase	99.43	gnl|BL_ORD_ID|1069|hsp_num:0
contig_20413_1717 # 2004066 # 2005226 # -1 # ID=1_1717;partial=00;start_type=ATG;rbs_motif=AGGGAG;rbs_spacer=6bp;gc_cont=0.688	metabat2_pooled_metaflye.171	contig_20413_1717	2004066	2005226	Strict	175	210.305	vanT gene in vanG cluster	34.04	3002972	protein homolog model	glycopeptide antibiotic	antibiotic target alteration	glycopeptide resistance gene cluster; vanT	54.21	gnl|BL_ORD_ID|1522|hsp_num:0
contig_14445_457 # 499099 # 500259 # -1 # ID=1_457;partial=00;start_type=ATG;rbs_motif=AGG;rbs_spacer=8bp;gc_cont=0.516	metabat2_pooled_metaflye.1341	contig_14445_457	499099	500259	Strict	175	195.282	vanT gene in vanG cluster	34.2	3002972	protein homolog model	glycopeptide antibiotic	antibiotic target alteration	glycopeptide resistance gene cluster; vanT	54.21	gnl|BL_ORD_ID|1522|hsp_num:0
contig_14445_955 # 1071152 # 1073158 # 1 # ID=1_955;partial=00;start_type=GTG;rbs_motif=AGGA;rbs_spacer=5bp;gc_cont=0.524	metabat2_pooled_metaflye.1341	contig_14445_955	1071152	1073158	Strict	300	305.064	tet(36)	31.36	3000197	protein homolog model	tetracycline antibiotic	antibiotic target protection	tetracycline-resistant ribosomal protection protein	104.38	gnl|BL_ORD_ID|1675|hsp_num:0
contig_14445_1096 # 1243089 # 1243625 # 1 # ID=1_1096;partial=00;start_type=ATG;rbs_motif=AGG;rbs_spacer=7bp;gc_cont=0.475	metabat2_pooled_metaflye.1341	contig_14445_1096	1243089	1243625	Strict	150	152.14	nimK	47.8	3007113	protein homolog model	nitroimidazole antibiotic	antibiotic inactivation	nitroimidazole reductase	105.95	gnl|BL_ORD_ID|4790|hsp_num:0
contig_14445_1172 # 1317786 # 1318496 # -1 # ID=1_1172;partial=00;start_type=ATG;rbs_motif=None;rbs_spacer=None;gc_cont=0.485	metabat2_pooled_metaflye.1341	contig_14445_1172	1317786	1318496	Strict	50	193.741	vanY gene in vanB cluster	40.16	3002956	protein homolog model	glycopeptide antibiotic	antibiotic target alteration	vanY; glycopeptide resistance gene cluster	88.06	gnl|BL_ORD_ID|602|hsp_num:0
contig_14445_1527 # 1731394 # 1732377 # 1 # ID=1_1527;partial=00;start_type=ATG;rbs_motif=GGAGG;rbs_spacer=4bp;gc_cont=0.470	metabat2_pooled_metaflye.1341	contig_14445_1527	1731394	1732377	Strict	200	223.787	vanH gene in vanO cluster	37.7	3002948	protein homolog model	glycopeptide antibiotic	antibiotic target alteration	vanH; glycopeptide resistance gene cluster	93.43	gnl|BL_ORD_ID|761|hsp_num:0
tig00004559_8 # 5593 # 7512 # -1 # ID=2_8;partial=00;start_type=ATG;rbs_motif=GGAGG;rbs_spacer=6bp;gc_cont=0.509	metabat2_6755_HET_CTRL_hicanu.336	tig00004559_8	5593	7512	Strict	875	1228.77	tet(W/32/O)	93.57	3007124	protein homolog model	tetracycline antibiotic	antibiotic target protection	tetracycline-resistant ribosomal protection protein	100	gnl|BL_ORD_ID|4798|hsp_num:0
tig00004713_80 # 92098 # 93927 # 1 # ID=3_80;partial=00;start_type=ATG;rbs_motif=GGAGG;rbs_spacer=9bp;gc_cont=0.684	metabat2_6755_HET_CTRL_hicanu.336	tig00004713_80	92098	93927	Strict	50	122.094	vanW gene in vanI cluster	39.23	3003724	protein homolog model	glycopeptide antibiotic	antibiotic target alteration	vanW; glycopeptide resistance gene cluster	163.27	gnl|BL_ORD_ID|4746|hsp_num:0
tig00006000_84 # 87648 # 88766 # -1 # ID=6_84;partial=00;start_type=ATG;rbs_motif=GAGG;rbs_spacer=7bp;gc_cont=0.690	metabat2_6755_HET_CTRL_hicanu.336	tig00006000_84	87648	88766	Strict	175	219.935	vanT gene in vanG cluster	34.22	3002972	protein homolog model	glycopeptide antibiotic	antibiotic target alteration	glycopeptide resistance gene cluster; vanT	52.25	gnl|BL_ORD_ID|1522|hsp_num:0
tig00014834_53 # 60213 # 60713 # 1 # ID=11_53;partial=00;start_type=ATG;rbs_motif=AGGAGG;rbs_spacer=7bp;gc_cont=0.667	metabat2_6755_HET_CTRL_hicanu.336	tig00014834_53	60213	60713	Strict	150	171.014	nimI	51.53	3007111	protein homolog model	nitroimidazole antibiotic	antibiotic inactivation	nitroimidazole reductase	96.51	gnl|BL_ORD_ID|4788|hsp_num:0
tig00014834_68 # 74860 # 75648 # -1 # ID=11_68;partial=00;start_type=ATG;rbs_motif=AGGAGG;rbs_spacer=8bp;gc_cont=0.635	metabat2_6755_HET_CTRL_hicanu.336	tig00014834_68	74860	75648	Strict	50	107.842	vanY gene in vanB cluster	34.47	3002956	protein homolog model	glycopeptide antibiotic	antibiotic target alteration	vanY; glycopeptide resistance gene cluster	97.76	gnl|BL_ORD_ID|602|hsp_num:0
tig00016073_168 # 174774 # 176870 # -1 # ID=14_168;partial=00;start_type=ATG;rbs_motif=GGAGG;rbs_spacer=8bp;gc_cont=0.676	metabat2_6755_HET_CTRL_hicanu.336	tig00016073_168	174774	176870	Strict	175	581.252	vanT gene in vanG cluster	43.5	3002972	protein homolog model	glycopeptide antibiotic	antibiotic target alteration	glycopeptide resistance gene cluster; vanT	98.03	gnl|BL_ORD_ID|1522|hsp_num:0
tig00016073_169 # 176867 # 177457 # -1 # ID=14_169;partial=00;start_type=ATG;rbs_motif=None;rbs_spacer=None;gc_cont=0.663	metabat2_6755_HET_CTRL_hicanu.336	tig00016073_169	176867	177457	Strict	125	216.468	vanXY gene in vanG cluster	50	3003069	protein homolog model	glycopeptide antibiotic	antibiotic target alteration	glycopeptide resistance gene cluster; vanXY	77.17	gnl|BL_ORD_ID|304|hsp_num:0
tig00016073_170 # 177590 # 178642 # -1 # ID=14_170;partial=00;start_type=ATG;rbs_motif=AGGAGG;rbs_spacer=7bp;gc_cont=0.657	metabat2_6755_HET_CTRL_hicanu.336	tig00016073_170	177590	178642	Strict	250	428.328	vanG	56.45	3002909	protein homolog model	glycopeptide antibiotic	antibiotic target alteration	glycopeptide resistance gene cluster; Van ligase	100.29	gnl|BL_ORD_ID|1069|hsp_num:0
NODE_207_length_152691_cov_15.863066_113 # 145762 # 148233 # 1 # ID=7_113;partial=00;start_type=ATG;rbs_motif=AAA;rbs_spacer=13bp;gc_cont=0.676	metabat2_6737_HOM_CTRL_hybrid.22	NODE_207_length_152691_cov_15.863066_113	145762	148233	Strict	175	186.037	vanT gene in vanG cluster	33.78	3002972	protein homolog model	glycopeptide antibiotic	antibiotic target alteration	glycopeptide resistance gene cluster; vanT	115.59	gnl|BL_ORD_ID|1522|hsp_num:0
k87_434130_19 # 14660 # 16387 # -1 # ID=30_19;partial=00;start_type=TTG;rbs_motif=GGAG/GAGG;rbs_spacer=5-10bp;gc_cont=0.558	metabat2_XCR1_HOM_6759_bwa.55	k87_434130_19	14660	16387	Strict	50	155.221	vanW gene in vanI cluster	43.56	3003724	protein homolog model	glycopeptide antibiotic	antibiotic target alteration	vanW; glycopeptide resistance gene cluster	154.16	gnl|BL_ORD_ID|4746|hsp_num:0
k87_468575_10 # 10393 # 11514 # 1 # ID=40_10;partial=00;start_type=ATG;rbs_motif=GGA/GAG/AGG;rbs_spacer=11-12bp;gc_cont=0.595	metabat2_XCR1_HOM_6759_bwa.55	k87_468575_10	10393	11514	Strict	175	220.32	vanT gene in vanG cluster	35.34	3002972	protein homolog model	glycopeptide antibiotic	antibiotic target alteration	glycopeptide resistance gene cluster; vanT	52.39	gnl|BL_ORD_ID|1522|hsp_num:0
k87_517347_8 # 7627 # 8697 # -1 # ID=106_8;partial=00;start_type=ATG;rbs_motif=GGA/GAG/AGG;rbs_spacer=5-10bp;gc_cont=0.599	metabat2_XCR1_HOM_6759_bwa.55	k87_517347_8	7627	8697	Strict	250	276.174	vanG	42.05	3002909	protein homolog model	glycopeptide antibiotic	antibiotic target alteration	glycopeptide resistance gene cluster; Van ligase	102.01	gnl|BL_ORD_ID|1069|hsp_num:0
k87_1126586_6 # 6119 # 7081 # 1 # ID=9_6;partial=00;start_type=GTG;rbs_motif=None;rbs_spacer=None;gc_cont=0.280	metabat2_coassembly_bwa.581	k87_1126586_6	6119	7081	Strict	50	87.8113	vanY gene in vanG cluster	33.33	3002959	protein homolog model	glycopeptide antibiotic	antibiotic target alteration	vanY; glycopeptide resistance gene cluster	114.7	gnl|BL_ORD_ID|4730|hsp_num:0
k87_1879886_12 # 13841 # 15088 # 1 # ID=14_12;partial=00;start_type=ATG;rbs_motif=AGGAG;rbs_spacer=5-10bp;gc_cont=0.292	metabat2_coassembly_bwa.581	k87_1879886_12	13841	15088	Strict	50	97.0561	vanY gene in vanB cluster	34.41	3002956	protein homolog model	glycopeptide antibiotic	antibiotic target alteration	vanY; glycopeptide resistance gene cluster	154.85	gnl|BL_ORD_ID|602|hsp_num:0
k87_51004_46 # 43536 # 44519 # 1 # ID=40_46;partial=00;start_type=ATG;rbs_motif=AGGAG;rbs_spacer=5-10bp;gc_cont=0.273	metabat2_coassembly_bwa.581	k87_51004_46	43536	44519	Strict	200	275.789	vanH gene in vanO cluster	44.84	3002948	protein homolog model	glycopeptide antibiotic	antibiotic target alteration	vanH; glycopeptide resistance gene cluster	93.43	gnl|BL_ORD_ID|761|hsp_num:0
k87_2710657_7 # 4666 # 5853 # -1 # ID=78_7;partial=00;start_type=ATG;rbs_motif=GGA/GAG/AGG;rbs_spacer=5-10bp;gc_cont=0.237	metabat2_coassembly_bwa.581	k87_2710657_7	4666	5853	Strict	50	112.079	vanY gene in vanB cluster	37.67	3002956	protein homolog model	glycopeptide antibiotic	antibiotic target alteration	vanY; glycopeptide resistance gene cluster	147.39	gnl|BL_ORD_ID|602|hsp_num:0
k87_4725268_24 # 20799 # 21974 # -1 # ID=159_24;partial=00;start_type=ATG;rbs_motif=None;rbs_spacer=None;gc_cont=0.249	metabat2_coassembly_bwa.581	k87_4725268_24	20799	21974	Strict	50	88.5817	vanY gene in vanM cluster	36.23	3002961	protein homolog model	glycopeptide antibiotic	antibiotic target alteration	vanY; glycopeptide resistance gene cluster	167.81	gnl|BL_ORD_ID|1673|hsp_num:0
k87_5234100_10 # 17186 # 19069 # 1 # ID=31_10;partial=00;start_type=ATG;rbs_motif=GGAG/GAGG;rbs_spacer=5-10bp;gc_cont=0.685	metabat2_coassembly_bwa.841	k87_5234100_10	17186	19069	Strict	50	101.679	vanW gene in vanI cluster	38.39	3003724	protein homolog model	glycopeptide antibiotic	antibiotic target alteration	vanW; glycopeptide resistance gene cluster	168.1	gnl|BL_ORD_ID|4746|hsp_num:0
k87_774659_23 # 21580 # 22689 # -1 # ID=36_23;partial=00;start_type=ATG;rbs_motif=GGA/GAG/AGG;rbs_spacer=5-10bp;gc_cont=0.715	metabat2_coassembly_bwa.841	k87_774659_23	21580	22689	Strict	175	194.897	vanT gene in vanG cluster	33.96	3002972	protein homolog model	glycopeptide antibiotic	antibiotic target alteration	glycopeptide resistance gene cluster; vanT	51.83	gnl|BL_ORD_ID|1522|hsp_num:0
k87_3415543_18 # 19920 # 20414 # -1 # ID=62_18;partial=00;start_type=ATG;rbs_motif=GGA/GAG/AGG;rbs_spacer=5-10bp;gc_cont=0.630	metabat2_coassembly_bwa.841	k87_3415543_18	19920	20414	Strict	150	199.134	nimG	60.12	3007109	protein homolog model	nitroimidazole antibiotic	antibiotic inactivation	nitroimidazole reductase	100	gnl|BL_ORD_ID|4786|hsp_num:0
k87_355681_3 # 2313 # 3350 # 1 # ID=201_3;partial=00;start_type=ATG;rbs_motif=GGAGG;rbs_spacer=5-10bp;gc_cont=0.673	metabat2_coassembly_bwa.841	k87_355681_3	2313	3350	Strict	250	407.912	vanG	56.94	3002909	protein homolog model	glycopeptide antibiotic	antibiotic target alteration	glycopeptide resistance gene cluster; Van ligase	98.85	gnl|BL_ORD_ID|1069|hsp_num:0
k87_355681_4 # 3347 # 4066 # 1 # ID=201_4;partial=00;start_type=ATG;rbs_motif=GGAGG;rbs_spacer=5-10bp;gc_cont=0.700	metabat2_coassembly_bwa.841	k87_355681_4	3347	4066	Strict	125	225.328	vanXY gene in vanG cluster	46.22	3003069	protein homolog model	glycopeptide antibiotic	antibiotic target alteration	glycopeptide resistance gene cluster; vanXY	94.09	gnl|BL_ORD_ID|304|hsp_num:0
k87_355681_6 # 4540 # 5664 # 1 # ID=201_6;partial=00;start_type=ATG;rbs_motif=GGAG/GAGG;rbs_spacer=5-10bp;gc_cont=0.724	metabat2_coassembly_bwa.841	k87_355681_6	4540	5664	Strict	175	375.555	vanT gene in vanG cluster	47.54	3002972	protein homolog model	glycopeptide antibiotic	antibiotic target alteration	glycopeptide resistance gene cluster; vanT	52.53	gnl|BL_ORD_ID|1522|hsp_num:0
s160.ctg000268l_183 # 184208 # 185386 # -1 # ID=1_183;partial=00;start_type=ATG;rbs_motif=GAGG;rbs_spacer=8bp;gc_cont=0.541	metabat2_pooled_hifiasm.803	s160.ctg000268l_183	184208	185386	Strict	175	195.667	vanT gene in vanG cluster	32.89	3002972	protein homolog model	glycopeptide antibiotic	antibiotic target alteration	glycopeptide resistance gene cluster; vanT	55.06	gnl|BL_ORD_ID|1522|hsp_num:0
s160.ctg000268l_617 # 639833 # 640990 # 1 # ID=1_617;partial=00;start_type=TTG;rbs_motif=AGGA;rbs_spacer=12bp;gc_cont=0.538	metabat2_pooled_hifiasm.803	s160.ctg000268l_617	639833	640990	Strict	250	397.127	vanG	54.42	3002909	protein homolog model	glycopeptide antibiotic	antibiotic target alteration	glycopeptide resistance gene cluster; Van ligase	110.32	gnl|BL_ORD_ID|1069|hsp_num:0
s160.ctg000268l_618 # 640987 # 643326 # 1 # ID=1_618;partial=00;start_type=GTG;rbs_motif=AGGAGG;rbs_spacer=9bp;gc_cont=0.579	metabat2_pooled_hifiasm.803	s160.ctg000268l_618	640987	643326	Strict	175	617.076	vanT gene in vanG cluster	41.48	3002972	protein homolog model	glycopeptide antibiotic	antibiotic target alteration	glycopeptide resistance gene cluster; vanT	109.41	gnl|BL_ORD_ID|1522|hsp_num:0
s160.ctg000268l_700 # 734563 # 735318 # -1 # ID=1_700;partial=00;start_type=GTG;rbs_motif=AGGAGG;rbs_spacer=6bp;gc_cont=0.545	metabat2_pooled_hifiasm.803	s160.ctg000268l_700	734563	735318	Strict	50	117.472	vanY gene in vanB cluster	32.43	3002956	protein homolog model	glycopeptide antibiotic	antibiotic target alteration	vanY; glycopeptide resistance gene cluster	93.66	gnl|BL_ORD_ID|602|hsp_num:0
s348.ctg000540l_646 # 726811 # 727305 # 1 # ID=3_646;partial=00;start_type=ATG;rbs_motif=GGAG;rbs_spacer=8bp;gc_cont=0.335	metabat2_pooled_hifiasm.803	s348.ctg000540l_646	726811	727305	Strict	300	329.717	lnuC	97.56	3002837	protein homolog model	lincosamide antibiotic	antibiotic inactivation	lincosamide nucleotidyltransferase (LNU)	100	gnl|BL_ORD_ID|343|hsp_num:0
s348.ctg000540l_957 # 1039132 # 1041051 # 1 # ID=3_957;partial=00;start_type=ATG;rbs_motif=GGAGG;rbs_spacer=8bp;gc_cont=0.531	metabat2_pooled_hifiasm.803	s348.ctg000540l_957	1039132	1041051	Perfect	300	1314.67	tet(W)	100	3000194	protein homolog model	tetracycline antibiotic	antibiotic target protection	tetracycline-resistant ribosomal protection protein	100	gnl|BL_ORD_ID|456|hsp_num:0
k87_3079958_2 # 531 # 1091 # -1 # ID=105_2;partial=00;start_type=ATG;rbs_motif=AGxAGG/AGGxGG;rbs_spacer=5-10bp;gc_cont=0.483	metabat2_coassembly_bwa.136	k87_3079958_2	531	1091	Strict	50	100.523	vanY gene in vanM cluster	34.29	3002961	protein homolog model	glycopeptide antibiotic	antibiotic target alteration	vanY; glycopeptide resistance gene cluster	79.83	gnl|BL_ORD_ID|1673|hsp_num:0
k87_892727_9 # 9538 # 9663 # -1 # ID=148_9;partial=01;start_type=Edge;rbs_motif=None;rbs_spacer=None;gc_cont=0.389	metabat2_coassembly_bwa.136	k87_892727_9	9538	9663	Strict	50	75.0998	vanY gene in vanG cluster	89.47	3002959	protein homolog model	glycopeptide antibiotic	antibiotic target alteration	vanY; glycopeptide resistance gene cluster	14.7	gnl|BL_ORD_ID|4730|hsp_num:0
k87_1644264_3 # 1936 # 2934 # 1 # ID=152_3;partial=00;start_type=ATG;rbs_motif=AGGAG;rbs_spacer=5-10bp;gc_cont=0.435	metabat2_coassembly_bwa.136	k87_1644264_3	1936	2934	Strict	200	222.246	vanH gene in vanO cluster	36.84	3002948	protein homolog model	glycopeptide antibiotic	antibiotic target alteration	vanH; glycopeptide resistance gene cluster	94.86	gnl|BL_ORD_ID|761|hsp_num:0
k87_1291488_10 # 10552 # 11256 # -1 # ID=160_10;partial=00;start_type=ATG;rbs_motif=AGGAGG;rbs_spacer=5-10bp;gc_cont=0.460	metabat2_coassembly_bwa.136	k87_1291488_10	10552	11256	Strict	50	260.766	vanY gene in vanB cluster	61.19	3002956	protein homolog model	glycopeptide antibiotic	antibiotic target alteration	vanY; glycopeptide resistance gene cluster	87.31	gnl|BL_ORD_ID|602|hsp_num:0
k87_2096211_11 # 7288 # 8484 # -1 # ID=205_11;partial=00;start_type=ATG;rbs_motif=GGAG/GAGG;rbs_spacer=5-10bp;gc_cont=0.479	metabat2_coassembly_bwa.136	k87_2096211_11	7288	8484	Strict	175	217.238	vanT gene in vanG cluster	32.88	3002972	protein homolog model	glycopeptide antibiotic	antibiotic target alteration	glycopeptide resistance gene cluster; vanT	55.9	gnl|BL_ORD_ID|1522|hsp_num:0
k87_5115618_3 # 3115 # 3615 # -1 # ID=226_3;partial=00;start_type=ATG;rbs_motif=AGGAGG;rbs_spacer=5-10bp;gc_cont=0.437	metabat2_coassembly_bwa.136	k87_5115618_3	3115	3615	Strict	150	192.586	nimA	56.89	3007104	protein homolog model	nitroimidazole antibiotic	antibiotic inactivation	nitroimidazole reductase	94.32	gnl|BL_ORD_ID|4782|hsp_num:0
contig_469_66 # 74808 # 75371 # 1 # ID=1_66;partial=00;start_type=ATG;rbs_motif=None;rbs_spacer=None;gc_cont=0.342	6755_HET_CTRL_contig_469_metaflye_circ	contig_469_66	74808	75371	Strict	300	332.798	lnuC	97.56	3002837	protein homolog model	lincosamide antibiotic	antibiotic inactivation	lincosamide nucleotidyltransferase (LNU)	114.02	gnl|BL_ORD_ID|343|hsp_num:0
contig_469_223 # 277781 # 279076 # 1 # ID=1_223;partial=00;start_type=ATG;rbs_motif=GAGG;rbs_spacer=7bp;gc_cont=0.701	6755_HET_CTRL_contig_469_metaflye_circ	contig_469_223	277781	279076	Strict	50	96.2857	vanW gene in vanI cluster	35.86	3003724	protein homolog model	glycopeptide antibiotic	antibiotic target alteration	vanW; glycopeptide resistance gene cluster	115.55	gnl|BL_ORD_ID|4746|hsp_num:0
contig_469_670 # 783353 # 785272 # -1 # ID=1_670;partial=00;start_type=ATG;rbs_motif=GGAGGA;rbs_spacer=7bp;gc_cont=0.531	6755_HET_CTRL_contig_469_metaflye_circ	contig_469_670	783353	785272	Perfect	300	1314.67	tet(W)	100	3000194	protein homolog model	tetracycline antibiotic	antibiotic target protection	tetracycline-resistant ribosomal protection protein	100	gnl|BL_ORD_ID|456|hsp_num:0
contig_469_1849 # 2161999 # 2162562 # 1 # ID=1_1849;partial=00;start_type=ATG;rbs_motif=None;rbs_spacer=None;gc_cont=0.342	6755_HET_CTRL_contig_469_metaflye_circ	contig_469_1849	2161999	2162562	Strict	300	332.798	lnuC	97.56	3002837	protein homolog model	lincosamide antibiotic	antibiotic inactivation	lincosamide nucleotidyltransferase (LNU)	114.02	gnl|BL_ORD_ID|343|hsp_num:0
k87_462255_17 # 20611 # 21411 # 1 # ID=10_17;partial=00;start_type=ATG;rbs_motif=AGGAG;rbs_spacer=5-10bp;gc_cont=0.623	metabat2_XCR1_HOM_6759_bwa.4	k87_462255_17	20611	21411	Strict	50	119.398	vanY gene in vanG cluster	31.97	3002959	protein homolog model	glycopeptide antibiotic	antibiotic target alteration	vanY; glycopeptide resistance gene cluster	95.34	gnl|BL_ORD_ID|4730|hsp_num:0
k87_166504_23 # 20744 # 21865 # -1 # ID=12_23;partial=00;start_type=ATG;rbs_motif=None;rbs_spacer=None;gc_cont=0.654	metabat2_XCR1_HOM_6759_bwa.4	k87_166504_23	20744	21865	Strict	175	211.846	vanT gene in vanG cluster	34.77	3002972	protein homolog model	glycopeptide antibiotic	antibiotic target alteration	glycopeptide resistance gene cluster; vanT	52.39	gnl|BL_ORD_ID|1522|hsp_num:0
k87_41542_20 # 21399 # 22178 # -1 # ID=72_20;partial=00;start_type=ATG;rbs_motif=None;rbs_spacer=None;gc_cont=0.641	metabat2_XCR1_HOM_6759_bwa.4	k87_41542_20	21399	22178	Strict	50	125.561	vanY gene in vanB cluster	39.04	3002956	protein homolog model	glycopeptide antibiotic	antibiotic target alteration	vanY; glycopeptide resistance gene cluster	96.64	gnl|BL_ORD_ID|602|hsp_num:0
k87_210970_15 # 16986 # 17483 # -1 # ID=95_15;partial=00;start_type=ATG;rbs_motif=AGGAGG;rbs_spacer=5-10bp;gc_cont=0.685	metabat2_XCR1_HOM_6759_bwa.4	k87_210970_15	16986	17483	Strict	150	168.703	nimA	49.39	3007104	protein homolog model	nitroimidazole antibiotic	antibiotic inactivation	nitroimidazole reductase	93.75	gnl|BL_ORD_ID|4782|hsp_num:0
k87_17887_56 # 57930 # 58985 # 1 # ID=129_56;partial=00;start_type=ATG;rbs_motif=AGGAGG;rbs_spacer=5-10bp;gc_cont=0.653	metabat2_XCR1_HOM_6759_bwa.4	k87_17887_56	57930	58985	Strict	250	422.55	vanG	57.1	3002909	protein homolog model	glycopeptide antibiotic	antibiotic target alteration	glycopeptide resistance gene cluster; Van ligase	100.57	gnl|BL_ORD_ID|1069|hsp_num:0
k87_17887_57 # 58989 # 59714 # 1 # ID=129_57;partial=00;start_type=ATG;rbs_motif=GGAGG;rbs_spacer=5-10bp;gc_cont=0.680	metabat2_XCR1_HOM_6759_bwa.4	k87_17887_57	58989	59714	Strict	125	246.514	vanXY gene in vanG cluster	50	3003069	protein homolog model	glycopeptide antibiotic	antibiotic target alteration	glycopeptide resistance gene cluster; vanXY	94.88	gnl|BL_ORD_ID|304|hsp_num:0
k87_17887_58 # 59711 # 61792 # 1 # ID=129_58;partial=00;start_type=ATG;rbs_motif=GGAG/GAGG;rbs_spacer=5-10bp;gc_cont=0.659	metabat2_XCR1_HOM_6759_bwa.4	k87_17887_58	59711	61792	Strict	175	610.142	vanT gene in vanG cluster	45.06	3002972	protein homolog model	glycopeptide antibiotic	antibiotic target alteration	glycopeptide resistance gene cluster; vanT	97.33	gnl|BL_ORD_ID|1522|hsp_num:0
k87_85950_3 # 2922 # 4595 # 1 # ID=136_3;partial=00;start_type=ATG;rbs_motif=GGAG/GAGG;rbs_spacer=5-10bp;gc_cont=0.648	metabat2_XCR1_HOM_6759_bwa.4	k87_85950_3	2922	4595	Strict	50	128.642	vanW gene in vanI cluster	37.89	3003724	protein homolog model	glycopeptide antibiotic	antibiotic target alteration	vanW; glycopeptide resistance gene cluster	149.33	gnl|BL_ORD_ID|4746|hsp_num:0
k87_418580_1 # 43 # 801 # -1 # ID=140_1;partial=00;start_type=TTG;rbs_motif=GGCGG;rbs_spacer=6bp;gc_cont=0.676	metabat2_XCR1_HOM_6759_bwa.4	k87_418580_1	43	801	Strict	50	149.828	vanY gene in vanB cluster	44.62	3002956	protein homolog model	glycopeptide antibiotic	antibiotic target alteration	vanY; glycopeptide resistance gene cluster	94.03	gnl|BL_ORD_ID|602|hsp_num:0
k87_1141274_12 # 12243 # 13916 # -1 # ID=8_12;partial=00;start_type=ATG;rbs_motif=AGGAG;rbs_spacer=5-10bp;gc_cont=0.523	metabat2_coassembly_bwa.931	k87_1141274_12	12243	13916	Strict	50	119.398	vanW gene in vanI cluster	37.25	3003724	protein homolog model	glycopeptide antibiotic	antibiotic target alteration	vanW; glycopeptide resistance gene cluster	149.33	gnl|BL_ORD_ID|4746|hsp_num:0
k87_4492196_14 # 12760 # 13944 # -1 # ID=9_14;partial=00;start_type=ATG;rbs_motif=AGGAGG;rbs_spacer=5-10bp;gc_cont=0.558	metabat2_coassembly_bwa.931	k87_4492196_14	12760	13944	Strict	175	218.009	vanT gene in vanG cluster	36.07	3002972	protein homolog model	glycopeptide antibiotic	antibiotic target alteration	glycopeptide resistance gene cluster; vanT	55.34	gnl|BL_ORD_ID|1522|hsp_num:0
k87_1208486_11 # 10649 # 11722 # -1 # ID=25_11;partial=00;start_type=GTG;rbs_motif=GGA/GAG/AGG;rbs_spacer=5-10bp;gc_cont=0.590	metabat2_coassembly_bwa.931	k87_1208486_11	10649	11722	Strict	175	343.584	vanT gene in vanG cluster	50.43	3002972	protein homolog model	glycopeptide antibiotic	antibiotic target alteration	glycopeptide resistance gene cluster; vanT	50.14	gnl|BL_ORD_ID|1522|hsp_num:0
k87_1208486_12 # 11740 # 12795 # -1 # ID=25_12;partial=00;start_type=ATG;rbs_motif=GGxGG;rbs_spacer=5-10bp;gc_cont=0.515	metabat2_coassembly_bwa.931	k87_1208486_12	11740	12795	Strict	175	257.684	vanT gene in vanG cluster	42.77	3002972	protein homolog model	glycopeptide antibiotic	antibiotic target alteration	glycopeptide resistance gene cluster; vanT	49.3	gnl|BL_ORD_ID|1522|hsp_num:0
k87_1208486_13 # 12795 # 13394 # -1 # ID=25_13;partial=00;start_type=ATG;rbs_motif=AGGAGG;rbs_spacer=5-10bp;gc_cont=0.583	metabat2_coassembly_bwa.931	k87_1208486_13	12795	13394	Strict	125	183.726	vanXY gene in vanG cluster	49.43	3003069	protein homolog model	glycopeptide antibiotic	antibiotic target alteration	glycopeptide resistance gene cluster; vanXY	78.35	gnl|BL_ORD_ID|304|hsp_num:0
k87_1208486_14 # 13391 # 14437 # -1 # ID=25_14;partial=00;start_type=ATG;rbs_motif=AGGA/GGAG/GAGG;rbs_spacer=11-12bp;gc_cont=0.551	metabat2_coassembly_bwa.931	k87_1208486_14	13391	14437	Strict	250	406.757	vanG	54.76	3002909	protein homolog model	glycopeptide antibiotic	antibiotic target alteration	glycopeptide resistance gene cluster; Van ligase	99.71	gnl|BL_ORD_ID|1069|hsp_num:0
k87_958546_4 # 2334 # 3176 # 1 # ID=58_4;partial=00;start_type=ATG;rbs_motif=AGxAGG/AGGxGG;rbs_spacer=5-10bp;gc_cont=0.426	metabat2_coassembly_bwa.931	k87_958546_4	2334	3176	Strict	50	127.102	vanW gene in vanG cluster	30.4	3002965	protein homolog model	glycopeptide antibiotic	antibiotic target alteration	vanW; glycopeptide resistance gene cluster	99.64	gnl|BL_ORD_ID|4741|hsp_num:0
k87_1372312_8 # 6310 # 7431 # -1 # ID=65_8;partial=00;start_type=ATG;rbs_motif=AGGAG;rbs_spacer=5-10bp;gc_cont=0.557	metabat2_coassembly_bwa.931	k87_1372312_8	6310	7431	Strict	175	224.557	vanT gene in vanG cluster	34.05	3002972	protein homolog model	glycopeptide antibiotic	antibiotic target alteration	glycopeptide resistance gene cluster; vanT	52.39	gnl|BL_ORD_ID|1522|hsp_num:0
contig_2013_58 # 44481 # 44813 # 1 # ID=1_58;partial=00;start_type=ATG;rbs_motif=TAAA;rbs_spacer=11bp;gc_cont=0.462	6755_HET_CTRL_contig_2013_metaflye_large	contig_2013_58	44481	44813	Strict	75	78.1814	qacG	44.3	3007015	protein homolog model	disinfecting agents and antiseptics	antibiotic efflux	small multidrug resistance (SMR) antibiotic efflux pump	102.8	gnl|BL_ORD_ID|4661|hsp_num:0
contig_2013_528 # 573952 # 578472 # -1 # ID=1_528;partial=00;start_type=ATG;rbs_motif=AATAA;rbs_spacer=4bp;gc_cont=0.470	6755_HET_CTRL_contig_2013_metaflye_large	contig_2013_528	573952	578472	Strict	750	794.653	adeF	42.64	3000777	protein homolog model	fluoroquinolone antibiotic; tetracycline antibiotic	antibiotic efflux	resistance-nodulation-cell division (RND) antibiotic efflux pump	142.21	gnl|BL_ORD_ID|132|hsp_num:0
contig_2013_952 # 1062673 # 1064598 # 1 # ID=1_952;partial=00;start_type=ATG;rbs_motif=TAA;rbs_spacer=5bp;gc_cont=0.399	6755_HET_CTRL_contig_2013_metaflye_large	contig_2013_952	1062673	1064598	Strict	300	1292.72	tet(Q)	97.19	3000191	protein homolog model	tetracycline antibiotic	antibiotic target protection	tetracycline-resistant ribosomal protection protein	97.56	gnl|BL_ORD_ID|1219|hsp_num:0
contig_2013_1706 # 1991260 # 1993734 # 1 # ID=1_1706;partial=00;start_type=ATG;rbs_motif=TAAA;rbs_spacer=12bp;gc_cont=0.543	6755_HET_CTRL_contig_2013_metaflye_large	contig_2013_1706	1991260	1993734	Strict	175	189.119	vanT gene in vanG cluster	33.16	3002972	protein homolog model	glycopeptide antibiotic	antibiotic target alteration	glycopeptide resistance gene cluster; vanT	115.73	gnl|BL_ORD_ID|1522|hsp_num:0
k87_47184_7 # 4896 # 6527 # 1 # ID=10_7;partial=00;start_type=ATG;rbs_motif=GGA/GAG/AGG;rbs_spacer=5-10bp;gc_cont=0.540	metabat2_coassembly_bwa.223	k87_47184_7	4896	6527	Strict	50	115.931	vanW gene in vanI cluster	34.47	3003724	protein homolog model	glycopeptide antibiotic	antibiotic target alteration	vanW; glycopeptide resistance gene cluster	145.58	gnl|BL_ORD_ID|4746|hsp_num:0
k87_3886010_11 # 10869 # 11354 # 1 # ID=27_11;partial=00;start_type=ATG;rbs_motif=AGGAGG;rbs_spacer=5-10bp;gc_cont=0.527	metabat2_coassembly_bwa.223	k87_3886010_11	10869	11354	Strict	150	170.244	nimG	51.57	3007109	protein homolog model	nitroimidazole antibiotic	antibiotic inactivation	nitroimidazole reductase	98.17	gnl|BL_ORD_ID|4786|hsp_num:0
k87_195660_3 # 1862 # 2896 # 1 # ID=39_3;partial=00;start_type=ATG;rbs_motif=GGAG/GAGG;rbs_spacer=5-10bp;gc_cont=0.537	metabat2_coassembly_bwa.223	k87_195660_3	1862	2896	Strict	200	201.83	vanH gene in vanO cluster	36.33	3002948	protein homolog model	glycopeptide antibiotic	antibiotic target alteration	vanH; glycopeptide resistance gene cluster	98.29	gnl|BL_ORD_ID|761|hsp_num:0
k87_600907_26 # 26393 # 28117 # 1 # ID=49_26;partial=00;start_type=ATG;rbs_motif=AGGAG;rbs_spacer=5-10bp;gc_cont=0.519	metabat2_coassembly_bwa.223	k87_600907_26	26393	28117	Strict	50	119.013	vanW gene in vanI cluster	30.9	3003724	protein homolog model	glycopeptide antibiotic	antibiotic target alteration	vanW; glycopeptide resistance gene cluster	153.89	gnl|BL_ORD_ID|4746|hsp_num:0
k87_368735_6 # 5681 # 6805 # 1 # ID=62_6;partial=00;start_type=ATG;rbs_motif=AGGAG;rbs_spacer=5-10bp;gc_cont=0.619	metabat2_XCR1_HOM_6759_bwa.81	k87_368735_6	5681	6805	Strict	175	226.483	vanT gene in vanG cluster	34.93	3002972	protein homolog model	glycopeptide antibiotic	antibiotic target alteration	glycopeptide resistance gene cluster; vanT	52.53	gnl|BL_ORD_ID|1522|hsp_num:0
k87_403323_1 # 1 # 1563 # -1 # ID=72_1;partial=10;start_type=ATG;rbs_motif=AGGAG;rbs_spacer=5-10bp;gc_cont=0.579	metabat2_XCR1_HOM_6759_bwa.81	k87_403323_1	1	1563	Strict	50	120.553	vanW gene in vanI cluster	41.42	3003724	protein homolog model	glycopeptide antibiotic	antibiotic target alteration	vanW; glycopeptide resistance gene cluster	139.68	gnl|BL_ORD_ID|4746|hsp_num:0
k87_41347_6 # 4880 # 5446 # -1 # ID=82_6;partial=01;start_type=Edge;rbs_motif=None;rbs_spacer=None;gc_cont=0.559	metabat2_XCR1_HOM_6759_bwa.81	k87_41347_6	4880	5446	Strict	50	69.3218	vanW gene in vanI cluster	50	3003724	protein homolog model	glycopeptide antibiotic	antibiotic target alteration	vanW; glycopeptide resistance gene cluster	50.4	gnl|BL_ORD_ID|4746|hsp_num:0
k87_47331_18 # 12871 # 13668 # 1 # ID=138_18;partial=00;start_type=ATG;rbs_motif=AGGAG;rbs_spacer=5-10bp;gc_cont=0.579	metabat2_XCR1_HOM_6759_bwa.81	k87_47331_18	12871	13668	Strict	50	124.405	vanW gene in vanI cluster	40.94	3003724	protein homolog model	glycopeptide antibiotic	antibiotic target alteration	vanW; glycopeptide resistance gene cluster	71.05	gnl|BL_ORD_ID|4746|hsp_num:0
k87_222189_4 # 3262 # 5754 # 1 # ID=190_4;partial=00;start_type=ATG;rbs_motif=GGAG/GAGG;rbs_spacer=5-10bp;gc_cont=0.617	metabat2_XCR1_HOM_6759_bwa.81	k87_222189_4	3262	5754	Strict	300	301.212	tet(Q)	31.77	3000191	protein homolog model	tetracycline antibiotic	antibiotic target protection	tetracycline-resistant ribosomal protection protein	126.33	gnl|BL_ORD_ID|1219|hsp_num:0
k87_464017_13 # 14943 # 16199 # 1 # ID=49_13;partial=00;start_type=ATG;rbs_motif=None;rbs_spacer=None;gc_cont=0.645	metabat2_XCR1_HET_7840_bwa.114	k87_464017_13	14943	16199	Strict	50	102.834	vanW gene in vanI cluster	29.6	3003724	protein homolog model	glycopeptide antibiotic	antibiotic target alteration	vanW; glycopeptide resistance gene cluster	112.06	gnl|BL_ORD_ID|4746|hsp_num:0
k87_4477774_1 # 1 # 852 # 1 # ID=19_1;partial=10;start_type=Edge;rbs_motif=None;rbs_spacer=None;gc_cont=0.472	metabat2_coassembly_bwa.477	k87_4477774_1	1	852	Strict	100	163.31	mefH	66.97	3007047	protein homolog model	macrolide antibiotic	antibiotic efflux	major facilitator superfamily (MFS) antibiotic efflux pump	259.63	gnl|BL_ORD_ID|4753|hsp_num:0
k87_5235866_22 # 21075 # 22820 # -1 # ID=39_22;partial=00;start_type=ATG;rbs_motif=GGAG/GAGG;rbs_spacer=5-10bp;gc_cont=0.582	metabat2_coassembly_bwa.477	k87_5235866_22	21075	22820	Strict	50	110.923	vanW gene in vanI cluster	28.7	3003724	protein homolog model	glycopeptide antibiotic	antibiotic target alteration	vanW; glycopeptide resistance gene cluster	155.76	gnl|BL_ORD_ID|4746|hsp_num:0
k87_1516655_12 # 12597 # 13577 # -1 # ID=41_12;partial=00;start_type=ATG;rbs_motif=AGGAG;rbs_spacer=5-10bp;gc_cont=0.525	metabat2_coassembly_bwa.477	k87_1516655_12	12597	13577	Strict	200	274.248	vanH gene in vanO cluster	41.64	3002948	protein homolog model	glycopeptide antibiotic	antibiotic target alteration	vanH; glycopeptide resistance gene cluster	93.14	gnl|BL_ORD_ID|761|hsp_num:0
k87_4136032_7 # 6179 # 8158 # -1 # ID=67_7;partial=00;start_type=ATG;rbs_motif=AGGAGG;rbs_spacer=5-10bp;gc_cont=0.518	metabat2_coassembly_bwa.477	k87_4136032_7	6179	8158	Strict	300	301.982	poxtA	34.62	3004470	protein homolog model	tetracycline antibiotic; oxazolidinone antibiotic; phenicol antibiotic	antibiotic target protection	Miscellaneous ABC-F subfamily ATP-binding cassette ribosomal protection proteins	121.59	gnl|BL_ORD_ID|2510|hsp_num:0
k87_4136032_10 # 10720 # 11898 # 1 # ID=67_10;partial=00;start_type=ATG;rbs_motif=GGAGG;rbs_spacer=5-10bp;gc_cont=0.551	metabat2_coassembly_bwa.477	k87_4136032_10	10720	11898	Strict	175	231.876	vanT gene in vanG cluster	35.66	3002972	protein homolog model	glycopeptide antibiotic	antibiotic target alteration	glycopeptide resistance gene cluster; vanT	55.06	gnl|BL_ORD_ID|1522|hsp_num:0
k87_3807189_23 # 22308 # 23915 # 1 # ID=111_23;partial=00;start_type=ATG;rbs_motif=GGAGG;rbs_spacer=5-10bp;gc_cont=0.527	metabat2_coassembly_bwa.477	k87_3807189_23	22308	23915	Strict	50	122.865	vanW gene in vanI cluster	36.27	3003724	protein homolog model	glycopeptide antibiotic	antibiotic target alteration	vanW; glycopeptide resistance gene cluster	143.43	gnl|BL_ORD_ID|4746|hsp_num:0
k87_5297866_1 # 79 # 1686 # -1 # ID=118_1;partial=00;start_type=ATG;rbs_motif=3Base/5BMM;rbs_spacer=13-15bp;gc_cont=0.557	metabat2_coassembly_bwa.477	k87_5297866_1	79	1686	Strict	50	123.635	vanW gene in vanI cluster	32.27	3003724	protein homolog model	glycopeptide antibiotic	antibiotic target alteration	vanW; glycopeptide resistance gene cluster	143.43	gnl|BL_ORD_ID|4746|hsp_num:0
k87_1689386_9 # 11069 # 11572 # -1 # ID=213_9;partial=00;start_type=ATG;rbs_motif=GGAGG;rbs_spacer=5-10bp;gc_cont=0.488	metabat2_coassembly_bwa.477	k87_1689386_9	11069	11572	Strict	150	189.889	nimA	54.22	3007104	protein homolog model	nitroimidazole antibiotic	antibiotic inactivation	nitroimidazole reductase	94.89	gnl|BL_ORD_ID|4782|hsp_num:0
k87_173911_26 # 22456 # 23331 # -1 # ID=38_26;partial=00;start_type=ATG;rbs_motif=AGGAGG;rbs_spacer=5-10bp;gc_cont=0.662	metabat2_XCR1_HOM_6759_bwa.88	k87_173911_26	22456	23331	Strict	50	138.272	vanW gene in vanB cluster	30.84	3002964	protein homolog model	glycopeptide antibiotic	antibiotic target alteration	vanW; glycopeptide resistance gene cluster	105.82	gnl|BL_ORD_ID|4678|hsp_num:0
k87_148690_5 # 2681 # 3589 # -1 # ID=68_5;partial=00;start_type=ATG;rbs_motif=AGGA/GGAG/GAGG;rbs_spacer=11-12bp;gc_cont=0.605	metabat2_XCR1_HOM_6759_bwa.88	k87_148690_5	2681	3589	Strict	50	108.227	vanY gene in vanB cluster	35.45	3002956	protein homolog model	glycopeptide antibiotic	antibiotic target alteration	vanY; glycopeptide resistance gene cluster	112.69	gnl|BL_ORD_ID|602|hsp_num:0
k87_18980_28 # 26659 # 27609 # -1 # ID=76_28;partial=00;start_type=ATG;rbs_motif=AGGAG/GGAGG;rbs_spacer=11-12bp;gc_cont=0.590	metabat2_XCR1_HOM_6759_bwa.88	k87_18980_28	26659	27609	Strict	50	137.117	vanY gene in vanB cluster	37.95	3002956	protein homolog model	glycopeptide antibiotic	antibiotic target alteration	vanY; glycopeptide resistance gene cluster	117.91	gnl|BL_ORD_ID|602|hsp_num:0
k87_354051_8 # 4035 # 5114 # 1 # ID=90_8;partial=00;start_type=ATG;rbs_motif=GGA/GAG/AGG;rbs_spacer=11-12bp;gc_cont=0.638	metabat2_XCR1_HOM_6759_bwa.88	k87_354051_8	4035	5114	Strict	250	287.73	vanG	41.53	3002909	protein homolog model	glycopeptide antibiotic	antibiotic target alteration	glycopeptide resistance gene cluster; Van ligase	102.87	gnl|BL_ORD_ID|1069|hsp_num:0
k87_493481_28 # 34573 # 35751 # 1 # ID=110_28;partial=00;start_type=TTG;rbs_motif=GGAG/GAGG;rbs_spacer=5-10bp;gc_cont=0.620	metabat2_XCR1_HOM_6759_bwa.88	k87_493481_28	34573	35751	Strict	175	224.557	vanT gene in vanG cluster	36.56	3002972	protein homolog model	glycopeptide antibiotic	antibiotic target alteration	glycopeptide resistance gene cluster; vanT	55.06	gnl|BL_ORD_ID|1522|hsp_num:0
k87_5080331_12 # 11032 # 14160 # 1 # ID=64_12;partial=00;start_type=ATG;rbs_motif=None;rbs_spacer=None;gc_cont=0.529	metabat2_coassembly_bwa.122	k87_5080331_12	11032	14160	Strict	750	780.015	adeF	42.83	3000777	protein homolog model	fluoroquinolone antibiotic; tetracycline antibiotic	antibiotic efflux	resistance-nodulation-cell division (RND) antibiotic efflux pump	98.39	gnl|BL_ORD_ID|132|hsp_num:0
k87_5836246_4 # 3959 # 6439 # 1 # ID=73_4;partial=00;start_type=ATG;rbs_motif=None;rbs_spacer=None;gc_cont=0.644	metabat2_coassembly_bwa.122	k87_5836246_4	3959	6439	Strict	175	196.823	vanT gene in vanG cluster	34.4	3002972	protein homolog model	glycopeptide antibiotic	antibiotic target alteration	glycopeptide resistance gene cluster; vanT	116.01	gnl|BL_ORD_ID|1522|hsp_num:0
k87_323958_3 # 1120 # 2937 # 1 # ID=6_3;partial=00;start_type=ATG;rbs_motif=GGAG/GAGG;rbs_spacer=5-10bp;gc_cont=0.297	metabat2_XCR1_HET_6753_bwa.30	k87_323958_3	1120	2937	Strict	50	129.028	vanW gene in vanI cluster	37.88	3003724	protein homolog model	glycopeptide antibiotic	antibiotic target alteration	vanW; glycopeptide resistance gene cluster	162.2	gnl|BL_ORD_ID|4746|hsp_num:0
k87_708994_5 # 2158 # 2952 # 1 # ID=73_5;partial=00;start_type=ATG;rbs_motif=None;rbs_spacer=None;gc_cont=0.255	metabat2_XCR1_HET_6753_bwa.30	k87_708994_5	2158	2952	Strict	50	151.754	vanY gene in vanB cluster	33.98	3002956	protein homolog model	glycopeptide antibiotic	antibiotic target alteration	vanY; glycopeptide resistance gene cluster	98.51	gnl|BL_ORD_ID|602|hsp_num:0
k87_159360_5 # 3509 # 5098 # 1 # ID=89_5;partial=00;start_type=ATG;rbs_motif=AGGAG;rbs_spacer=5-10bp;gc_cont=0.282	metabat2_XCR1_HET_6753_bwa.30	k87_159360_5	3509	5098	Strict	50	125.946	vanW gene in vanI cluster	32.99	3003724	protein homolog model	glycopeptide antibiotic	antibiotic target alteration	vanW; glycopeptide resistance gene cluster	141.82	gnl|BL_ORD_ID|4746|hsp_num:0
k87_315171_10 # 6686 # 6958 # -1 # ID=129_10;partial=00;start_type=ATG;rbs_motif=None;rbs_spacer=None;gc_cont=0.308	metabat2_XCR1_HET_6753_bwa.30	k87_315171_10	6686	6958	Strict	50	67.0106	vanW gene in vanI cluster	46.15	3003724	protein homolog model	glycopeptide antibiotic	antibiotic target alteration	vanW; glycopeptide resistance gene cluster	24.13	gnl|BL_ORD_ID|4746|hsp_num:0
k87_4158229_5 # 4108 # 5736 # -1 # ID=64_5;partial=00;start_type=GTG;rbs_motif=GGAG/GAGG;rbs_spacer=5-10bp;gc_cont=0.727	metabat2_coassembly_bwa.844	k87_4158229_5	4108	5736	Strict	50	143.665	vanY gene in vanB cluster	44.32	3002956	protein homolog model	glycopeptide antibiotic	antibiotic target alteration	vanY; glycopeptide resistance gene cluster	202.24	gnl|BL_ORD_ID|602|hsp_num:0
k87_4658537_4 # 2777 # 3754 # -1 # ID=130_4;partial=00;start_type=ATG;rbs_motif=GGA/GAG/AGG;rbs_spacer=5-10bp;gc_cont=0.683	metabat2_coassembly_bwa.844	k87_4658537_4	2777	3754	Strict	50	150.599	vanY gene in vanG cluster	43.72	3002959	protein homolog model	glycopeptide antibiotic	antibiotic target alteration	vanY; glycopeptide resistance gene cluster	116.49	gnl|BL_ORD_ID|4730|hsp_num:0
k87_1704024_3 # 1085 # 2269 # 1 # ID=152_3;partial=00;start_type=ATG;rbs_motif=GGA/GAG/AGG;rbs_spacer=11-12bp;gc_cont=0.693	metabat2_coassembly_bwa.844	k87_1704024_3	1085	2269	Strict	175	239.965	vanT gene in vanG cluster	37.23	3002972	protein homolog model	glycopeptide antibiotic	antibiotic target alteration	glycopeptide resistance gene cluster; vanT	55.34	gnl|BL_ORD_ID|1522|hsp_num:0
k87_2106908_10 # 6904 # 7971 # 1 # ID=160_10;partial=00;start_type=TTG;rbs_motif=GGA/GAG/AGG;rbs_spacer=5-10bp;gc_cont=0.667	metabat2_coassembly_bwa.844	k87_2106908_10	6904	7971	Strict	250	286.96	vanG	40.79	3002909	protein homolog model	glycopeptide antibiotic	antibiotic target alteration	glycopeptide resistance gene cluster; Van ligase	101.72	gnl|BL_ORD_ID|1069|hsp_num:0
k87_249955_10 # 8277 # 8714 # -1 # ID=175_10;partial=01;start_type=Edge;rbs_motif=None;rbs_spacer=None;gc_cont=0.692	metabat2_coassembly_bwa.844	k87_249955_10	8277	8714	Strict	150	150.984	nimI	56.3	3007111	protein homolog model	nitroimidazole antibiotic	antibiotic inactivation	nitroimidazole reductase	84.3	gnl|BL_ORD_ID|4788|hsp_num:0
k87_463296_56 # 57357 # 58973 # 1 # ID=26_56;partial=00;start_type=ATG;rbs_motif=None;rbs_spacer=None;gc_cont=0.369	metabat2_XCR1_HOM_7864_bwa.26	k87_463296_56	57357	58973	Strict	300	604.749	poxtA	56.13	3004470	protein homolog model	tetracycline antibiotic; oxazolidinone antibiotic; phenicol antibiotic	antibiotic target protection	Miscellaneous ABC-F subfamily ATP-binding cassette ribosomal protection proteins	99.26	gnl|BL_ORD_ID|2510|hsp_num:0
s6.ctg000018l_107 # 130195 # 131304 # -1 # ID=1_107;partial=00;start_type=ATG;rbs_motif=AGGAG;rbs_spacer=9bp;gc_cont=0.678	metabat2_6755_HET_CTRL_hifiasm.376	s6.ctg000018l_107	130195	131304	Strict	250	255.758	vanG	39.83	3002909	protein homolog model	glycopeptide antibiotic	antibiotic target alteration	glycopeptide resistance gene cluster; Van ligase	105.73	gnl|BL_ORD_ID|1069|hsp_num:0
s6.ctg000018l_942 # 1011388 # 1012227 # -1 # ID=1_942;partial=00;start_type=ATG;rbs_motif=GGAG;rbs_spacer=9bp;gc_cont=0.700	metabat2_6755_HET_CTRL_hifiasm.376	s6.ctg000018l_942	1011388	1012227	Strict	50	97.8265	vanY gene in vanB cluster	33.33	3002956	protein homolog model	glycopeptide antibiotic	antibiotic target alteration	vanY; glycopeptide resistance gene cluster	104.1	gnl|BL_ORD_ID|602|hsp_num:0
s6.ctg000018l_1240 # 1336701 # 1337693 # 1 # ID=1_1240;partial=00;start_type=ATG;rbs_motif=AGGAG;rbs_spacer=8bp;gc_cont=0.660	metabat2_6755_HET_CTRL_hifiasm.376	s6.ctg000018l_1240	1336701	1337693	Strict	200	226.098	vanH gene in vanO cluster	41.84	3002948	protein homolog model	glycopeptide antibiotic	antibiotic target alteration	vanH; glycopeptide resistance gene cluster	94.29	gnl|BL_ORD_ID|761|hsp_num:0
s6.ctg000018l_1553 # 1688616 # 1689818 # 1 # ID=1_1553;partial=00;start_type=ATG;rbs_motif=GAGG;rbs_spacer=8bp;gc_cont=0.716	metabat2_6755_HET_CTRL_hifiasm.376	s6.ctg000018l_1553	1688616	1689818	Strict	175	208.764	vanT gene in vanG cluster	34.31	3002972	protein homolog model	glycopeptide antibiotic	antibiotic target alteration	glycopeptide resistance gene cluster; vanT	56.18	gnl|BL_ORD_ID|1522|hsp_num:0
s6.ctg000403l_172 # 192444 # 193373 # 1 # ID=2_172;partial=00;start_type=ATG;rbs_motif=GAGG;rbs_spacer=8bp;gc_cont=0.691	metabat2_6755_HET_CTRL_hifiasm.376	s6.ctg000403l_172	192444	193373	Strict	50	105.531	vanY gene in vanB cluster	28.36	3002956	protein homolog model	glycopeptide antibiotic	antibiotic target alteration	vanY; glycopeptide resistance gene cluster	115.3	gnl|BL_ORD_ID|602|hsp_num:0
s6.ctg000403l_917 # 969705 # 971489 # 1 # ID=2_917;partial=00;start_type=ATG;rbs_motif=GAGG;rbs_spacer=9bp;gc_cont=0.536	metabat2_6755_HET_CTRL_hifiasm.376	s6.ctg000403l_917	969705	971489	Strict	300	1202.58	tet(W)	98.15	3000194	protein homolog model	tetracycline antibiotic	antibiotic target protection	tetracycline-resistant ribosomal protection protein	92.96	gnl|BL_ORD_ID|456|hsp_num:0
s6.ctg000403l_1092 # 1151687 # 1152184 # -1 # ID=2_1092;partial=00;start_type=ATG;rbs_motif=AGGAGG;rbs_spacer=8bp;gc_cont=0.671	metabat2_6755_HET_CTRL_hifiasm.376	s6.ctg000403l_1092	1151687	1152184	Strict	150	184.111	nimG	55.28	3007109	protein homolog model	nitroimidazole antibiotic	antibiotic inactivation	nitroimidazole reductase	100.61	gnl|BL_ORD_ID|4786|hsp_num:0
k87_173129_11 # 13940 # 14617 # 1 # ID=38_11;partial=00;start_type=ATG;rbs_motif=GGAGG;rbs_spacer=5-10bp;gc_cont=0.540	metabat2_XCR1_HOM_7865_bwa.52	k87_173129_11	13940	14617	Strict	50	214.157	vanY gene in vanB cluster	56.57	3002956	protein homolog model	glycopeptide antibiotic	antibiotic target alteration	vanY; glycopeptide resistance gene cluster	83.96	gnl|BL_ORD_ID|602|hsp_num:0
k87_545788_7 # 5240 # 6388 # 1 # ID=63_7;partial=00;start_type=ATG;rbs_motif=GGAG/GAGG;rbs_spacer=5-10bp;gc_cont=0.487	metabat2_XCR1_HOM_7865_bwa.52	k87_545788_7	5240	6388	Strict	175	202.601	vanT gene in vanG cluster	34.05	3002972	protein homolog model	glycopeptide antibiotic	antibiotic target alteration	glycopeptide resistance gene cluster; vanT	53.65	gnl|BL_ORD_ID|1522|hsp_num:0
k87_320932_8 # 8354 # 8680 # -1 # ID=38_8;partial=00;start_type=ATG;rbs_motif=None;rbs_spacer=None;gc_cont=0.520	metabat2_XCR1_HOM_6756_bwa.133	k87_320932_8	8354	8680	Strict	75	83.5741	qacG	48.11	3007015	protein homolog model	disinfecting agents and antiseptics	antibiotic efflux	small multidrug resistance (SMR) antibiotic efflux pump	100.93	gnl|BL_ORD_ID|4661|hsp_num:0
k87_433449_21 # 23166 # 24332 # -1 # ID=73_21;partial=00;start_type=ATG;rbs_motif=None;rbs_spacer=None;gc_cont=0.513	metabat2_XCR1_HOM_6756_bwa.133	k87_433449_21	23166	24332	Strict	175	206.068	vanT gene in vanG cluster	32.71	3002972	protein homolog model	glycopeptide antibiotic	antibiotic target alteration	glycopeptide resistance gene cluster; vanT	54.49	gnl|BL_ORD_ID|1522|hsp_num:0
k87_488168_4 # 1904 # 2422 # -1 # ID=79_4;partial=00;start_type=ATG;rbs_motif=AGGAGG;rbs_spacer=5-10bp;gc_cont=0.493	metabat2_XCR1_HOM_6756_bwa.133	k87_488168_4	1904	2422	Strict	150	192.2	nimG	54.88	3007109	protein homolog model	nitroimidazole antibiotic	antibiotic inactivation	nitroimidazole reductase	104.88	gnl|BL_ORD_ID|4786|hsp_num:0
k87_24208_5 # 5028 # 5855 # -1 # ID=117_5;partial=00;start_type=ATG;rbs_motif=None;rbs_spacer=None;gc_cont=0.540	metabat2_XCR1_HOM_6756_bwa.133	k87_24208_5	5028	5855	Strict	50	139.813	vanY gene in vanB cluster	39.04	3002956	protein homolog model	glycopeptide antibiotic	antibiotic target alteration	vanY; glycopeptide resistance gene cluster	102.61	gnl|BL_ORD_ID|602|hsp_num:0
k87_824420_1 # 1 # 837 # -1 # ID=160_1;partial=10;start_type=ATG;rbs_motif=GGAG/GAGG;rbs_spacer=5-10bp;gc_cont=0.528	metabat2_XCR1_HOM_6756_bwa.133	k87_824420_1	1	837	Strict	200	244.202	vanH gene in vanO cluster	45.35	3002948	protein homolog model	glycopeptide antibiotic	antibiotic target alteration	vanH; glycopeptide resistance gene cluster	79.71	gnl|BL_ORD_ID|761|hsp_num:0
k87_5254384_1 # 4 # 1551 # -1 # ID=37_1;partial=00;start_type=ATG;rbs_motif=GGAGG;rbs_spacer=5-10bp;gc_cont=0.594	metabat2_coassembly_bwa.612	k87_5254384_1	4	1551	Strict	50	114.775	vanW gene in vanI cluster	27.51	3003724	protein homolog model	glycopeptide antibiotic	antibiotic target alteration	vanW; glycopeptide resistance gene cluster	138.07	gnl|BL_ORD_ID|4746|hsp_num:0
k87_916683_2 # 1110 # 1865 # -1 # ID=152_2;partial=00;start_type=ATG;rbs_motif=GGAGG;rbs_spacer=5-10bp;gc_cont=0.626	metabat2_coassembly_bwa.612	k87_916683_2	1110	1865	Strict	50	101.679	vanY gene in vanA cluster	32.64	3002955	protein homolog model	glycopeptide antibiotic	antibiotic target alteration	vanY; glycopeptide resistance gene cluster	82.84	gnl|BL_ORD_ID|4667|hsp_num:0
k87_934090_1 # 73 # 1710 # 1 # ID=164_1;partial=00;start_type=ATG;rbs_motif=GGA/GAG/AGG;rbs_spacer=5-10bp;gc_cont=0.625	metabat2_coassembly_bwa.612	k87_934090_1	73	1710	Strict	50	98.5969	vanW gene in vanI cluster	27.04	3003724	protein homolog model	glycopeptide antibiotic	antibiotic target alteration	vanW; glycopeptide resistance gene cluster	146.11	gnl|BL_ORD_ID|4746|hsp_num:0
k87_4062032_4 # 3770 # 4849 # -1 # ID=281_4;partial=01;start_type=Edge;rbs_motif=None;rbs_spacer=None;gc_cont=0.626	metabat2_coassembly_bwa.612	k87_4062032_4	3770	4849	Strict	50	120.553	vanW gene in vanI cluster	36.13	3003724	protein homolog model	glycopeptide antibiotic	antibiotic target alteration	vanW; glycopeptide resistance gene cluster	96.25	gnl|BL_ORD_ID|4746|hsp_num:0
k87_822690_58 # 58174 # 61296 # 1 # ID=20_58;partial=00;start_type=ATG;rbs_motif=None;rbs_spacer=None;gc_cont=0.549	metabat2_XCR1_HOM_7868_bwa.92	k87_822690_58	58174	61296	Strict	750	769.615	adeF	42.56	3000777	protein homolog model	fluoroquinolone antibiotic; tetracycline antibiotic	antibiotic efflux	resistance-nodulation-cell division (RND) antibiotic efflux pump	98.21	gnl|BL_ORD_ID|132|hsp_num:0
k87_333252_1 # 1 # 768 # 1 # ID=3_1;partial=10;start_type=Edge;rbs_motif=None;rbs_spacer=None;gc_cont=0.466	metabat2_XCR1_HET_7832_bwa.63	k87_333252_1	1	768	Strict	100	166.777	mefH	69.44	3007047	protein homolog model	macrolide antibiotic	antibiotic efflux	major facilitator superfamily (MFS) antibiotic efflux pump	233.94	gnl|BL_ORD_ID|4753|hsp_num:0
k87_460437_38 # 35568 # 36356 # -1 # ID=21_38;partial=00;start_type=ATG;rbs_motif=GGAGG;rbs_spacer=8bp;gc_cont=0.584	metabat2_XCR1_HET_7832_bwa.63	k87_460437_38	35568	36356	Strict	50	123.25	vanY gene in vanG cluster	33.33	3002959	protein homolog model	glycopeptide antibiotic	antibiotic target alteration	vanY; glycopeptide resistance gene cluster	93.91	gnl|BL_ORD_ID|4730|hsp_num:0
k87_548403_12 # 10019 # 10849 # -1 # ID=40_12;partial=00;start_type=ATG;rbs_motif=None;rbs_spacer=None;gc_cont=0.610	metabat2_XCR1_HET_7832_bwa.63	k87_548403_12	10019	10849	Strict	50	142.124	vanY gene in vanB cluster	41.05	3002956	protein homolog model	glycopeptide antibiotic	antibiotic target alteration	vanY; glycopeptide resistance gene cluster	102.99	gnl|BL_ORD_ID|602|hsp_num:0
k87_91523_11 # 10900 # 11382 # 1 # ID=45_11;partial=00;start_type=ATG;rbs_motif=AGGAGG;rbs_spacer=5-10bp;gc_cont=0.625	metabat2_XCR1_HET_7832_bwa.63	k87_91523_11	10900	11382	Strict	150	167.933	nimJ	48.43	3007112	protein homolog model	nitroimidazole antibiotic	antibiotic inactivation	nitroimidazole reductase	96.97	gnl|BL_ORD_ID|4789|hsp_num:0
k87_94526_3 # 723 # 1844 # 1 # ID=66_3;partial=00;start_type=ATG;rbs_motif=GGAG/GAGG;rbs_spacer=5-10bp;gc_cont=0.640	metabat2_XCR1_HET_7832_bwa.63	k87_94526_3	723	1844	Strict	175	192.971	vanT gene in vanG cluster	33.42	3002972	protein homolog model	glycopeptide antibiotic	antibiotic target alteration	glycopeptide resistance gene cluster; vanT	52.39	gnl|BL_ORD_ID|1522|hsp_num:0
k87_440821_3 # 3344 # 5245 # 1 # ID=107_3;partial=00;start_type=ATG;rbs_motif=AGGA;rbs_spacer=5-10bp;gc_cont=0.624	metabat2_XCR1_HET_7832_bwa.63	k87_440821_3	3344	5245	Strict	50	125.946	vanW gene in vanI cluster	40.38	3003724	protein homolog model	glycopeptide antibiotic	antibiotic target alteration	vanW; glycopeptide resistance gene cluster	169.71	gnl|BL_ORD_ID|4746|hsp_num:0
k87_26568_8 # 4200 # 5246 # 1 # ID=115_8;partial=00;start_type=ATG;rbs_motif=AGGAGG;rbs_spacer=5-10bp;gc_cont=0.571	metabat2_XCR1_HET_7832_bwa.63	k87_26568_8	4200	5246	Strict	250	421.779	vanG	57.56	3002909	protein homolog model	glycopeptide antibiotic	antibiotic target alteration	glycopeptide resistance gene cluster; Van ligase	99.71	gnl|BL_ORD_ID|1069|hsp_num:0
k87_26568_9 # 5243 # 5923 # 1 # ID=115_9;partial=00;start_type=GTG;rbs_motif=None;rbs_spacer=None;gc_cont=0.579	metabat2_XCR1_HET_7832_bwa.63	k87_26568_9	5243	5923	Strict	125	178.333	vanXY gene in vanG cluster	44.5	3003069	protein homolog model	glycopeptide antibiotic	antibiotic target alteration	glycopeptide resistance gene cluster; vanXY	88.98	gnl|BL_ORD_ID|304|hsp_num:0
k87_26568_10 # 5920 # 8031 # 1 # ID=115_10;partial=00;start_type=ATG;rbs_motif=GGAGG;rbs_spacer=5-10bp;gc_cont=0.605	metabat2_XCR1_HET_7832_bwa.63	k87_26568_10	5920	8031	Strict	175	651.358	vanT gene in vanG cluster	45.65	3002972	protein homolog model	glycopeptide antibiotic	antibiotic target alteration	glycopeptide resistance gene cluster; vanT	98.74	gnl|BL_ORD_ID|1522|hsp_num:0
k87_193991_31 # 32480 # 33259 # -1 # ID=126_31;partial=00;start_type=ATG;rbs_motif=GGAG/GAGG;rbs_spacer=5-10bp;gc_cont=0.633	metabat2_XCR1_HET_7832_bwa.63	k87_193991_31	32480	33259	Strict	50	149.443	vanY gene in vanB cluster	39.53	3002956	protein homolog model	glycopeptide antibiotic	antibiotic target alteration	vanY; glycopeptide resistance gene cluster	96.64	gnl|BL_ORD_ID|602|hsp_num:0
k87_540175_3 # 2238 # 3230 # -1 # ID=145_3;partial=00;start_type=ATG;rbs_motif=AGGA;rbs_spacer=5-10bp;gc_cont=0.638	metabat2_XCR1_HET_7832_bwa.63	k87_540175_3	2238	3230	Strict	200	213.386	vanH gene in vanB cluster	37.54	3002943	protein homolog model	glycopeptide antibiotic	antibiotic target alteration	vanH; glycopeptide resistance gene cluster	102.17	gnl|BL_ORD_ID|4673|hsp_num:0
k87_447571_4 # 2540 # 3208 # 1 # ID=67_4;partial=00;start_type=TTG;rbs_motif=AGGAG;rbs_spacer=5-10bp;gc_cont=0.294	metabat2_coassembly_bwa.275	k87_447571_4	2540	3208	Strict	50	92.8189	vanW gene in vanI cluster	31.69	3003724	protein homolog model	glycopeptide antibiotic	antibiotic target alteration	vanW; glycopeptide resistance gene cluster	59.52	gnl|BL_ORD_ID|4746|hsp_num:0
k87_3519524_20 # 32145 # 33836 # -1 # ID=111_20;partial=00;start_type=ATG;rbs_motif=GGA/GAG/AGG;rbs_spacer=5-10bp;gc_cont=0.251	metabat2_coassembly_bwa.275	k87_3519524_20	32145	33836	Strict	50	129.028	vanW gene in vanI cluster	35.15	3003724	protein homolog model	glycopeptide antibiotic	antibiotic target alteration	vanW; glycopeptide resistance gene cluster	150.94	gnl|BL_ORD_ID|4746|hsp_num:0
k87_3520632_1 # 235 # 1782 # -1 # ID=112_1;partial=00;start_type=ATG;rbs_motif=AGGAG;rbs_spacer=5-10bp;gc_cont=0.262	metabat2_coassembly_bwa.275	k87_3520632_1	235	1782	Strict	50	117.472	vanW gene in vanI cluster	31.18	3003724	protein homolog model	glycopeptide antibiotic	antibiotic target alteration	vanW; glycopeptide resistance gene cluster	138.07	gnl|BL_ORD_ID|4746|hsp_num:0
s6556.ctg008257c_1322 # 1343038 # 1344156 # -1 # ID=1_1322;partial=00;start_type=GTG;rbs_motif=GGAGG;rbs_spacer=9bp;gc_cont=0.547	metabat2_pooled_hifiasm.218	s6556.ctg008257c_1322	1343038	1344156	Strict	175	186.422	vanT gene in vanG cluster	32.43	3002972	protein homolog model	glycopeptide antibiotic	antibiotic target alteration	glycopeptide resistance gene cluster; vanT	52.25	gnl|BL_ORD_ID|1522|hsp_num:0
s1028.ctg001498c_78 # 91611 # 92099 # -1 # ID=2_78;partial=00;start_type=ATG;rbs_motif=GGAGG;rbs_spacer=10bp;gc_cont=0.650	metabat2_pooled_hifiasm.559	s1028.ctg001498c_78	91611	92099	Strict	150	171.4	nimA	51.23	3007104	protein homolog model	nitroimidazole antibiotic	antibiotic inactivation	nitroimidazole reductase	92.05	gnl|BL_ORD_ID|4782|hsp_num:0
s1028.ctg001498c_122 # 132871 # 133968 # -1 # ID=2_122;partial=00;start_type=TTG;rbs_motif=GGAGG;rbs_spacer=8bp;gc_cont=0.699	metabat2_pooled_hifiasm.559	s1028.ctg001498c_122	132871	133968	Strict	175	227.639	vanT gene in vanG cluster	36.11	3002972	protein homolog model	glycopeptide antibiotic	antibiotic target alteration	glycopeptide resistance gene cluster; vanT	51.26	gnl|BL_ORD_ID|1522|hsp_num:0
s1028.ctg001498c_274 # 313988 # 315022 # 1 # ID=2_274;partial=00;start_type=ATG;rbs_motif=AGGAG;rbs_spacer=8bp;gc_cont=0.642	metabat2_pooled_hifiasm.559	s1028.ctg001498c_274	313988	315022	Strict	200	208.764	vanH gene in vanO cluster	38.89	3002948	protein homolog model	glycopeptide antibiotic	antibiotic target alteration	vanH; glycopeptide resistance gene cluster	98.29	gnl|BL_ORD_ID|761|hsp_num:0
s1028.ctg001498c_455 # 524629 # 525303 # -1 # ID=2_455;partial=00;start_type=ATG;rbs_motif=AGGAGG;rbs_spacer=9bp;gc_cont=0.667	metabat2_pooled_hifiasm.559	s1028.ctg001498c_455	524629	525303	Strict	50	228.024	vanY gene in vanB cluster	54.71	3002956	protein homolog model	glycopeptide antibiotic	antibiotic target alteration	vanY; glycopeptide resistance gene cluster	83.58	gnl|BL_ORD_ID|602|hsp_num:0
s1028.ctg001498c_584 # 680039 # 681385 # -1 # ID=2_584;partial=00;start_type=GTG;rbs_motif=None;rbs_spacer=None;gc_cont=0.651	metabat2_pooled_hifiasm.559	s1028.ctg001498c_584	680039	681385	Strict	50	95.1301	vanW gene in vanI cluster	29.33	3003724	protein homolog model	glycopeptide antibiotic	antibiotic target alteration	vanW; glycopeptide resistance gene cluster	120.11	gnl|BL_ORD_ID|4746|hsp_num:0
s1028.ctg001498c_702 # 818055 # 819107 # -1 # ID=2_702;partial=00;start_type=ATG;rbs_motif=AGGAGG;rbs_spacer=10bp;gc_cont=0.677	metabat2_pooled_hifiasm.559	s1028.ctg001498c_702	818055	819107	Strict	50	60.077	vanW gene in vanI cluster	38.21	3003724	protein homolog model	glycopeptide antibiotic	antibiotic target alteration	vanW; glycopeptide resistance gene cluster	93.83	gnl|BL_ORD_ID|4746|hsp_num:0
s1028.ctg001498c_799 # 928313 # 929959 # 1 # ID=2_799;partial=00;start_type=GTG;rbs_motif=GGAG;rbs_spacer=8bp;gc_cont=0.670	metabat2_pooled_hifiasm.559	s1028.ctg001498c_799	928313	929959	Strict	50	131.339	vanW gene in vanI cluster	34.52	3003724	protein homolog model	glycopeptide antibiotic	antibiotic target alteration	vanW; glycopeptide resistance gene cluster	146.92	gnl|BL_ORD_ID|4746|hsp_num:0
s1028.ctg001498c_990 # 1139532 # 1141451 # -1 # ID=2_990;partial=00;start_type=ATG;rbs_motif=GGAGG;rbs_spacer=6bp;gc_cont=0.532	metabat2_pooled_hifiasm.559	s1028.ctg001498c_990	1139532	1141451	Strict	900	1276.92	tet(O/W)	97.18	3007121	protein homolog model	tetracycline antibiotic	antibiotic target protection	tetracycline-resistant ribosomal protection protein	100	gnl|BL_ORD_ID|4795|hsp_num:0
s26.ctg000031c_849 # 1062691 # 1065159 # -1 # ID=1_849;partial=00;start_type=ATG;rbs_motif=AAA;rbs_spacer=5bp;gc_cont=0.587	6737_HOM_CTRL_s26.ctg000031c_hifiasm_circ	s26.ctg000031c_849	1062691	1065159	Strict	175	212.231	vanT gene in vanG cluster	35.11	3002972	protein homolog model	glycopeptide antibiotic	antibiotic target alteration	glycopeptide resistance gene cluster; vanT	115.45	gnl|BL_ORD_ID|1522|hsp_num:0
s26.ctg000031c_1397 # 1749305 # 1751230 # 1 # ID=1_1397;partial=00;start_type=ATG;rbs_motif=None;rbs_spacer=None;gc_cont=0.399	6737_HOM_CTRL_s26.ctg000031c_hifiasm_circ	s26.ctg000031c_1397	1749305	1751230	Strict	300	1292.72	tet(Q)	97.19	3000191	protein homolog model	tetracycline antibiotic	antibiotic target protection	tetracycline-resistant ribosomal protection protein	97.56	gnl|BL_ORD_ID|1219|hsp_num:0
s26.ctg000031c_1541 # 1893781 # 1896879 # -1 # ID=1_1541;partial=00;start_type=ATG;rbs_motif=AAAAA;rbs_spacer=10bp;gc_cont=0.548	6737_HOM_CTRL_s26.ctg000031c_hifiasm_circ	s26.ctg000031c_1541	1893781	1896879	Strict	750	758.444	adeF	42.34	3000777	protein homolog model	fluoroquinolone antibiotic; tetracycline antibiotic	antibiotic efflux	resistance-nodulation-cell division (RND) antibiotic efflux pump	97.45	gnl|BL_ORD_ID|132|hsp_num:0
k87_3787642_13 # 14139 # 14804 # 1 # ID=23_13;partial=00;start_type=ATG;rbs_motif=AATAA;rbs_spacer=15bp;gc_cont=0.443	metabat2_coassembly_bwa.141	k87_3787642_13	14139	14804	Strict	50	134.42	vanY gene in vanB cluster	40	3002956	protein homolog model	glycopeptide antibiotic	antibiotic target alteration	vanY; glycopeptide resistance gene cluster	82.46	gnl|BL_ORD_ID|602|hsp_num:0
k87_65492_56 # 63662 # 64243 # 1 # ID=24_56;partial=00;start_type=GTG;rbs_motif=AGGAG;rbs_spacer=5-10bp;gc_cont=0.473	metabat2_coassembly_bwa.141	k87_65492_56	63662	64243	Strict	150	192.2	nimA	56.17	3007104	protein homolog model	nitroimidazole antibiotic	antibiotic inactivation	nitroimidazole reductase	109.66	gnl|BL_ORD_ID|4782|hsp_num:0
k87_170563_68 # 69132 # 70325 # 1 # ID=49_68;partial=00;start_type=ATG;rbs_motif=None;rbs_spacer=None;gc_cont=0.549	metabat2_coassembly_bwa.141	k87_170563_68	69132	70325	Strict	175	216.468	vanT gene in vanG cluster	33.33	3002972	protein homolog model	glycopeptide antibiotic	antibiotic target alteration	glycopeptide resistance gene cluster; vanT	55.76	gnl|BL_ORD_ID|1522|hsp_num:0
k87_170563_78 # 82562 # 83677 # -1 # ID=49_78;partial=00;start_type=ATG;rbs_motif=None;rbs_spacer=None;gc_cont=0.506	metabat2_coassembly_bwa.141	k87_170563_78	82562	83677	Strict	50	144.436	vanY gene in vanA cluster	34.57	3002955	protein homolog model	glycopeptide antibiotic	antibiotic target alteration	vanY; glycopeptide resistance gene cluster	122.44	gnl|BL_ORD_ID|4667|hsp_num:0
k87_170563_97 # 111975 # 112775 # 1 # ID=49_97;partial=00;start_type=ATG;rbs_motif=AAAA;rbs_spacer=14bp;gc_cont=0.531	metabat2_coassembly_bwa.141	k87_170563_97	111975	112775	Strict	50	115.546	vanY gene in vanF cluster	36.67	3002958	protein homolog model	glycopeptide antibiotic	antibiotic target alteration	vanY; glycopeptide resistance gene cluster	90.78	gnl|BL_ORD_ID|1808|hsp_num:0
k87_56243_4 # 3607 # 4338 # -1 # ID=67_4;partial=00;start_type=TTG;rbs_motif=GGA/GAG/AGG;rbs_spacer=5-10bp;gc_cont=0.623	metabat2_XCR1_HET_6748_bwa.77	k87_56243_4	3607	4338	Strict	50	103.605	vanW gene in vanI cluster	38.1	3003724	protein homolog model	glycopeptide antibiotic	antibiotic target alteration	vanW; glycopeptide resistance gene cluster	65.15	gnl|BL_ORD_ID|4746|hsp_num:0
s14257.ctg017778c_301 # 310455 # 312995 # -1 # ID=1_301;partial=00;start_type=ATG;rbs_motif=AGG;rbs_spacer=12bp;gc_cont=0.329	metabat2_pooled_hifiasm.295	s14257.ctg017778c_301	310455	312995	Strict	300	302.368	tet(36)	31.6	3000197	protein homolog model	tetracycline antibiotic	antibiotic target protection	tetracycline-resistant ribosomal protection protein	132.19	gnl|BL_ORD_ID|1675|hsp_num:0
s14257.ctg017778c_380 # 382688 # 383182 # 1 # ID=1_380;partial=00;start_type=ATG;rbs_motif=AGG;rbs_spacer=8bp;gc_cont=0.289	metabat2_pooled_hifiasm.295	s14257.ctg017778c_380	382688	383182	Strict	150	162.54	nimH	53.64	3007110	protein homolog model	nitroimidazole antibiotic	antibiotic inactivation	nitroimidazole reductase	108.61	gnl|BL_ORD_ID|4787|hsp_num:0
s14257.ctg017778c_542 # 553008 # 554135 # 1 # ID=1_542;partial=00;start_type=ATG;rbs_motif=AGG;rbs_spacer=13bp;gc_cont=0.385	metabat2_pooled_hifiasm.295	s14257.ctg017778c_542	553008	554135	Strict	175	233.417	vanT gene in vanG cluster	36.12	3002972	protein homolog model	glycopeptide antibiotic	antibiotic target alteration	glycopeptide resistance gene cluster; vanT	52.67	gnl|BL_ORD_ID|1522|hsp_num:0
s14257.ctg017778c_580 # 588380 # 590311 # -1 # ID=1_580;partial=00;start_type=ATG;rbs_motif=GAGG;rbs_spacer=8bp;gc_cont=0.355	metabat2_pooled_hifiasm.295	s14257.ctg017778c_580	588380	590311	Strict	50	145.976	vanW gene in vanI cluster	48.65	3003724	protein homolog model	glycopeptide antibiotic	antibiotic target alteration	vanW; glycopeptide resistance gene cluster	172.39	gnl|BL_ORD_ID|4746|hsp_num:0
s14257.ctg017778c_1113 # 1171773 # 1172837 # -1 # ID=1_1113;partial=00;start_type=ATG;rbs_motif=AGGAG;rbs_spacer=13bp;gc_cont=0.348	metabat2_pooled_hifiasm.295	s14257.ctg017778c_1113	1171773	1172837	Strict	250	263.462	vanG	40.17	3002909	protein homolog model	glycopeptide antibiotic	antibiotic target alteration	glycopeptide resistance gene cluster; Van ligase	101.43	gnl|BL_ORD_ID|1069|hsp_num:0
s3.ctg000031l_476 # 532875 # 534074 # 1 # ID=1_476;partial=00;start_type=GTG;rbs_motif=AGGAG;rbs_spacer=5-10bp;gc_cont=0.691	metabat2_pooled_hifiasm.797	s3.ctg000031l_476	532875	534074	Strict	175	189.504	vanT gene in vanG cluster	30.71	3002972	protein homolog model	glycopeptide antibiotic	antibiotic target alteration	glycopeptide resistance gene cluster; vanT	56.04	gnl|BL_ORD_ID|1522|hsp_num:0
s3.ctg000031l_581 # 646810 # 647766 # 1 # ID=1_581;partial=00;start_type=ATG;rbs_motif=AGGAG;rbs_spacer=5-10bp;gc_cont=0.665	metabat2_pooled_hifiasm.797	s3.ctg000031l_581	646810	647766	Strict	200	224.942	vanH gene in vanO cluster	40	3002948	protein homolog model	glycopeptide antibiotic	antibiotic target alteration	vanH; glycopeptide resistance gene cluster	90.86	gnl|BL_ORD_ID|761|hsp_num:0
s646.ctg000972l_339 # 378611 # 379597 # 1 # ID=2_339;partial=00;start_type=ATG;rbs_motif=GGAGG;rbs_spacer=5-10bp;gc_cont=0.683	metabat2_pooled_hifiasm.797	s646.ctg000972l_339	378611	379597	Strict	200	231.491	vanH gene in vanO cluster	40.19	3002948	protein homolog model	glycopeptide antibiotic	antibiotic target alteration	vanH; glycopeptide resistance gene cluster	93.71	gnl|BL_ORD_ID|761|hsp_num:0
contig_461_159 # 163267 # 164028 # 1 # ID=10_159;partial=00;start_type=ATG;rbs_motif=AGGAGG;rbs_spacer=5-10bp;gc_cont=0.533	metabat2_pooled_metaflye.1636	contig_461_159	163267	164028	Strict	50	125.176	vanY gene in vanB cluster	34.27	3002956	protein homolog model	glycopeptide antibiotic	antibiotic target alteration	vanY; glycopeptide resistance gene cluster	94.4	gnl|BL_ORD_ID|602|hsp_num:0
contig_52484_295 # 315325 # 316548 # 1 # ID=15_295;partial=00;start_type=ATG;rbs_motif=None;rbs_spacer=None;gc_cont=0.533	metabat2_pooled_metaflye.1636	contig_52484_295	315325	316548	Strict	175	197.978	vanT gene in vanG cluster	33.42	3002972	protein homolog model	glycopeptide antibiotic	antibiotic target alteration	glycopeptide resistance gene cluster; vanT	57.16	gnl|BL_ORD_ID|1522|hsp_num:0
k87_315276_4 # 2558 # 5314 # -1 # ID=136_4;partial=00;start_type=ATG;rbs_motif=GGA/GAG/AGG;rbs_spacer=5-10bp;gc_cont=0.548	metabat2_XCR1_HET_7867_bwa.30	k87_315276_4	2558	5314	Strict	300	304.679	tet(Q)	31.1	3000191	protein homolog model	tetracycline antibiotic	antibiotic target protection	tetracycline-resistant ribosomal protection protein	139.73	gnl|BL_ORD_ID|1219|hsp_num:0
k87_148928_16 # 18851 # 20038 # -1 # ID=209_16;partial=00;start_type=ATG;rbs_motif=AGGAG;rbs_spacer=5-10bp;gc_cont=0.519	metabat2_XCR1_HET_7867_bwa.30	k87_148928_16	18851	20038	Strict	175	237.269	vanT gene in vanG cluster	34.59	3002972	protein homolog model	glycopeptide antibiotic	antibiotic target alteration	glycopeptide resistance gene cluster; vanT	55.48	gnl|BL_ORD_ID|1522|hsp_num:0
k87_930091_1 # 3 # 977 # -1 # ID=251_1;partial=10;start_type=ATG;rbs_motif=AGGAG;rbs_spacer=5-10bp;gc_cont=0.561	metabat2_XCR1_HET_7867_bwa.30	k87_930091_1	3	977	Strict	175	266.544	vanT gene in vanG cluster	43.03	3002972	protein homolog model	glycopeptide antibiotic	antibiotic target alteration	glycopeptide resistance gene cluster; vanT	45.65	gnl|BL_ORD_ID|1522|hsp_num:0
k87_930091_2 # 944 # 1975 # -1 # ID=251_2;partial=00;start_type=ATG;rbs_motif=GGAGG;rbs_spacer=5-10bp;gc_cont=0.536	metabat2_XCR1_HET_7867_bwa.30	k87_930091_2	944	1975	Strict	175	247.669	vanT gene in vanG cluster	41.28	3002972	protein homolog model	glycopeptide antibiotic	antibiotic target alteration	glycopeptide resistance gene cluster; vanT	48.17	gnl|BL_ORD_ID|1522|hsp_num:0
k87_930091_3 # 1968 # 2735 # -1 # ID=251_3;partial=00;start_type=ATG;rbs_motif=AGGAGG;rbs_spacer=5-10bp;gc_cont=0.544	metabat2_XCR1_HET_7867_bwa.30	k87_930091_3	1968	2735	Strict	125	203.371	vanXY gene in vanG cluster	43.93	3003069	protein homolog model	glycopeptide antibiotic	antibiotic target alteration	glycopeptide resistance gene cluster; vanXY	100.39	gnl|BL_ORD_ID|304|hsp_num:0
k87_930091_4 # 2732 # 3778 # -1 # ID=251_4;partial=00;start_type=ATG;rbs_motif=AGGAG;rbs_spacer=5-10bp;gc_cont=0.522	metabat2_XCR1_HET_7867_bwa.30	k87_930091_4	2732	3778	Strict	250	399.823	vanG	54.05	3002909	protein homolog model	glycopeptide antibiotic	antibiotic target alteration	glycopeptide resistance gene cluster; Van ligase	99.71	gnl|BL_ORD_ID|1069|hsp_num:0
k87_1171596_8 # 8568 # 9734 # 1 # ID=74_8;partial=00;start_type=GTG;rbs_motif=GGAG/GAGG;rbs_spacer=5-10bp;gc_cont=0.485	metabat2_coassembly_bwa.792	k87_1171596_8	8568	9734	Strict	175	246.899	vanT gene in vanG cluster	35.85	3002972	protein homolog model	glycopeptide antibiotic	antibiotic target alteration	glycopeptide resistance gene cluster; vanT	54.49	gnl|BL_ORD_ID|1522|hsp_num:0
k87_1173892_13 # 10955 # 11788 # 1 # ID=80_13;partial=00;start_type=ATG;rbs_motif=AGGA;rbs_spacer=5-10bp;gc_cont=0.398	metabat2_coassembly_bwa.792	k87_1173892_13	10955	11788	Strict	50	141.739	vanW gene in vanG cluster	33.33	3002965	protein homolog model	glycopeptide antibiotic	antibiotic target alteration	vanW; glycopeptide resistance gene cluster	98.58	gnl|BL_ORD_ID|4741|hsp_num:0
k87_5276069_17 # 16786 # 18135 # -1 # ID=94_17;partial=00;start_type=ATG;rbs_motif=AGxAGG/AGGxGG;rbs_spacer=5-10bp;gc_cont=0.482	metabat2_coassembly_bwa.792	k87_5276069_17	16786	18135	Strict	50	129.413	vanW gene in vanI cluster	31.75	3003724	protein homolog model	glycopeptide antibiotic	antibiotic target alteration	vanW; glycopeptide resistance gene cluster	120.38	gnl|BL_ORD_ID|4746|hsp_num:0
k87_795814_8 # 7979 # 8311 # -1 # ID=29_8;partial=00;start_type=ATG;rbs_motif=AATAA;rbs_spacer=4bp;gc_cont=0.336	metabat2_coassembly_bwa.743	k87_795814_8	7979	8311	Strict	75	84.7297	qacJ	50	3007014	protein homolog model	disinfecting agents and antiseptics	antibiotic efflux	small multidrug resistance (SMR) antibiotic efflux pump	102.8	gnl|BL_ORD_ID|4660|hsp_num:0
k87_5854261_46 # 60546 # 63695 # 1 # ID=111_46;partial=00;start_type=ATG;rbs_motif=TAAAAA;rbs_spacer=9bp;gc_cont=0.421	metabat2_coassembly_bwa.743	k87_5854261_46	60546	63695	Strict	750	824.698	adeF	44	3000777	protein homolog model	fluoroquinolone antibiotic; tetracycline antibiotic	antibiotic efflux	resistance-nodulation-cell division (RND) antibiotic efflux pump	99.06	gnl|BL_ORD_ID|132|hsp_num:0
k87_1035799_5 # 3740 # 6208 # -1 # ID=114_5;partial=00;start_type=ATG;rbs_motif=TAAAAA;rbs_spacer=12bp;gc_cont=0.431	metabat2_coassembly_bwa.743	k87_1035799_5	3740	6208	Strict	175	193.741	vanT gene in vanG cluster	33.96	3002972	protein homolog model	glycopeptide antibiotic	antibiotic target alteration	glycopeptide resistance gene cluster; vanT	115.45	gnl|BL_ORD_ID|1522|hsp_num:0
s164.ctg000202c_126 # 164992 # 166152 # 1 # ID=1_126;partial=00;start_type=GTG;rbs_motif=GGAGG;rbs_spacer=10bp;gc_cont=0.684	6737_HOM_CTRL_s164.ctg000202c_hifiasm_circ	s164.ctg000202c_126	164992	166152	Strict	175	179.489	vanT gene in vanG cluster	31.13	3002972	protein homolog model	glycopeptide antibiotic	antibiotic target alteration	glycopeptide resistance gene cluster; vanT	54.21	gnl|BL_ORD_ID|1522|hsp_num:0
s164.ctg000202c_512 # 644735 # 645718 # -1 # ID=1_512;partial=00;start_type=ATG;rbs_motif=AGGGAG;rbs_spacer=7bp;gc_cont=0.655	6737_HOM_CTRL_s164.ctg000202c_hifiasm_circ	s164.ctg000202c_512	644735	645718	Strict	200	241.506	vanH gene in vanO cluster	40.84	3002948	protein homolog model	glycopeptide antibiotic	antibiotic target alteration	vanH; glycopeptide resistance gene cluster	93.43	gnl|BL_ORD_ID|761|hsp_num:0
s164.ctg000202c_1381 # 1646859 # 1647521 # 1 # ID=1_1381;partial=00;start_type=ATG;rbs_motif=AAGG;rbs_spacer=6bp;gc_cont=0.698	6737_HOM_CTRL_s164.ctg000202c_hifiasm_circ	s164.ctg000202c_1381	1646859	1647521	Strict	150	154.066	nimE	39.17	3007107	protein homolog model	nitroimidazole antibiotic	antibiotic inactivation	nitroimidazole reductase	129.41	gnl|BL_ORD_ID|4784|hsp_num:0
tig00002018_703 # 765882 # 766367 # -1 # ID=1_703;partial=00;start_type=ATG;rbs_motif=AGGAG;rbs_spacer=7bp;gc_cont=0.451	6755_HET_CTRL_tig00002018_hicanu_circ	tig00002018_703	765882	766367	Strict	150	151.754	nimK	50.94	3007113	protein homolog model	nitroimidazole antibiotic	antibiotic inactivation	nitroimidazole reductase	95.83	gnl|BL_ORD_ID|4790|hsp_num:0
k87_592151_5 # 4320 # 5882 # 1 # ID=10_5;partial=00;start_type=ATG;rbs_motif=AGGA;rbs_spacer=5-10bp;gc_cont=0.298	metabat2_XCR1_HET_6734_bwa.36	k87_592151_5	4320	5882	Strict	50	126.716	vanW gene in vanI cluster	40.36	3003724	protein homolog model	glycopeptide antibiotic	antibiotic target alteration	vanW; glycopeptide resistance gene cluster	139.41	gnl|BL_ORD_ID|4746|hsp_num:0
k87_205386_8 # 9275 # 9943 # 1 # ID=80_8;partial=00;start_type=TTG;rbs_motif=AGGAG;rbs_spacer=5-10bp;gc_cont=0.314	metabat2_XCR1_HET_6734_bwa.36	k87_205386_8	9275	9943	Strict	50	93.5893	vanW gene in vanI cluster	31.88	3003724	protein homolog model	glycopeptide antibiotic	antibiotic target alteration	vanW; glycopeptide resistance gene cluster	59.52	gnl|BL_ORD_ID|4746|hsp_num:0
k87_867788_2 # 843 # 2498 # -1 # ID=114_2;partial=00;start_type=ATG;rbs_motif=3Base/5BMM;rbs_spacer=13-15bp;gc_cont=0.310	metabat2_XCR1_HET_6734_bwa.36	k87_867788_2	843	2498	Strict	50	146.362	vanW gene in vanI cluster	33.97	3003724	protein homolog model	glycopeptide antibiotic	antibiotic target alteration	vanW; glycopeptide resistance gene cluster	147.72	gnl|BL_ORD_ID|4746|hsp_num:0
k87_377107_2 # 993 # 1907 # 1 # ID=5_2;partial=00;start_type=ATG;rbs_motif=None;rbs_spacer=None;gc_cont=0.450	metabat2_coassembly_bwa.531	k87_377107_2	993	1907	Strict	125	155.606	vanXY gene in vanG cluster	35.66	3003069	protein homolog model	glycopeptide antibiotic	antibiotic target alteration	glycopeptide resistance gene cluster; vanXY	119.69	gnl|BL_ORD_ID|304|hsp_num:0
k87_5233709_12 # 11561 # 12463 # -1 # ID=35_12;partial=00;start_type=ATG;rbs_motif=GGA/GAG/AGG;rbs_spacer=5-10bp;gc_cont=0.450	metabat2_coassembly_bwa.531	k87_5233709_12	11561	12463	Strict	50	102.449	vanY gene in vanB cluster	37.43	3002956	protein homolog model	glycopeptide antibiotic	antibiotic target alteration	vanY; glycopeptide resistance gene cluster	111.94	gnl|BL_ORD_ID|602|hsp_num:0
k87_31303_7 # 7958 # 9661 # 1 # ID=42_7;partial=00;start_type=ATG;rbs_motif=AGxAGG/AGGxGG;rbs_spacer=5-10bp;gc_cont=0.466	metabat2_coassembly_bwa.531	k87_31303_7	7958	9661	Strict	50	125.946	vanW gene in vanI cluster	29.06	3003724	protein homolog model	glycopeptide antibiotic	antibiotic target alteration	vanW; glycopeptide resistance gene cluster	152.01	gnl|BL_ORD_ID|4746|hsp_num:0
k87_118756_6 # 8256 # 9470 # 1 # ID=125_6;partial=00;start_type=ATG;rbs_motif=GGAG/GAGG;rbs_spacer=5-10bp;gc_cont=0.553	metabat2_coassembly_bwa.531	k87_118756_6	8256	9470	Strict	175	239.965	vanT gene in vanG cluster	36.72	3002972	protein homolog model	glycopeptide antibiotic	antibiotic target alteration	glycopeptide resistance gene cluster; vanT	56.74	gnl|BL_ORD_ID|1522|hsp_num:0
k87_5396344_5 # 3017 # 3853 # 1 # ID=180_5;partial=00;start_type=ATG;rbs_motif=AGxAGG/AGGxGG;rbs_spacer=5-10bp;gc_cont=0.485	metabat2_coassembly_bwa.531	k87_5396344_5	3017	3853	Strict	50	136.346	vanW gene in vanG cluster	32.86	3002965	protein homolog model	glycopeptide antibiotic	antibiotic target alteration	vanW; glycopeptide resistance gene cluster	98.93	gnl|BL_ORD_ID|4741|hsp_num:0
k87_1734515_7 # 6429 # 7544 # -1 # ID=224_7;partial=00;start_type=ATG;rbs_motif=AAA;rbs_spacer=11bp;gc_cont=0.505	metabat2_coassembly_bwa.531	k87_1734515_7	6429	7544	Strict	250	305.064	vanG	43.93	3002909	protein homolog model	glycopeptide antibiotic	antibiotic target alteration	glycopeptide resistance gene cluster; Van ligase	106.3	gnl|BL_ORD_ID|1069|hsp_num:0
k87_4394895_7 # 7522 # 8322 # -1 # ID=235_7;partial=00;start_type=GTG;rbs_motif=AGGA;rbs_spacer=5-10bp;gc_cont=0.454	metabat2_coassembly_bwa.531	k87_4394895_7	7522	8322	Strict	50	127.487	vanY gene in vanB cluster	31.1	3002956	protein homolog model	glycopeptide antibiotic	antibiotic target alteration	vanY; glycopeptide resistance gene cluster	99.25	gnl|BL_ORD_ID|602|hsp_num:0
k87_5519967_4 # 2671 # 3660 # 1 # ID=256_4;partial=00;start_type=ATG;rbs_motif=AGGAGG;rbs_spacer=5-10bp;gc_cont=0.469	metabat2_coassembly_bwa.531	k87_5519967_4	2671	3660	Strict	50	152.14	vanY gene in vanF cluster	34.8	3002958	protein homolog model	glycopeptide antibiotic	antibiotic target alteration	vanY; glycopeptide resistance gene cluster	112.29	gnl|BL_ORD_ID|1808|hsp_num:0
k87_2218399_8 # 8540 # 10543 # 1 # ID=270_8;partial=00;start_type=TTG;rbs_motif=GGAGG;rbs_spacer=5-10bp;gc_cont=0.556	metabat2_coassembly_bwa.531	k87_2218399_8	8540	10543	Strict	400	488.419	tetB(P)	38.64	3000195	protein homolog model	tetracycline antibiotic	antibiotic target protection	tetracycline-resistant ribosomal protection protein	102.3	gnl|BL_ORD_ID|737|hsp_num:0
k87_1520491_25 # 34124 # 37336 # -1 # ID=9_25;partial=00;start_type=ATG;rbs_motif=None;rbs_spacer=None;gc_cont=0.526	metabat2_coassembly_bwa.959	k87_1520491_25	34124	37336	Strict	750	775.393	adeF	42.02	3000777	protein homolog model	fluoroquinolone antibiotic; tetracycline antibiotic	antibiotic efflux	resistance-nodulation-cell division (RND) antibiotic efflux pump	101.04	gnl|BL_ORD_ID|132|hsp_num:0
k87_3187501_22 # 34062 # 36527 # 1 # ID=66_22;partial=00;start_type=ATG;rbs_motif=AGGA;rbs_spacer=5-10bp;gc_cont=0.514	metabat2_coassembly_bwa.959	k87_3187501_22	34062	36527	Strict	175	194.512	vanT gene in vanG cluster	34.51	3002972	protein homolog model	glycopeptide antibiotic	antibiotic target alteration	glycopeptide resistance gene cluster; vanT	115.31	gnl|BL_ORD_ID|1522|hsp_num:0
s2.ctg000003l_684 # 753461 # 754612 # -1 # ID=1_684;partial=00;start_type=ATG;rbs_motif=AGGAG;rbs_spacer=11bp;gc_cont=0.527	metabat2_6730_HET_VAC_hifiasm.289	s2.ctg000003l_684	753461	754612	Strict	175	224.172	vanT gene in vanG cluster	33.96	3002972	protein homolog model	glycopeptide antibiotic	antibiotic target alteration	glycopeptide resistance gene cluster; vanT	53.79	gnl|BL_ORD_ID|1522|hsp_num:0
s2.ctg000003l_969 # 1116435 # 1119173 # -1 # ID=1_969;partial=00;start_type=ATG;rbs_motif=AGG;rbs_spacer=10bp;gc_cont=0.570	metabat2_6730_HET_VAC_hifiasm.289	s2.ctg000003l_969	1116435	1119173	Strict	300	305.834	tet(Q)	30.79	3000191	protein homolog model	tetracycline antibiotic	antibiotic target protection	tetracycline-resistant ribosomal protection protein	138.81	gnl|BL_ORD_ID|1219|hsp_num:0
s2.ctg000036l_443 # 480555 # 481538 # 1 # ID=2_443;partial=00;start_type=ATG;rbs_motif=GAGG;rbs_spacer=8bp;gc_cont=0.509	metabat2_6730_HET_VAC_hifiasm.289	s2.ctg000036l_443	480555	481538	Strict	200	275.018	vanH gene in vanO cluster	43.87	3002948	protein homolog model	glycopeptide antibiotic	antibiotic target alteration	vanH; glycopeptide resistance gene cluster	93.43	gnl|BL_ORD_ID|761|hsp_num:0
s2.ctg000036l_463 # 505076 # 505402 # 1 # ID=2_463;partial=00;start_type=ATG;rbs_motif=AGGAGG;rbs_spacer=7bp;gc_cont=0.483	metabat2_6730_HET_VAC_hifiasm.289	s2.ctg000036l_463	505076	505402	Strict	75	78.5666	qacG	41.51	3007015	protein homolog model	disinfecting agents and antiseptics	antibiotic efflux	small multidrug resistance (SMR) antibiotic efflux pump	100.93	gnl|BL_ORD_ID|4661|hsp_num:0
s2.ctg000351l_23 # 17201 # 19120 # 1 # ID=3_23;partial=00;start_type=ATG;rbs_motif=GGAGG;rbs_spacer=8bp;gc_cont=0.531	metabat2_6730_HET_VAC_hifiasm.289	s2.ctg000351l_23	17201	19120	Strict	300	1311.21	tet(W)	99.84	3000194	protein homolog model	tetracycline antibiotic	antibiotic target protection	tetracycline-resistant ribosomal protection protein	100	gnl|BL_ORD_ID|456|hsp_num:0
s2.ctg000351l_364 # 379485 # 380294 # 1 # ID=3_364;partial=00;start_type=ATG;rbs_motif=GGAG;rbs_spacer=8bp;gc_cont=0.533	metabat2_6730_HET_VAC_hifiasm.289	s2.ctg000351l_364	379485	380294	Strict	50	137.117	vanY gene in vanB cluster	40.64	3002956	protein homolog model	glycopeptide antibiotic	antibiotic target alteration	vanY; glycopeptide resistance gene cluster	100.37	gnl|BL_ORD_ID|602|hsp_num:0
s2.ctg000351l_603 # 691282 # 691776 # 1 # ID=3_603;partial=00;start_type=ATG;rbs_motif=GGAG;rbs_spacer=8bp;gc_cont=0.345	metabat2_6730_HET_VAC_hifiasm.289	s2.ctg000351l_603	691282	691776	Strict	300	315.464	lnuC	91.46	3002837	protein homolog model	lincosamide antibiotic	antibiotic inactivation	lincosamide nucleotidyltransferase (LNU)	100	gnl|BL_ORD_ID|343|hsp_num:0
k87_1588928_14 # 10729 # 11610 # -1 # ID=119_14;partial=00;start_type=TTG;rbs_motif=AGGA/GGAG/GAGG;rbs_spacer=11-12bp;gc_cont=0.529	metabat2_coassembly_bwa.53	k87_1588928_14	10729	11610	Strict	50	121.324	vanY gene in vanG cluster	39.38	3002959	protein homolog model	glycopeptide antibiotic	antibiotic target alteration	vanY; glycopeptide resistance gene cluster	105.02	gnl|BL_ORD_ID|4730|hsp_num:0
k87_1991683_18 # 18516 # 19025 # -1 # ID=135_18;partial=00;start_type=ATG;rbs_motif=GGA/GAG/AGG;rbs_spacer=5-10bp;gc_cont=0.486	metabat2_coassembly_bwa.53	k87_1991683_18	18516	19025	Strict	150	186.037	nimA	56.17	3007104	protein homolog model	nitroimidazole antibiotic	antibiotic inactivation	nitroimidazole reductase	96.02	gnl|BL_ORD_ID|4782|hsp_num:0
k87_506464_3 # 3081 # 4853 # -1 # ID=148_3;partial=00;start_type=ATG;rbs_motif=GGAGG;rbs_spacer=5-10bp;gc_cont=0.581	metabat2_coassembly_bwa.53	k87_506464_3	3081	4853	Strict	50	142.51	vanW gene in vanI cluster	31.34	3003724	protein homolog model	glycopeptide antibiotic	antibiotic target alteration	vanW; glycopeptide resistance gene cluster	158.18	gnl|BL_ORD_ID|4746|hsp_num:0
k87_2760016_15 # 10804 # 11871 # 1 # ID=153_15;partial=00;start_type=ATG;rbs_motif=AGGAGG;rbs_spacer=5-10bp;gc_cont=0.597	metabat2_coassembly_bwa.53	k87_2760016_15	10804	11871	Strict	250	292.738	vanG	43.47	3002909	protein homolog model	glycopeptide antibiotic	antibiotic target alteration	glycopeptide resistance gene cluster; Van ligase	101.72	gnl|BL_ORD_ID|1069|hsp_num:0
k87_3949113_3 # 4900 # 6099 # 1 # ID=181_3;partial=00;start_type=ATG;rbs_motif=AGGAG/GGAGG;rbs_spacer=11-12bp;gc_cont=0.583	metabat2_coassembly_bwa.53	k87_3949113_3	4900	6099	Strict	175	240.736	vanT gene in vanG cluster	36.53	3002972	protein homolog model	glycopeptide antibiotic	antibiotic target alteration	glycopeptide resistance gene cluster; vanT	56.04	gnl|BL_ORD_ID|1522|hsp_num:0
k87_1695432_1 # 3 # 527 # -1 # ID=183_1;partial=10;start_type=ATG;rbs_motif=None;rbs_spacer=None;gc_cont=0.570	metabat2_coassembly_bwa.53	k87_1695432_1	3	527	Strict	125	168.318	vanXY gene in vanG cluster	48	3003069	protein homolog model	glycopeptide antibiotic	antibiotic target alteration	glycopeptide resistance gene cluster; vanXY	68.9	gnl|BL_ORD_ID|304|hsp_num:0
k87_1695432_2 # 524 # 1675 # -1 # ID=183_2;partial=00;start_type=ATG;rbs_motif=AGGAG;rbs_spacer=5-10bp;gc_cont=0.520	metabat2_coassembly_bwa.53	k87_1695432_2	524	1675	Strict	250	402.519	vanG	56.36	3002909	protein homolog model	glycopeptide antibiotic	antibiotic target alteration	glycopeptide resistance gene cluster; Van ligase	109.74	gnl|BL_ORD_ID|1069|hsp_num:0
k87_208063_1 # 2 # 331 # 1 # ID=185_1;partial=10;start_type=Edge;rbs_motif=None;rbs_spacer=None;gc_cont=0.509	metabat2_coassembly_bwa.53	k87_208063_1	2	331	Strict	50	90.8929	vanY gene in vanA cluster	41.75	3002955	protein homolog model	glycopeptide antibiotic	antibiotic target alteration	vanY; glycopeptide resistance gene cluster	35.97	gnl|BL_ORD_ID|4667|hsp_num:0
k87_208063_2 # 321 # 1355 # 1 # ID=185_2;partial=00;start_type=ATG;rbs_motif=GGAG/GAGG;rbs_spacer=5-10bp;gc_cont=0.523	metabat2_coassembly_bwa.53	k87_208063_2	321	1355	Strict	175	253.832	vanT gene in vanG cluster	41.03	3002972	protein homolog model	glycopeptide antibiotic	antibiotic target alteration	glycopeptide resistance gene cluster; vanT	48.31	gnl|BL_ORD_ID|1522|hsp_num:0
k87_208063_3 # 1322 # 2446 # 1 # ID=185_3;partial=00;start_type=ATG;rbs_motif=AGGAGG;rbs_spacer=5-10bp;gc_cont=0.557	metabat2_coassembly_bwa.53	k87_208063_3	1322	2446	Strict	175	360.533	vanT gene in vanG cluster	49.73	3002972	protein homolog model	glycopeptide antibiotic	antibiotic target alteration	glycopeptide resistance gene cluster; vanT	52.53	gnl|BL_ORD_ID|1522|hsp_num:0
k87_5087976_4 # 4837 # 5985 # 1 # ID=192_4;partial=00;start_type=GTG;rbs_motif=GGA/GAG/AGG;rbs_spacer=11-12bp;gc_cont=0.592	metabat2_coassembly_bwa.53	k87_5087976_4	4837	5985	Strict	50	94.7449	vanY gene in vanG cluster	33.33	3002959	protein homolog model	glycopeptide antibiotic	antibiotic target alteration	vanY; glycopeptide resistance gene cluster	136.92	gnl|BL_ORD_ID|4730|hsp_num:0
s19689.ctg024958c_128 # 148374 # 148877 # 1 # ID=1_128;partial=00;start_type=ATG;rbs_motif=GGAGG;rbs_spacer=8bp;gc_cont=0.583	metabat2_pooled_hifiasm.126	s19689.ctg024958c_128	148374	148877	Strict	150	178.333	nimA	54.6	3007104	protein homolog model	nitroimidazole antibiotic	antibiotic inactivation	nitroimidazole reductase	94.89	gnl|BL_ORD_ID|4782|hsp_num:0
s19689.ctg024958c_539 # 589764 # 590918 # -1 # ID=1_539;partial=00;start_type=ATG;rbs_motif=GGAG;rbs_spacer=6bp;gc_cont=0.603	metabat2_pooled_hifiasm.126	s19689.ctg024958c_539	589764	590918	Strict	175	214.157	vanT gene in vanG cluster	33.42	3002972	protein homolog model	glycopeptide antibiotic	antibiotic target alteration	glycopeptide resistance gene cluster; vanT	53.93	gnl|BL_ORD_ID|1522|hsp_num:0
s19689.ctg024958c_1223 # 1374924 # 1376789 # -1 # ID=1_1223;partial=00;start_type=ATG;rbs_motif=None;rbs_spacer=None;gc_cont=0.594	metabat2_pooled_hifiasm.126	s19689.ctg024958c_1223	1374924	1376789	Strict	50	120.939	vanW gene in vanI cluster	37.78	3003724	protein homolog model	glycopeptide antibiotic	antibiotic target alteration	vanW; glycopeptide resistance gene cluster	166.49	gnl|BL_ORD_ID|4746|hsp_num:0
s19689.ctg024958c_2120 # 2404766 # 2405848 # -1 # ID=1_2120;partial=00;start_type=ATG;rbs_motif=None;rbs_spacer=None;gc_cont=0.587	metabat2_pooled_hifiasm.126	s19689.ctg024958c_2120	2404766	2405848	Strict	250	270.781	vanG	40.11	3002909	protein homolog model	glycopeptide antibiotic	antibiotic target alteration	glycopeptide resistance gene cluster; Van ligase	103.15	gnl|BL_ORD_ID|1069|hsp_num:0
k87_442032_56 # 69903 # 71237 # 1 # ID=29_56;partial=00;start_type=ATG;rbs_motif=None;rbs_spacer=None;gc_cont=0.287	metabat2_XCR1_HOM_6739_bwa.28	k87_442032_56	69903	71237	Strict	50	116.701	vanW gene in vanI cluster	32.99	3003724	protein homolog model	glycopeptide antibiotic	antibiotic target alteration	vanW; glycopeptide resistance gene cluster	119.03	gnl|BL_ORD_ID|4746|hsp_num:0
k87_3950677_5 # 4724 # 6322 # -1 # ID=136_5;partial=00;start_type=GTG;rbs_motif=GGxGG;rbs_spacer=5-10bp;gc_cont=0.734	metabat2_coassembly_bwa.464	k87_3950677_5	4724	6322	Strict	500	502.286	Mycobacterium tuberculosis folC with mutation conferring resistance to para-aminosalicylic acid	59.83	3004157	protein variant model	salicylic acid antibiotic	antibiotic target alteration	aminosalicylate resistant dihydrofolate synthase	109.24	gnl|BL_ORD_ID|2414|hsp_num:0
k87_291589_4 # 1276 # 3321 # 1 # ID=41_4;partial=00;start_type=ATG;rbs_motif=GGA/GAG/AGG;rbs_spacer=11-12bp;gc_cont=0.290	metabat2_XCR1_HET_6741_bwa.92	k87_291589_4	1276	3321	Strict	50	128.642	vanW gene in vanI cluster	35.79	3003724	protein homolog model	glycopeptide antibiotic	antibiotic target alteration	vanW; glycopeptide resistance gene cluster	182.57	gnl|BL_ORD_ID|4746|hsp_num:0
k87_11347_4 # 4398 # 5597 # 1 # ID=120_4;partial=00;start_type=ATG;rbs_motif=GGAGG;rbs_spacer=5-10bp;gc_cont=0.506	metabat2_XCR1_HOM_7852_bwa.40	k87_11347_4	4398	5597	Strict	175	226.868	vanT gene in vanG cluster	35.95	3002972	protein homolog model	glycopeptide antibiotic	antibiotic target alteration	glycopeptide resistance gene cluster; vanT	56.04	gnl|BL_ORD_ID|1522|hsp_num:0
k87_267159_7 # 6949 # 7932 # 1 # ID=194_7;partial=00;start_type=ATG;rbs_motif=AGGAGG;rbs_spacer=5-10bp;gc_cont=0.538	metabat2_XCR1_HOM_7852_bwa.40	k87_267159_7	6949	7932	Strict	200	271.552	vanH gene in vanO cluster	42.36	3002948	protein homolog model	glycopeptide antibiotic	antibiotic target alteration	vanH; glycopeptide resistance gene cluster	93.43	gnl|BL_ORD_ID|761|hsp_num:0
k87_484445_10 # 13351 # 14979 # -1 # ID=267_10;partial=00;start_type=ATG;rbs_motif=AGGAG;rbs_spacer=5-10bp;gc_cont=0.580	metabat2_XCR1_HOM_7852_bwa.40	k87_484445_10	13351	14979	Strict	50	114.775	vanW gene in vanI cluster	28.14	3003724	protein homolog model	glycopeptide antibiotic	antibiotic target alteration	vanW; glycopeptide resistance gene cluster	145.31	gnl|BL_ORD_ID|4746|hsp_num:0
contig_11299_79 # 88978 # 92106 # -1 # ID=1_79;partial=00;start_type=ATG;rbs_motif=None;rbs_spacer=None;gc_cont=0.580	6730_HET_VAC_contig_11299_metaflye_circ	contig_11299_79	88978	92106	Strict	750	768.844	adeF	42.31	3000777	protein homolog model	fluoroquinolone antibiotic; tetracycline antibiotic	antibiotic efflux	resistance-nodulation-cell division (RND) antibiotic efflux pump	98.39	gnl|BL_ORD_ID|132|hsp_num:0
contig_11299_474 # 570812 # 572017 # 1 # ID=1_474;partial=00;start_type=ATG;rbs_motif=AAA;rbs_spacer=10bp;gc_cont=0.412	6730_HET_VAC_contig_11299_metaflye_circ	contig_11299_474	570812	572017	Strict	700	791.186	Mef(En2)	99.25	3004659	protein homolog model	macrolide antibiotic	antibiotic efflux	major facilitator superfamily (MFS) antibiotic efflux pump	100	gnl|BL_ORD_ID|2200|hsp_num:0
s5.ctg006227l_1572 # 1800312 # 1803452 # 1 # ID=1_1572;partial=00;start_type=ATG;rbs_motif=AAAA;rbs_spacer=11bp;gc_cont=0.527	metabat2_pooled_hifiasm.683	s5.ctg006227l_1572	1800312	1803452	Strict	750	767.689	adeF	42.31	3000777	protein homolog model	fluoroquinolone antibiotic; tetracycline antibiotic	antibiotic efflux	resistance-nodulation-cell division (RND) antibiotic efflux pump	98.77	gnl|BL_ORD_ID|132|hsp_num:0
s5.ctg006227l_1601 # 1841783 # 1844257 # -1 # ID=1_1601;partial=00;start_type=ATG;rbs_motif=None;rbs_spacer=None;gc_cont=0.567	metabat2_pooled_hifiasm.683	s5.ctg006227l_1601	1841783	1844257	Strict	175	198.749	vanT gene in vanG cluster	34.15	3002972	protein homolog model	glycopeptide antibiotic	antibiotic target alteration	glycopeptide resistance gene cluster; vanT	115.73	gnl|BL_ORD_ID|1522|hsp_num:0
s5.ctg006227l_2992 # 3408165 # 3408980 # 1 # ID=1_2992;partial=01;start_type=ATG;rbs_motif=None;rbs_spacer=None;gc_cont=0.403	metabat2_pooled_hifiasm.683	s5.ctg006227l_2992	3408165	3408980	Strict	300	545.814	tet(Q)	97.06	3000191	protein homolog model	tetracycline antibiotic	antibiotic target protection	tetracycline-resistant ribosomal protection protein	41.4	gnl|BL_ORD_ID|1219|hsp_num:0
tig00006170_130 # 118328 # 118936 # -1 # ID=4_130;partial=00;start_type=ATG;rbs_motif=AGGAG;rbs_spacer=5-10bp;gc_cont=0.305	metabat2_6755_HET_CTRL_hicanu.134	tig00006170_130	118328	118936	Strict	50	112.849	vanY gene in vanB cluster	44.67	3002956	protein homolog model	glycopeptide antibiotic	antibiotic target alteration	vanY; glycopeptide resistance gene cluster	75.37	gnl|BL_ORD_ID|602|hsp_num:0
tig00006819_27 # 22374 # 23330 # -1 # ID=7_27;partial=00;start_type=ATG;rbs_motif=GGAG/GAGG;rbs_spacer=5-10bp;gc_cont=0.266	metabat2_6755_HET_CTRL_hicanu.134	tig00006819_27	22374	23330	Strict	50	115.161	vanY gene in vanG cluster	40.76	3002959	protein homolog model	glycopeptide antibiotic	antibiotic target alteration	vanY; glycopeptide resistance gene cluster	113.98	gnl|BL_ORD_ID|4730|hsp_num:0
tig00010043_13 # 10248 # 11351 # 1 # ID=8_13;partial=00;start_type=ATG;rbs_motif=GGA/GAG/AGG;rbs_spacer=5-10bp;gc_cont=0.274	metabat2_6755_HET_CTRL_hicanu.134	tig00010043_13	10248	11351	Strict	50	106.686	vanY gene in vanG cluster	38.92	3002959	protein homolog model	glycopeptide antibiotic	antibiotic target alteration	vanY; glycopeptide resistance gene cluster	131.54	gnl|BL_ORD_ID|4730|hsp_num:0
s2.ctg017720l_100 # 69080 # 69721 # -1 # ID=1_100;partial=00;start_type=ATG;rbs_motif=AGGTG;rbs_spacer=6bp;gc_cont=0.335	metabat2_pooled_hifiasm.613	s2.ctg017720l_100	69080	69721	Strict	50	138.272	vanY gene in vanB cluster	39.66	3002956	protein homolog model	glycopeptide antibiotic	antibiotic target alteration	vanY; glycopeptide resistance gene cluster	79.48	gnl|BL_ORD_ID|602|hsp_num:0
s2.ctg018336l_57 # 49620 # 50702 # -1 # ID=3_57;partial=00;start_type=ATG;rbs_motif=GGTG;rbs_spacer=5bp;gc_cont=0.302	metabat2_pooled_hifiasm.613	s2.ctg018336l_57	49620	50702	Strict	50	115.546	vanY gene in vanM cluster	37.04	3002961	protein homolog model	glycopeptide antibiotic	antibiotic target alteration	vanY; glycopeptide resistance gene cluster	154.51	gnl|BL_ORD_ID|1673|hsp_num:0
s2.ctg018336l_58 # 50713 # 51660 # -1 # ID=3_58;partial=00;start_type=ATG;rbs_motif=GGTG;rbs_spacer=5bp;gc_cont=0.309	metabat2_pooled_hifiasm.613	s2.ctg018336l_58	50713	51660	Strict	50	129.028	vanY gene in vanG cluster	38.81	3002959	protein homolog model	glycopeptide antibiotic	antibiotic target alteration	vanY; glycopeptide resistance gene cluster	112.9	gnl|BL_ORD_ID|4730|hsp_num:0
k87_5275087_2 # 1572 # 4688 # -1 # ID=24_2;partial=00;start_type=ATG;rbs_motif=AGGAG;rbs_spacer=3-4bp;gc_cont=0.607	metabat2_coassembly_bwa.176	k87_5275087_2	1572	4688	Strict	750	766.918	adeF	42.28	3000777	protein homolog model	fluoroquinolone antibiotic; tetracycline antibiotic	antibiotic efflux	resistance-nodulation-cell division (RND) antibiotic efflux pump	98.02	gnl|BL_ORD_ID|132|hsp_num:0
k87_3233216_31 # 34806 # 37178 # 1 # ID=62_31;partial=00;start_type=ATG;rbs_motif=None;rbs_spacer=None;gc_cont=0.621	metabat2_coassembly_bwa.176	k87_3233216_31	34806	37178	Strict	175	217.624	vanT gene in vanG cluster	38.79	3002972	protein homolog model	glycopeptide antibiotic	antibiotic target alteration	glycopeptide resistance gene cluster; vanT	110.96	gnl|BL_ORD_ID|1522|hsp_num:0
tig00001471_120 # 122340 # 123965 # 1 # ID=1_120;partial=00;start_type=ATG;rbs_motif=AGGAGG;rbs_spacer=5-10bp;gc_cont=0.563	metabat2_6730_HET_VAC_hicanu.346	tig00001471_120	122340	123965	Strict	50	154.836	vanW gene in vanI cluster	33.82	3003724	protein homolog model	glycopeptide antibiotic	antibiotic target alteration	vanW; glycopeptide resistance gene cluster	145.04	gnl|BL_ORD_ID|4746|hsp_num:0
tig00004493_50 # 54026 # 55219 # 1 # ID=7_50;partial=00;start_type=GTG;rbs_motif=AGGAG;rbs_spacer=5-10bp;gc_cont=0.606	metabat2_6730_HET_VAC_hicanu.346	tig00004493_50	54026	55219	Strict	175	262.692	vanT gene in vanG cluster	35.54	3002972	protein homolog model	glycopeptide antibiotic	antibiotic target alteration	glycopeptide resistance gene cluster; vanT	55.76	gnl|BL_ORD_ID|1522|hsp_num:0
tig00004657_24 # 26732 # 27511 # -1 # ID=9_24;partial=00;start_type=ATG;rbs_motif=AGGAG;rbs_spacer=5-10bp;gc_cont=0.574	metabat2_6730_HET_VAC_hicanu.346	tig00004657_24	26732	27511	Strict	50	164.081	vanY gene in vanB cluster	43.19	3002956	protein homolog model	glycopeptide antibiotic	antibiotic target alteration	vanY; glycopeptide resistance gene cluster	96.64	gnl|BL_ORD_ID|602|hsp_num:0
tig00013764_79 # 66086 # 66916 # 1 # ID=21_79;partial=00;start_type=GTG;rbs_motif=GGAG/GAGG;rbs_spacer=5-10bp;gc_cont=0.613	metabat2_6730_HET_VAC_hicanu.346	tig00013764_79	66086	66916	Strict	50	105.145	vanY gene in vanB cluster	28.91	3002956	protein homolog model	glycopeptide antibiotic	antibiotic target alteration	vanY; glycopeptide resistance gene cluster	102.99	gnl|BL_ORD_ID|602|hsp_num:0
tig00014544_33 # 24975 # 26948 # -1 # ID=25_33;partial=00;start_type=TTG;rbs_motif=AGGAGG;rbs_spacer=5-10bp;gc_cont=0.652	metabat2_6730_HET_VAC_hicanu.346	tig00014544_33	24975	26948	Strict	300	334.724	tet(Q)	31.26	3000191	protein homolog model	tetracycline antibiotic	antibiotic target protection	tetracycline-resistant ribosomal protection protein	100	gnl|BL_ORD_ID|1219|hsp_num:0
s7.ctg000008l_554 # 687712 # 690180 # -1 # ID=1_554;partial=00;start_type=ATG;rbs_motif=None;rbs_spacer=None;gc_cont=0.539	6737_HOM_CTRL_s7.ctg000008l_hifiasm_large	s7.ctg000008l_554	687712	690180	Strict	175	197.978	vanT gene in vanG cluster	35.77	3002972	protein homolog model	glycopeptide antibiotic	antibiotic target alteration	glycopeptide resistance gene cluster; vanT	115.45	gnl|BL_ORD_ID|1522|hsp_num:0
s7.ctg000008l_1275 # 1541676 # 1542743 # 1 # ID=1_1275;partial=00;start_type=ATG;rbs_motif=AAAAA;rbs_spacer=12bp;gc_cont=0.472	6737_HOM_CTRL_s7.ctg000008l_hifiasm_large	s7.ctg000008l_1275	1541676	1542743	Strict	200	204.142	vanH gene in vanF cluster	36.59	3002945	protein homolog model	glycopeptide antibiotic	antibiotic target alteration	vanH; glycopeptide resistance gene cluster	110.25	gnl|BL_ORD_ID|1652|hsp_num:0
s7.ctg000008l_1388 # 1664486 # 1666411 # 1 # ID=1_1388;partial=00;start_type=ATG;rbs_motif=None;rbs_spacer=None;gc_cont=0.398	6737_HOM_CTRL_s7.ctg000008l_hifiasm_large	s7.ctg000008l_1388	1664486	1666411	Strict	300	1281.54	tet(Q)	96.41	3000191	protein homolog model	tetracycline antibiotic	antibiotic target protection	tetracycline-resistant ribosomal protection protein	97.56	gnl|BL_ORD_ID|1219|hsp_num:0
s7.ctg000008l_1575 # 1892362 # 1895481 # 1 # ID=1_1575;partial=00;start_type=ATG;rbs_motif=None;rbs_spacer=None;gc_cont=0.566	6737_HOM_CTRL_s7.ctg000008l_hifiasm_large	s7.ctg000008l_1575	1892362	1895481	Strict	750	805.823	adeF	44.23	3000777	protein homolog model	fluoroquinolone antibiotic; tetracycline antibiotic	antibiotic efflux	resistance-nodulation-cell division (RND) antibiotic efflux pump	98.11	gnl|BL_ORD_ID|132|hsp_num:0
k87_1140032_28 # 25246 # 26337 # 1 # ID=14_28;partial=00;start_type=ATG;rbs_motif=GGxGG;rbs_spacer=5-10bp;gc_cont=0.527	metabat2_coassembly_bwa.736	k87_1140032_28	25246	26337	Strict	250	261.922	vanG	41.67	3002909	protein homolog model	glycopeptide antibiotic	antibiotic target alteration	glycopeptide resistance gene cluster; Van ligase	104.01	gnl|BL_ORD_ID|1069|hsp_num:0
k87_2259174_1 # 285 # 2456 # -1 # ID=16_1;partial=00;start_type=ATG;rbs_motif=GGAGG;rbs_spacer=5-10bp;gc_cont=0.585	metabat2_coassembly_bwa.736	k87_2259174_1	285	2456	Strict	175	715.687	vanT gene in vanG cluster	49.24	3002972	protein homolog model	glycopeptide antibiotic	antibiotic target alteration	glycopeptide resistance gene cluster; vanT	101.54	gnl|BL_ORD_ID|1522|hsp_num:0
k87_2259174_2 # 2453 # 3211 # -1 # ID=16_2;partial=00;start_type=ATG;rbs_motif=AGGAGG;rbs_spacer=5-10bp;gc_cont=0.547	metabat2_coassembly_bwa.736	k87_2259174_2	2453	3211	Strict	125	243.047	vanXY gene in vanG cluster	49.2	3003069	protein homolog model	glycopeptide antibiotic	antibiotic target alteration	glycopeptide resistance gene cluster; vanXY	99.21	gnl|BL_ORD_ID|304|hsp_num:0
k87_2259174_3 # 3217 # 4359 # -1 # ID=16_3;partial=00;start_type=ATG;rbs_motif=GGAGG;rbs_spacer=3-4bp;gc_cont=0.576	metabat2_coassembly_bwa.736	k87_2259174_3	3217	4359	Strict	250	424.476	vanG	57.1	3002909	protein homolog model	glycopeptide antibiotic	antibiotic target alteration	glycopeptide resistance gene cluster; Van ligase	108.88	gnl|BL_ORD_ID|1069|hsp_num:0
k87_3081939_25 # 25101 # 26282 # 1 # ID=53_25;partial=00;start_type=ATG;rbs_motif=GGAGG;rbs_spacer=5-10bp;gc_cont=0.551	metabat2_coassembly_bwa.736	k87_3081939_25	25101	26282	Strict	175	217.624	vanT gene in vanG cluster	35.6	3002972	protein homolog model	glycopeptide antibiotic	antibiotic target alteration	glycopeptide resistance gene cluster; vanT	55.2	gnl|BL_ORD_ID|1522|hsp_num:0
k87_4989015_21 # 20399 # 21745 # 1 # ID=81_21;partial=00;start_type=ATG;rbs_motif=GGAG/GAGG;rbs_spacer=5-10bp;gc_cont=0.566	metabat2_coassembly_bwa.736	k87_4989015_21	20399	21745	Strict	50	113.235	vanW gene in vanI cluster	36.53	3003724	protein homolog model	glycopeptide antibiotic	antibiotic target alteration	vanW; glycopeptide resistance gene cluster	120.11	gnl|BL_ORD_ID|4746|hsp_num:0
k87_956565_9 # 10005 # 11675 # -1 # ID=100_9;partial=00;start_type=ATG;rbs_motif=GGA/GAG/AGG;rbs_spacer=5-10bp;gc_cont=0.580	metabat2_coassembly_bwa.736	k87_956565_9	10005	11675	Strict	50	79.337	vanW gene in vanI cluster	31.51	3003724	protein homolog model	glycopeptide antibiotic	antibiotic target alteration	vanW; glycopeptide resistance gene cluster	149.06	gnl|BL_ORD_ID|4746|hsp_num:0
k87_5232191_10 # 9580 # 10935 # 1 # ID=6_10;partial=00;start_type=ATG;rbs_motif=GGAG/GAGG;rbs_spacer=5-10bp;gc_cont=0.505	metabat2_coassembly_bwa.597	k87_5232191_10	9580	10935	Strict	50	129.413	vanY gene in vanB cluster	40.74	3002956	protein homolog model	glycopeptide antibiotic	antibiotic target alteration	vanY; glycopeptide resistance gene cluster	168.28	gnl|BL_ORD_ID|602|hsp_num:0
k87_447873_26 # 28956 # 30365 # -1 # ID=31_26;partial=00;start_type=ATG;rbs_motif=None;rbs_spacer=None;gc_cont=0.427	metabat2_coassembly_bwa.597	k87_447873_26	28956	30365	Strict	50	128.257	vanW gene in vanI cluster	29.68	3003724	protein homolog model	glycopeptide antibiotic	antibiotic target alteration	vanW; glycopeptide resistance gene cluster	125.74	gnl|BL_ORD_ID|4746|hsp_num:0
k87_3090705_26 # 24682 # 25005 # -1 # ID=44_26;partial=00;start_type=ATG;rbs_motif=GGAG/GAGG;rbs_spacer=5-10bp;gc_cont=0.432	metabat2_coassembly_bwa.597	k87_3090705_26	24682	25005	Strict	75	94.3597	qacJ	49.53	3007014	protein homolog model	disinfecting agents and antiseptics	antibiotic efflux	small multidrug resistance (SMR) antibiotic efflux pump	100	gnl|BL_ORD_ID|4660|hsp_num:0
k87_1307980_13 # 10975 # 12090 # 1 # ID=65_13;partial=00;start_type=ATG;rbs_motif=AGGAGG;rbs_spacer=5-10bp;gc_cont=0.456	metabat2_coassembly_bwa.597	k87_1307980_13	10975	12090	Strict	175	237.654	vanT gene in vanG cluster	37.4	3002972	protein homolog model	glycopeptide antibiotic	antibiotic target alteration	glycopeptide resistance gene cluster; vanT	52.11	gnl|BL_ORD_ID|1522|hsp_num:0
k87_704419_30 # 26445 # 26972 # 1 # ID=90_30;partial=00;start_type=ATG;rbs_motif=GGA/GAG/AGG;rbs_spacer=5-10bp;gc_cont=0.420	metabat2_coassembly_bwa.597	k87_704419_30	26445	26972	Strict	150	194.512	nimJ	57.32	3007112	protein homolog model	nitroimidazole antibiotic	antibiotic inactivation	nitroimidazole reductase	106.06	gnl|BL_ORD_ID|4789|hsp_num:0
s71.ctg000086c_162 # 179019 # 180752 # 1 # ID=1_162;partial=00;start_type=ATG;rbs_motif=GGAG;rbs_spacer=11bp;gc_cont=0.263	6737_HOM_CTRL_s71.ctg000086c_hifiasm_circ	s71.ctg000086c_162	179019	180752	Strict	50	134.42	vanW gene in vanI cluster	38.25	3003724	protein homolog model	glycopeptide antibiotic	antibiotic target alteration	vanW; glycopeptide resistance gene cluster	154.69	gnl|BL_ORD_ID|4746|hsp_num:0
s71.ctg000086c_629 # 611116 # 612213 # 1 # ID=1_629;partial=00;start_type=ATG;rbs_motif=AGG;rbs_spacer=7bp;gc_cont=0.241	6737_HOM_CTRL_s71.ctg000086c_hifiasm_circ	s71.ctg000086c_629	611116	612213	Strict	175	217.624	vanT gene in vanG cluster	35.05	3002972	protein homolog model	glycopeptide antibiotic	antibiotic target alteration	glycopeptide resistance gene cluster; vanT	51.26	gnl|BL_ORD_ID|1522|hsp_num:0
s71.ctg000086c_1167 # 1115246 # 1115923 # 1 # ID=1_1167;partial=00;start_type=ATG;rbs_motif=GGAGGA;rbs_spacer=5bp;gc_cont=0.229	6737_HOM_CTRL_s71.ctg000086c_hifiasm_circ	s71.ctg000086c_1167	1115246	1115923	Strict	50	96.2857	vanW gene in vanI cluster	31.35	3003724	protein homolog model	glycopeptide antibiotic	antibiotic target alteration	vanW; glycopeptide resistance gene cluster	60.32	gnl|BL_ORD_ID|4746|hsp_num:0
k87_4165737_3 # 963 # 1778 # 1 # ID=49_3;partial=00;start_type=ATG;rbs_motif=AGGAG;rbs_spacer=5-10bp;gc_cont=0.245	metabat2_coassembly_bwa.755	k87_4165737_3	963	1778	Strict	50	262.307	vanW gene in vanB cluster	47.06	3002964	protein homolog model	glycopeptide antibiotic	antibiotic target alteration	vanW; glycopeptide resistance gene cluster	98.55	gnl|BL_ORD_ID|4678|hsp_num:0
k87_4165737_4 # 1781 # 2821 # 1 # ID=49_4;partial=00;start_type=ATG;rbs_motif=GGAGG;rbs_spacer=5-10bp;gc_cont=0.260	metabat2_coassembly_bwa.755	k87_4165737_4	1781	2821	Strict	250	395.586	vanG	55.59	3002909	protein homolog model	glycopeptide antibiotic	antibiotic target alteration	glycopeptide resistance gene cluster; Van ligase	99.14	gnl|BL_ORD_ID|1069|hsp_num:0
k87_2703444_21 # 13864 # 14559 # 1 # ID=71_21;partial=00;start_type=ATG;rbs_motif=AGGA;rbs_spacer=5-10bp;gc_cont=0.292	metabat2_coassembly_bwa.755	k87_2703444_21	13864	14559	Strict	50	106.686	vanW gene in vanI cluster	38.41	3003724	protein homolog model	glycopeptide antibiotic	antibiotic target alteration	vanW; glycopeptide resistance gene cluster	61.93	gnl|BL_ORD_ID|4746|hsp_num:0
k87_2038046_3 # 1692 # 3263 # -1 # ID=109_3;partial=00;start_type=ATG;rbs_motif=GGAGG;rbs_spacer=5-10bp;gc_cont=0.281	metabat2_coassembly_bwa.755	k87_2038046_3	1692	3263	Strict	50	123.635	vanW gene in vanI cluster	37.66	3003724	protein homolog model	glycopeptide antibiotic	antibiotic target alteration	vanW; glycopeptide resistance gene cluster	140.21	gnl|BL_ORD_ID|4746|hsp_num:0
k87_4018787_17 # 12697 # 14442 # 1 # ID=150_17;partial=00;start_type=ATG;rbs_motif=AGGAG;rbs_spacer=5-10bp;gc_cont=0.290	metabat2_coassembly_bwa.755	k87_4018787_17	12697	14442	Strict	50	130.183	vanW gene in vanI cluster	33.58	3003724	protein homolog model	glycopeptide antibiotic	antibiotic target alteration	vanW; glycopeptide resistance gene cluster	155.76	gnl|BL_ORD_ID|4746|hsp_num:0
k87_2166693_3 # 3497 # 4342 # 1 # ID=155_3;partial=00;start_type=ATG;rbs_motif=GGA/GAG/AGG;rbs_spacer=11-12bp;gc_cont=0.288	metabat2_coassembly_bwa.755	k87_2166693_3	3497	4342	Strict	50	152.14	vanY gene in vanB cluster	34.39	3002956	protein homolog model	glycopeptide antibiotic	antibiotic target alteration	vanY; glycopeptide resistance gene cluster	104.85	gnl|BL_ORD_ID|602|hsp_num:0
k87_868748_11 # 13286 # 14203 # 1 # ID=16_11;partial=00;start_type=ATG;rbs_motif=GGA/GAG/AGG;rbs_spacer=5-10bp;gc_cont=0.282	metabat2_XCR1_HOM_7868_bwa.93	k87_868748_11	13286	14203	Strict	50	113.235	vanY gene in vanA cluster	37.37	3002955	protein homolog model	glycopeptide antibiotic	antibiotic target alteration	vanY; glycopeptide resistance gene cluster	100.66	gnl|BL_ORD_ID|4667|hsp_num:0
k87_868748_18 # 19654 # 20316 # 1 # ID=16_18;partial=00;start_type=ATG;rbs_motif=GGA/GAG/AGG;rbs_spacer=5-10bp;gc_cont=0.264	metabat2_XCR1_HOM_7868_bwa.93	k87_868748_18	19654	20316	Strict	50	112.849	vanY gene in vanB cluster	37.5	3002956	protein homolog model	glycopeptide antibiotic	antibiotic target alteration	vanY; glycopeptide resistance gene cluster	82.09	gnl|BL_ORD_ID|602|hsp_num:0
k87_78751_7 # 5087 # 5644 # 1 # ID=42_7;partial=00;start_type=ATG;rbs_motif=GGAG/GAGG;rbs_spacer=5-10bp;gc_cont=0.229	metabat2_XCR1_HOM_7868_bwa.93	k87_78751_7	5087	5644	Strict	50	83.1889	vanY gene in vanB cluster	31.18	3002956	protein homolog model	glycopeptide antibiotic	antibiotic target alteration	vanY; glycopeptide resistance gene cluster	69.03	gnl|BL_ORD_ID|602|hsp_num:0
k87_1182500_51 # 56565 # 57581 # 1 # ID=15_51;partial=00;start_type=ATG;rbs_motif=AAA;rbs_spacer=13bp;gc_cont=0.521	metabat2_coassembly_bwa.655	k87_1182500_51	56565	57581	Strict	50	112.849	vanY gene in vanF cluster	31.64	3002958	protein homolog model	glycopeptide antibiotic	antibiotic target alteration	vanY; glycopeptide resistance gene cluster	115.36	gnl|BL_ORD_ID|1808|hsp_num:0
k87_2417386_12 # 11772 # 12887 # 1 # ID=45_12;partial=00;start_type=ATG;rbs_motif=AGGAG;rbs_spacer=5-10bp;gc_cont=0.573	metabat2_coassembly_bwa.655	k87_2417386_12	11772	12887	Strict	175	231.491	vanT gene in vanG cluster	37.99	3002972	protein homolog model	glycopeptide antibiotic	antibiotic target alteration	glycopeptide resistance gene cluster; vanT	52.11	gnl|BL_ORD_ID|1522|hsp_num:0
k87_5397886_7 # 4700 # 5755 # -1 # ID=46_7;partial=00;start_type=GTG;rbs_motif=None;rbs_spacer=None;gc_cont=0.534	metabat2_coassembly_bwa.655	k87_5397886_7	4700	5755	Strict	250	285.804	vanG	40.17	3002909	protein homolog model	glycopeptide antibiotic	antibiotic target alteration	glycopeptide resistance gene cluster; Van ligase	100.57	gnl|BL_ORD_ID|1069|hsp_num:0
k87_3648763_11 # 13338 # 14243 # 1 # ID=61_11;partial=00;start_type=ATG;rbs_motif=AGGA;rbs_spacer=5-10bp;gc_cont=0.536	metabat2_coassembly_bwa.655	k87_3648763_11	13338	14243	Strict	50	121.324	vanY gene in vanB cluster	39.49	3002956	protein homolog model	glycopeptide antibiotic	antibiotic target alteration	vanY; glycopeptide resistance gene cluster	112.31	gnl|BL_ORD_ID|602|hsp_num:0
k87_416639_3 # 1688 # 2395 # 1 # ID=38_3;partial=00;start_type=ATG;rbs_motif=AGGAG;rbs_spacer=5-10bp;gc_cont=0.708	metabat2_XCR1_HOM_7852_bwa.74	k87_416639_3	1688	2395	Strict	50	166.777	vanY gene in vanB cluster	42.11	3002956	protein homolog model	glycopeptide antibiotic	antibiotic target alteration	vanY; glycopeptide resistance gene cluster	87.69	gnl|BL_ORD_ID|602|hsp_num:0
k87_590222_2 # 864 # 1190 # 1 # ID=99_2;partial=00;start_type=ATG;rbs_motif=AGGA;rbs_spacer=5-10bp;gc_cont=0.636	metabat2_XCR1_HOM_7852_bwa.74	k87_590222_2	864	1190	Strict	75	82.8037	qacG	44.34	3007015	protein homolog model	disinfecting agents and antiseptics	antibiotic efflux	small multidrug resistance (SMR) antibiotic efflux pump	100.93	gnl|BL_ORD_ID|4661|hsp_num:0
k87_427322_20 # 18723 # 19778 # 1 # ID=106_20;partial=00;start_type=ATG;rbs_motif=AGGAG;rbs_spacer=5-10bp;gc_cont=0.695	metabat2_XCR1_HOM_7852_bwa.74	k87_427322_20	18723	19778	Strict	250	419.468	vanG	54.18	3002909	protein homolog model	glycopeptide antibiotic	antibiotic target alteration	glycopeptide resistance gene cluster; Van ligase	100.57	gnl|BL_ORD_ID|1069|hsp_num:0
k87_427322_21 # 19775 # 20518 # 1 # ID=106_21;partial=00;start_type=GTG;rbs_motif=GGA/GAG/AGG;rbs_spacer=5-10bp;gc_cont=0.728	metabat2_XCR1_HOM_7852_bwa.74	k87_427322_21	19775	20518	Strict	125	218.779	vanXY gene in vanG cluster	44.8	3003069	protein homolog model	glycopeptide antibiotic	antibiotic target alteration	glycopeptide resistance gene cluster; vanXY	97.24	gnl|BL_ORD_ID|304|hsp_num:0
k87_427322_22 # 20511 # 22634 # 1 # ID=106_22;partial=00;start_type=ATG;rbs_motif=GGA/GAG/AGG;rbs_spacer=5-10bp;gc_cont=0.721	metabat2_XCR1_HOM_7852_bwa.74	k87_427322_22	20511	22634	Strict	175	638.647	vanT gene in vanG cluster	45.72	3002972	protein homolog model	glycopeptide antibiotic	antibiotic target alteration	glycopeptide resistance gene cluster; vanT	99.3	gnl|BL_ORD_ID|1522|hsp_num:0
k87_104467_3 # 3376 # 5004 # 1 # ID=168_3;partial=00;start_type=ATG;rbs_motif=GGA/GAG/AGG;rbs_spacer=5-10bp;gc_cont=0.702	metabat2_XCR1_HOM_7852_bwa.74	k87_104467_3	3376	5004	Strict	50	131.339	vanW gene in vanI cluster	44.79	3003724	protein homolog model	glycopeptide antibiotic	antibiotic target alteration	vanW; glycopeptide resistance gene cluster	145.31	gnl|BL_ORD_ID|4746|hsp_num:0
k87_601205_7 # 4961 # 7573 # 1 # ID=176_7;partial=00;start_type=ATG;rbs_motif=GGAG/GAGG;rbs_spacer=5-10bp;gc_cont=0.706	metabat2_XCR1_HOM_7852_bwa.74	k87_601205_7	4961	7573	Strict	300	300.827	tet(36)	31.96	3000197	protein homolog model	tetracycline antibiotic	antibiotic target protection	tetracycline-resistant ribosomal protection protein	135.94	gnl|BL_ORD_ID|1675|hsp_num:0
k87_601504_5 # 3816 # 4928 # 1 # ID=179_5;partial=00;start_type=ATG;rbs_motif=GGA/GAG/AGG;rbs_spacer=5-10bp;gc_cont=0.681	metabat2_XCR1_HOM_7852_bwa.74	k87_601504_5	3816	4928	Strict	175	219.935	vanT gene in vanG cluster	37.3	3002972	protein homolog model	glycopeptide antibiotic	antibiotic target alteration	glycopeptide resistance gene cluster; vanT	51.97	gnl|BL_ORD_ID|1522|hsp_num:0
contig_18445_46 # 53289 # 54452 # 1 # ID=13_46;partial=00;start_type=ATG;rbs_motif=AGGA;rbs_spacer=5-10bp;gc_cont=0.491	metabat2_6737_HOM_CTRL_metaflye.658	contig_18445_46	53289	54452	Strict	175	235.343	vanT gene in vanG cluster	35.48	3002972	protein homolog model	glycopeptide antibiotic	antibiotic target alteration	glycopeptide resistance gene cluster; vanT	54.35	gnl|BL_ORD_ID|1522|hsp_num:0
contig_9560_72 # 66748 # 67521 # -1 # ID=19_72;partial=00;start_type=ATG;rbs_motif=GGA/GAG/AGG;rbs_spacer=11-12bp;gc_cont=0.556	metabat2_6737_HOM_CTRL_metaflye.658	contig_9560_72	66748	67521	Strict	50	90.8929	vanW gene in vanI cluster	40.15	3003724	protein homolog model	glycopeptide antibiotic	antibiotic target alteration	vanW; glycopeptide resistance gene cluster	68.9	gnl|BL_ORD_ID|4746|hsp_num:0
s19794.ctg025098c_6 # 4098 # 5714 # -1 # ID=1_6;partial=00;start_type=ATG;rbs_motif=AGGTGA;rbs_spacer=4bp;gc_cont=0.278	pooled_s19794.ctg025098c_hifiasm_circ	s19794.ctg025098c_6	4098	5714	Strict	300	621.698	poxtA	56.96	3004470	protein homolog model	tetracycline antibiotic; oxazolidinone antibiotic; phenicol antibiotic	antibiotic target protection	Miscellaneous ABC-F subfamily ATP-binding cassette ribosomal protection proteins	99.26	gnl|BL_ORD_ID|2510|hsp_num:0
s19794.ctg025098c_703 # 673217 # 673777 # 1 # ID=1_703;partial=00;start_type=ATG;rbs_motif=GAGGTG;rbs_spacer=4bp;gc_cont=0.262	pooled_s19794.ctg025098c_hifiasm_circ	s19794.ctg025098c_703	673217	673777	Strict	50	81.2629	vanY gene in vanM cluster	31.58	3002961	protein homolog model	glycopeptide antibiotic	antibiotic target alteration	vanY; glycopeptide resistance gene cluster	79.83	gnl|BL_ORD_ID|1673|hsp_num:0
s19794.ctg025098c_979 # 966809 # 967567 # -1 # ID=1_979;partial=00;start_type=ATG;rbs_motif=AGGTG;rbs_spacer=10bp;gc_cont=0.331	pooled_s19794.ctg025098c_hifiasm_circ	s19794.ctg025098c_979	966809	967567	Strict	50	106.686	vanY gene in vanG cluster	31.58	3002959	protein homolog model	glycopeptide antibiotic	antibiotic target alteration	vanY; glycopeptide resistance gene cluster	90.32	gnl|BL_ORD_ID|4730|hsp_num:0
s19794.ctg025098c_1039 # 1026291 # 1028213 # -1 # ID=1_1039;partial=00;start_type=ATG;rbs_motif=GGAGG;rbs_spacer=8bp;gc_cont=0.308	pooled_s19794.ctg025098c_hifiasm_circ	s19794.ctg025098c_1039	1026291	1028213	Strict	300	1283.09	tet(44)	97.5	3000556	protein homolog model	tetracycline antibiotic	antibiotic target protection	tetracycline-resistant ribosomal protection protein	100	gnl|BL_ORD_ID|1197|hsp_num:0
s19794.ctg025098c_1102 # 1080880 # 1081827 # 1 # ID=1_1102;partial=00;start_type=ATG;rbs_motif=GGTGA;rbs_spacer=4bp;gc_cont=0.275	pooled_s19794.ctg025098c_hifiasm_circ	s19794.ctg025098c_1102	1080880	1081827	Strict	50	105.145	vanY gene in vanA cluster	33.03	3002955	protein homolog model	glycopeptide antibiotic	antibiotic target alteration	vanY; glycopeptide resistance gene cluster	103.96	gnl|BL_ORD_ID|4667|hsp_num:0
s19794.ctg025098c_1103 # 1081901 # 1082578 # 1 # ID=1_1103;partial=00;start_type=ATG;rbs_motif=GGTG;rbs_spacer=6bp;gc_cont=0.257	pooled_s19794.ctg025098c_hifiasm_circ	s19794.ctg025098c_1103	1081901	1082578	Strict	50	103.99	vanY gene in vanA cluster	35.36	3002955	protein homolog model	glycopeptide antibiotic	antibiotic target alteration	vanY; glycopeptide resistance gene cluster	74.26	gnl|BL_ORD_ID|4667|hsp_num:0
k87_905002_76 # 71058 # 72011 # 1 # ID=25_76;partial=00;start_type=ATG;rbs_motif=None;rbs_spacer=None;gc_cont=0.299	metabat2_XCR1_HET_6734_bwa.88	k87_905002_76	71058	72011	Strict	50	123.635	vanY gene in vanB cluster	36.87	3002956	protein homolog model	glycopeptide antibiotic	antibiotic target alteration	vanY; glycopeptide resistance gene cluster	118.28	gnl|BL_ORD_ID|602|hsp_num:0
k87_905002_77 # 72004 # 73101 # 1 # ID=25_77;partial=00;start_type=ATG;rbs_motif=None;rbs_spacer=None;gc_cont=0.275	metabat2_XCR1_HET_6734_bwa.88	k87_905002_77	72004	73101	Strict	50	120.553	vanY gene in vanM cluster	38.46	3002961	protein homolog model	glycopeptide antibiotic	antibiotic target alteration	vanY; glycopeptide resistance gene cluster	156.65	gnl|BL_ORD_ID|1673|hsp_num:0
k87_817017_19 # 15848 # 16501 # -1 # ID=44_19;partial=00;start_type=ATG;rbs_motif=4Base/6BMM;rbs_spacer=13-15bp;gc_cont=0.298	metabat2_XCR1_HET_6734_bwa.88	k87_817017_19	15848	16501	Strict	50	137.502	vanY gene in vanB cluster	40.23	3002956	protein homolog model	glycopeptide antibiotic	antibiotic target alteration	vanY; glycopeptide resistance gene cluster	80.97	gnl|BL_ORD_ID|602|hsp_num:0
k87_698529_10 # 10342 # 11586 # -1 # ID=39_10;partial=00;start_type=GTG;rbs_motif=AGGA;rbs_spacer=5-10bp;gc_cont=0.490	metabat2_coassembly_bwa.617	k87_698529_10	10342	11586	Strict	50	114.39	vanW gene in vanI cluster	35.02	3003724	protein homolog model	glycopeptide antibiotic	antibiotic target alteration	vanW; glycopeptide resistance gene cluster	110.99	gnl|BL_ORD_ID|4746|hsp_num:0
contig_6139_145 # 164009 # 165157 # 1 # ID=1_145;partial=00;start_type=ATG;rbs_motif=GAAGG;rbs_spacer=7bp;gc_cont=0.544	metabat2_pooled_metaflye.165	contig_6139_145	164009	165157	Strict	175	203.371	vanT gene in vanG cluster	34.66	3002972	protein homolog model	glycopeptide antibiotic	antibiotic target alteration	glycopeptide resistance gene cluster; vanT	53.65	gnl|BL_ORD_ID|1522|hsp_num:0
contig_6146_1495 # 1641814 # 1642206 # 1 # ID=2_1495;partial=00;start_type=GTG;rbs_motif=GGAGG;rbs_spacer=10bp;gc_cont=0.590	metabat2_pooled_metaflye.165	contig_6146_1495	1641814	1642206	Strict	50	93.2041	vanY gene in vanB cluster	47.13	3002956	protein homolog model	glycopeptide antibiotic	antibiotic target alteration	vanY; glycopeptide resistance gene cluster	48.51	gnl|BL_ORD_ID|602|hsp_num:0
contig_6146_1498 # 1644562 # 1646481 # 1 # ID=2_1498;partial=00;start_type=ATG;rbs_motif=GGAGG;rbs_spacer=8bp;gc_cont=0.531	metabat2_pooled_metaflye.165	contig_6146_1498	1644562	1646481	Perfect	300	1314.67	tet(W)	100	3000194	protein homolog model	tetracycline antibiotic	antibiotic target protection	tetracycline-resistant ribosomal protection protein	100	gnl|BL_ORD_ID|456|hsp_num:0
k87_130388_12 # 9407 # 11182 # -1 # ID=73_12;partial=00;start_type=ATG;rbs_motif=GGAG/GAGG;rbs_spacer=5-10bp;gc_cont=0.286	metabat2_coassembly_bwa.415	k87_130388_12	9407	11182	Strict	50	116.316	vanY gene in vanB cluster	39.79	3002956	protein homolog model	glycopeptide antibiotic	antibiotic target alteration	vanY; glycopeptide resistance gene cluster	220.52	gnl|BL_ORD_ID|602|hsp_num:0
k87_5375107_1 # 38 # 1012 # -1 # ID=91_1;partial=00;start_type=ATG;rbs_motif=AGGA/GGAG/GAGG;rbs_spacer=11-12bp;gc_cont=0.280	metabat2_coassembly_bwa.415	k87_5375107_1	38	1012	Strict	50	117.857	vanY gene in vanG cluster	32.69	3002959	protein homolog model	glycopeptide antibiotic	antibiotic target alteration	vanY; glycopeptide resistance gene cluster	116.13	gnl|BL_ORD_ID|4730|hsp_num:0
s94.ctg000121c_672 # 749937 # 750755 # 1 # ID=1_672;partial=00;start_type=GTG;rbs_motif=GAGG;rbs_spacer=8bp;gc_cont=0.667	6732_HOM_VAC_s94.ctg000121c_hifiasm_circ	s94.ctg000121c_672	749937	750755	Strict	50	120.553	vanY gene in vanB cluster	30.59	3002956	protein homolog model	glycopeptide antibiotic	antibiotic target alteration	vanY; glycopeptide resistance gene cluster	101.49	gnl|BL_ORD_ID|602|hsp_num:0
s94.ctg000121c_1136 # 1286689 # 1287669 # 1 # ID=1_1136;partial=00;start_type=ATG;rbs_motif=GAGG;rbs_spacer=9bp;gc_cont=0.595	6732_HOM_VAC_s94.ctg000121c_hifiasm_circ	s94.ctg000121c_1136	1286689	1287669	Strict	200	312.768	vanH gene in vanO cluster	50.8	3002948	protein homolog model	glycopeptide antibiotic	antibiotic target alteration	vanH; glycopeptide resistance gene cluster	93.14	gnl|BL_ORD_ID|761|hsp_num:0
k87_200877_3 # 2349 # 3500 # 1 # ID=6_3;partial=00;start_type=ATG;rbs_motif=AGGAG/GGAGG;rbs_spacer=11-12bp;gc_cont=0.603	metabat2_XCR1_HOM_6759_bwa.78	k87_200877_3	2349	3500	Strict	175	184.111	vanT gene in vanG cluster	31.65	3002972	protein homolog model	glycopeptide antibiotic	antibiotic target alteration	glycopeptide resistance gene cluster; vanT	53.79	gnl|BL_ORD_ID|1522|hsp_num:0
k87_203408_15 # 13214 # 14368 # 1 # ID=16_15;partial=00;start_type=ATG;rbs_motif=None;rbs_spacer=None;gc_cont=0.654	metabat2_XCR1_HOM_6759_bwa.78	k87_203408_15	13214	14368	Strict	200	224.942	vanH gene in vanO cluster	40.28	3002948	protein homolog model	glycopeptide antibiotic	antibiotic target alteration	vanH; glycopeptide resistance gene cluster	109.71	gnl|BL_ORD_ID|761|hsp_num:0
k87_237611_68 # 72392 # 73462 # -1 # ID=19_68;partial=00;start_type=ATG;rbs_motif=AGGAGG;rbs_spacer=5-10bp;gc_cont=0.665	metabat2_XCR1_HOM_6759_bwa.78	k87_237611_68	72392	73462	Strict	250	295.434	vanG	42.61	3002909	protein homolog model	glycopeptide antibiotic	antibiotic target alteration	glycopeptide resistance gene cluster; Van ligase	102.01	gnl|BL_ORD_ID|1069|hsp_num:0
k87_411115_3 # 2149 # 3132 # 1 # ID=33_3;partial=00;start_type=ATG;rbs_motif=AGGAG;rbs_spacer=3-4bp;gc_cont=0.641	metabat2_XCR1_HOM_6759_bwa.78	k87_411115_3	2149	3132	Strict	200	232.646	vanH gene in vanO cluster	42.39	3002948	protein homolog model	glycopeptide antibiotic	antibiotic target alteration	vanH; glycopeptide resistance gene cluster	93.43	gnl|BL_ORD_ID|761|hsp_num:0
k87_411115_14 # 12559 # 14568 # 1 # ID=33_14;partial=00;start_type=GTG;rbs_motif=AGGA;rbs_spacer=5-10bp;gc_cont=0.660	metabat2_XCR1_HOM_6759_bwa.78	k87_411115_14	12559	14568	Strict	300	324.709	tet(Q)	32.96	3000191	protein homolog model	tetracycline antibiotic	antibiotic target protection	tetracycline-resistant ribosomal protection protein	101.83	gnl|BL_ORD_ID|1219|hsp_num:0
tig00000325_504 # 538532 # 539602 # 1 # ID=1_504;partial=00;start_type=ATG;rbs_motif=AGG;rbs_spacer=14bp;gc_cont=0.480	metabat2_6730_HET_VAC_hicanu.280	tig00000325_504	538532	539602	Strict	250	287.73	vanG	42.65	3002909	protein homolog model	glycopeptide antibiotic	antibiotic target alteration	glycopeptide resistance gene cluster; Van ligase	102.01	gnl|BL_ORD_ID|1069|hsp_num:0
tig00010850_68 # 68758 # 69855 # -1 # ID=2_68;partial=00;start_type=ATG;rbs_motif=AGGA;rbs_spacer=8bp;gc_cont=0.441	metabat2_6730_HET_VAC_hicanu.280	tig00010850_68	68758	69855	Strict	50	132.494	vanY gene in vanF cluster	30.1	3002958	protein homolog model	glycopeptide antibiotic	antibiotic target alteration	vanY; glycopeptide resistance gene cluster	124.57	gnl|BL_ORD_ID|1808|hsp_num:0
tig00010850_88 # 89573 # 90628 # 1 # ID=2_88;partial=00;start_type=ATG;rbs_motif=AGGAG;rbs_spacer=14bp;gc_cont=0.450	metabat2_6730_HET_VAC_hicanu.280	tig00010850_88	89573	90628	Strict	50	136.732	vanY gene in vanF cluster	33.73	3002958	protein homolog model	glycopeptide antibiotic	antibiotic target alteration	vanY; glycopeptide resistance gene cluster	119.8	gnl|BL_ORD_ID|1808|hsp_num:0
tig00010850_477 # 508469 # 509665 # -1 # ID=2_477;partial=00;start_type=ATG;rbs_motif=GGAGG;rbs_spacer=10bp;gc_cont=0.475	metabat2_6730_HET_VAC_hicanu.280	tig00010850_477	508469	509665	Strict	125	141.739	vanXY gene in vanG cluster	32.83	3003069	protein homolog model	glycopeptide antibiotic	antibiotic target alteration	glycopeptide resistance gene cluster; vanXY	156.69	gnl|BL_ORD_ID|304|hsp_num:0
tig00010850_625 # 681949 # 682653 # 1 # ID=2_625;partial=00;start_type=ATG;rbs_motif=AGGAG;rbs_spacer=12bp;gc_cont=0.498	metabat2_6730_HET_VAC_hicanu.280	tig00010850_625	681949	682653	Strict	50	208.764	vanY gene in vanB cluster	46.31	3002956	protein homolog model	glycopeptide antibiotic	antibiotic target alteration	vanY; glycopeptide resistance gene cluster	87.31	gnl|BL_ORD_ID|602|hsp_num:0
tig00010850_1007 # 1089562 # 1090716 # -1 # ID=2_1007;partial=00;start_type=ATG;rbs_motif=None;rbs_spacer=None;gc_cont=0.544	metabat2_6730_HET_VAC_hicanu.280	tig00010850_1007	1089562	1090716	Strict	175	239.58	vanT gene in vanG cluster	36.04	3002972	protein homolog model	glycopeptide antibiotic	antibiotic target alteration	glycopeptide resistance gene cluster; vanT	53.93	gnl|BL_ORD_ID|1522|hsp_num:0
tig00010850_1415 # 1554744 # 1555628 # 1 # ID=2_1415;partial=00;start_type=ATG;rbs_motif=AGG;rbs_spacer=8bp;gc_cont=0.494	metabat2_6730_HET_VAC_hicanu.280	tig00010850_1415	1554744	1555628	Strict	50	107.457	vanY gene in vanF cluster	38.36	3002958	protein homolog model	glycopeptide antibiotic	antibiotic target alteration	vanY; glycopeptide resistance gene cluster	100.34	gnl|BL_ORD_ID|1808|hsp_num:0
tig00010850_1489 # 1625558 # 1626640 # 1 # ID=2_1489;partial=00;start_type=ATG;rbs_motif=AGGA;rbs_spacer=8bp;gc_cont=0.521	metabat2_6730_HET_VAC_hicanu.280	tig00010850_1489	1625558	1626640	Strict	50	114.005	vanY gene in vanF cluster	39.61	3002958	protein homolog model	glycopeptide antibiotic	antibiotic target alteration	vanY; glycopeptide resistance gene cluster	122.87	gnl|BL_ORD_ID|1808|hsp_num:0
k87_189949_7 # 7119 # 8906 # -1 # ID=18_7;partial=00;start_type=ATG;rbs_motif=AGGAG;rbs_spacer=5-10bp;gc_cont=0.286	metabat2_XCR1_HOM_6739_bwa.90	k87_189949_7	7119	8906	Strict	50	126.331	vanW gene in vanI cluster	35.68	3003724	protein homolog model	glycopeptide antibiotic	antibiotic target alteration	vanW; glycopeptide resistance gene cluster	159.52	gnl|BL_ORD_ID|4746|hsp_num:0
k87_420211_31 # 25958 # 26800 # -1 # ID=32_31;partial=00;start_type=ATG;rbs_motif=GGA/GAG/AGG;rbs_spacer=5-10bp;gc_cont=0.280	metabat2_XCR1_HOM_6739_bwa.90	k87_420211_31	25958	26800	Strict	50	181.8	vanY gene in vanB cluster	46.99	3002956	protein homolog model	glycopeptide antibiotic	antibiotic target alteration	vanY; glycopeptide resistance gene cluster	104.48	gnl|BL_ORD_ID|602|hsp_num:0
k87_531748_20 # 18132 # 18869 # 1 # ID=80_20;partial=00;start_type=ATG;rbs_motif=None;rbs_spacer=None;gc_cont=0.294	metabat2_XCR1_HOM_6739_bwa.90	k87_531748_20	18132	18869	Strict	50	94.3597	vanW gene in vanI cluster	41.67	3003724	protein homolog model	glycopeptide antibiotic	antibiotic target alteration	vanW; glycopeptide resistance gene cluster	65.68	gnl|BL_ORD_ID|4746|hsp_num:0
k87_266099_27 # 23330 # 25396 # 1 # ID=90_27;partial=00;start_type=ATG;rbs_motif=None;rbs_spacer=None;gc_cont=0.292	metabat2_XCR1_HOM_6739_bwa.90	k87_266099_27	23330	25396	Strict	50	122.094	vanW gene in vanI cluster	34.6	3003724	protein homolog model	glycopeptide antibiotic	antibiotic target alteration	vanW; glycopeptide resistance gene cluster	184.45	gnl|BL_ORD_ID|4746|hsp_num:0
contig_19371_45 # 31390 # 32538 # -1 # ID=24_45;partial=00;start_type=ATG;rbs_motif=GGAG/GAGG;rbs_spacer=5-10bp;gc_cont=0.448	metabat2_6737_HOM_CTRL_metaflye.500	contig_19371_45	31390	32538	Strict	175	217.624	vanT gene in vanG cluster	34.56	3002972	protein homolog model	glycopeptide antibiotic	antibiotic target alteration	glycopeptide resistance gene cluster; vanT	53.65	gnl|BL_ORD_ID|1522|hsp_num:0
contig_8523_127 # 140271 # 140819 # 1 # ID=35_127;partial=00;start_type=ATG;rbs_motif=AGxAGG/AGGxGG;rbs_spacer=5-10bp;gc_cont=0.494	metabat2_6737_HOM_CTRL_metaflye.500	contig_8523_127	140271	140819	Strict	50	93.5893	vanY gene in vanF cluster	41.59	3002958	protein homolog model	glycopeptide antibiotic	antibiotic target alteration	vanY; glycopeptide resistance gene cluster	62.12	gnl|BL_ORD_ID|1808|hsp_num:0
k87_4157020_4 # 2274 # 4376 # -1 # ID=77_4;partial=00;start_type=ATG;rbs_motif=GGAG/GAGG;rbs_spacer=5-10bp;gc_cont=0.704	metabat2_coassembly_bwa.422	k87_4157020_4	2274	4376	Strict	175	610.912	vanT gene in vanG cluster	44.88	3002972	protein homolog model	glycopeptide antibiotic	antibiotic target alteration	glycopeptide resistance gene cluster; vanT	98.31	gnl|BL_ORD_ID|1522|hsp_num:0
k87_4157020_5 # 4381 # 5115 # -1 # ID=77_5;partial=00;start_type=ATG;rbs_motif=None;rbs_spacer=None;gc_cont=0.720	metabat2_coassembly_bwa.422	k87_4157020_5	4381	5115	Strict	125	227.254	vanXY gene in vanG cluster	43.15	3003069	protein homolog model	glycopeptide antibiotic	antibiotic target alteration	glycopeptide resistance gene cluster; vanXY	96.06	gnl|BL_ORD_ID|304|hsp_num:0
k87_4157020_6 # 5112 # 6155 # -1 # ID=77_6;partial=00;start_type=ATG;rbs_motif=GGAG/GAGG;rbs_spacer=5-10bp;gc_cont=0.690	metabat2_coassembly_bwa.422	k87_4157020_6	5112	6155	Strict	250	394.045	vanG	53.76	3002909	protein homolog model	glycopeptide antibiotic	antibiotic target alteration	glycopeptide resistance gene cluster; Van ligase	99.43	gnl|BL_ORD_ID|1069|hsp_num:0
k87_3215952_10 # 8745 # 9875 # -1 # ID=195_10;partial=00;start_type=ATG;rbs_motif=GGAG/GAGG;rbs_spacer=5-10bp;gc_cont=0.685	metabat2_coassembly_bwa.422	k87_3215952_10	8745	9875	Strict	175	232.646	vanT gene in vanG cluster	36.73	3002972	protein homolog model	glycopeptide antibiotic	antibiotic target alteration	glycopeptide resistance gene cluster; vanT	52.81	gnl|BL_ORD_ID|1522|hsp_num:0
k87_1373423_7 # 6352 # 8316 # 1 # ID=211_7;partial=00;start_type=ATG;rbs_motif=GGAG/GAGG;rbs_spacer=5-10bp;gc_cont=0.672	metabat2_coassembly_bwa.422	k87_1373423_7	6352	8316	Strict	50	124.405	vanW gene in vanI cluster	40.41	3003724	protein homolog model	glycopeptide antibiotic	antibiotic target alteration	vanW; glycopeptide resistance gene cluster	175.34	gnl|BL_ORD_ID|4746|hsp_num:0
k87_2178538_4 # 2541 # 3047 # 1 # ID=238_4;partial=00;start_type=ATG;rbs_motif=GGA/GAG/AGG;rbs_spacer=5-10bp;gc_cont=0.661	metabat2_coassembly_bwa.422	k87_2178538_4	2541	3047	Strict	150	189.889	nimG	54.22	3007109	protein homolog model	nitroimidazole antibiotic	antibiotic inactivation	nitroimidazole reductase	102.44	gnl|BL_ORD_ID|4786|hsp_num:0
k87_393052_2 # 2436 # 3113 # 1 # ID=91_2;partial=00;start_type=ATG;rbs_motif=GGAG/GAGG;rbs_spacer=5-10bp;gc_cont=0.251	metabat2_XCR1_HOM_6740_bwa.18	k87_393052_2	2436	3113	Strict	50	103.99	vanW gene in vanI cluster	33.5	3003724	protein homolog model	glycopeptide antibiotic	antibiotic target alteration	vanW; glycopeptide resistance gene cluster	60.32	gnl|BL_ORD_ID|4746|hsp_num:0
k87_252960_4 # 1589 # 3163 # 1 # ID=92_4;partial=00;start_type=ATG;rbs_motif=None;rbs_spacer=None;gc_cont=0.260	metabat2_XCR1_HOM_6740_bwa.18	k87_252960_4	1589	3163	Strict	50	118.627	vanY gene in vanB cluster	40.91	3002956	protein homolog model	glycopeptide antibiotic	antibiotic target alteration	vanY; glycopeptide resistance gene cluster	195.52	gnl|BL_ORD_ID|602|hsp_num:0
k87_80677_5 # 3838 # 4914 # -1 # ID=155_5;partial=00;start_type=ATG;rbs_motif=GGAG/GAGG;rbs_spacer=5-10bp;gc_cont=0.240	metabat2_XCR1_HOM_6740_bwa.18	k87_80677_5	3838	4914	Strict	175	196.052	vanT gene in vanG cluster	35.54	3002972	protein homolog model	glycopeptide antibiotic	antibiotic target alteration	glycopeptide resistance gene cluster; vanT	50.28	gnl|BL_ORD_ID|1522|hsp_num:0
k87_405154_15 # 15589 # 16092 # 1 # ID=10_15;partial=00;start_type=ATG;rbs_motif=AGGAGG;rbs_spacer=5-10bp;gc_cont=0.540	metabat2_XCR1_HOM_7865_bwa.122	k87_405154_15	15589	16092	Strict	150	189.504	nimA	53.89	3007104	protein homolog model	nitroimidazole antibiotic	antibiotic inactivation	nitroimidazole reductase	94.89	gnl|BL_ORD_ID|4782|hsp_num:0
k87_405154_20 # 20309 # 21229 # 1 # ID=10_20;partial=00;start_type=ATG;rbs_motif=GGAG/GAGG;rbs_spacer=5-10bp;gc_cont=0.523	metabat2_XCR1_HOM_7865_bwa.122	k87_405154_20	20309	21229	Strict	50	179.489	vanY gene in vanB cluster	45.12	3002956	protein homolog model	glycopeptide antibiotic	antibiotic target alteration	vanY; glycopeptide resistance gene cluster	114.18	gnl|BL_ORD_ID|602|hsp_num:0
k87_792118_27 # 26526 # 27659 # 1 # ID=85_27;partial=00;start_type=GTG;rbs_motif=AGxAGG/AGGxGG;rbs_spacer=5-10bp;gc_cont=0.556	metabat2_XCR1_HOM_7865_bwa.122	k87_792118_27	26526	27659	Strict	175	272.322	vanT gene in vanG cluster	40.48	3002972	protein homolog model	glycopeptide antibiotic	antibiotic target alteration	glycopeptide resistance gene cluster; vanT	52.95	gnl|BL_ORD_ID|1522|hsp_num:0
k87_797076_8 # 8984 # 10660 # -1 # ID=95_8;partial=00;start_type=ATG;rbs_motif=AGGA;rbs_spacer=5-10bp;gc_cont=0.562	metabat2_XCR1_HOM_7865_bwa.122	k87_797076_8	8984	10660	Strict	50	128.642	vanW gene in vanI cluster	31.12	3003724	protein homolog model	glycopeptide antibiotic	antibiotic target alteration	vanW; glycopeptide resistance gene cluster	149.6	gnl|BL_ORD_ID|4746|hsp_num:0
s433.ctg000661c_875 # 1042151 # 1043407 # -1 # ID=1_875;partial=00;start_type=ATG;rbs_motif=None;rbs_spacer=None;gc_cont=0.489	metabat2_pooled_hifiasm.1119	s433.ctg000661c_875	1042151	1043407	Strict	50	112.849	vanW gene in vanI cluster	34.55	3003724	protein homolog model	glycopeptide antibiotic	antibiotic target alteration	vanW; glycopeptide resistance gene cluster	112.06	gnl|BL_ORD_ID|4746|hsp_num:0
k87_280336_81 # 115623 # 117155 # 1 # ID=5_81;partial=00;start_type=ATG;rbs_motif=None;rbs_spacer=None;gc_cont=0.432	metabat2_XCR1_HET_7832_bwa.103	k87_280336_81	115623	117155	Strict	50	109.768	vanW gene in vanI cluster	30.97	3003724	protein homolog model	glycopeptide antibiotic	antibiotic target alteration	vanW; glycopeptide resistance gene cluster	136.73	gnl|BL_ORD_ID|4746|hsp_num:0
s14407.ctg017961l_5 # 5261 # 7045 # -1 # ID=1_5;partial=00;start_type=ATG;rbs_motif=AGGA;rbs_spacer=8bp;gc_cont=0.534	metabat2_pooled_hifiasm.1950	s14407.ctg017961l_5	5261	7181	Perfect	300	1225.69	tet(W)	100	3000194	protein homolog model	tetracycline antibiotic	antibiotic target protection	tetracycline-resistant ribosomal protection protein	92.96	gnl|BL_ORD_ID|456|hsp_num:0
s14407.ctg017961l_351 # 381041 # 382234 # 1 # ID=1_351;partial=00;start_type=ATG;rbs_motif=AGGA;rbs_spacer=8bp;gc_cont=0.672	metabat2_pooled_hifiasm.1950	s14407.ctg017961l_351	381041	382234	Strict	175	247.669	vanT gene in vanG cluster	36	3002972	protein homolog model	glycopeptide antibiotic	antibiotic target alteration	glycopeptide resistance gene cluster; vanT	55.76	gnl|BL_ORD_ID|1522|hsp_num:0
s14407.ctg017961l_375 # 411027 # 412613 # 1 # ID=1_375;partial=00;start_type=ATG;rbs_motif=AGGA;rbs_spacer=9bp;gc_cont=0.649	metabat2_pooled_hifiasm.1950	s14407.ctg017961l_375	411027	412613	Strict	50	119.783	vanW gene in vanI cluster	29.91	3003724	protein homolog model	glycopeptide antibiotic	antibiotic target alteration	vanW; glycopeptide resistance gene cluster	141.55	gnl|BL_ORD_ID|4746|hsp_num:0
s14407.ctg017961l_459 # 509520 # 511604 # -1 # ID=1_459;partial=00;start_type=ATG;rbs_motif=AGGA;rbs_spacer=11bp;gc_cont=0.654	metabat2_pooled_hifiasm.1950	s14407.ctg017961l_459	509520	511604	Strict	50	173.326	vanY gene in vanG cluster	44.98	3002959	protein homolog model	glycopeptide antibiotic	antibiotic target alteration	vanY; glycopeptide resistance gene cluster	248.75	gnl|BL_ORD_ID|4730|hsp_num:0
s14407.ctg017961l_1688 # 1845791 # 1846870 # 1 # ID=1_1688;partial=00;start_type=GTG;rbs_motif=AGGA;rbs_spacer=12bp;gc_cont=0.619	metabat2_pooled_hifiasm.1950	s14407.ctg017961l_1688	1845791	1846870	Strict	250	311.612	vanG	46.72	3002909	protein homolog model	glycopeptide antibiotic	antibiotic target alteration	glycopeptide resistance gene cluster; Van ligase	102.87	gnl|BL_ORD_ID|1069|hsp_num:0
s14407.ctg017961l_1711 # 1875942 # 1876805 # -1 # ID=1_1711;partial=00;start_type=ATG;rbs_motif=AGGAG;rbs_spacer=5bp;gc_cont=0.675	metabat2_pooled_hifiasm.1950	s14407.ctg017961l_1711	1875942	1876805	Strict	50	112.849	vanY gene in vanB cluster	29.53	3002956	protein homolog model	glycopeptide antibiotic	antibiotic target alteration	vanY; glycopeptide resistance gene cluster	107.09	gnl|BL_ORD_ID|602|hsp_num:0
s14407.ctg017961l_1729 # 1895085 # 1895876 # -1 # ID=1_1729;partial=00;start_type=GTG;rbs_motif=AGG;rbs_spacer=15bp;gc_cont=0.635	metabat2_pooled_hifiasm.1950	s14407.ctg017961l_1729	1895085	1895876	Strict	50	132.494	vanY gene in vanB cluster	40.45	3002956	protein homolog model	glycopeptide antibiotic	antibiotic target alteration	vanY; glycopeptide resistance gene cluster	98.13	gnl|BL_ORD_ID|602|hsp_num:0
s14.ctg020788l_592 # 649741 # 651672 # -1 # ID=2_592;partial=00;start_type=ATG;rbs_motif=GGAGG;rbs_spacer=7bp;gc_cont=0.697	metabat2_pooled_hifiasm.1950	s14.ctg020788l_592	649741	651672	Strict	400	418.313	tetB(P)	36.81	3000195	protein homolog model	tetracycline antibiotic	antibiotic target protection	tetracycline-resistant ribosomal protection protein	98.62	gnl|BL_ORD_ID|737|hsp_num:0
k87_830556_4 # 2517 # 3629 # -1 # ID=15_4;partial=00;start_type=ATG;rbs_motif=AGGAG;rbs_spacer=5-10bp;gc_cont=0.634	metabat2_XCR1_HET_7867_bwa.35	k87_830556_4	2517	3629	Strict	250	280.796	vanG	42.49	3002909	protein homolog model	glycopeptide antibiotic	antibiotic target alteration	glycopeptide resistance gene cluster; Van ligase	106.02	gnl|BL_ORD_ID|1069|hsp_num:0
k87_716733_8 # 8783 # 9955 # -1 # ID=45_8;partial=00;start_type=GTG;rbs_motif=GGAGG;rbs_spacer=5-10bp;gc_cont=0.655	metabat2_XCR1_HET_7867_bwa.35	k87_716733_8	8783	9955	Strict	175	231.876	vanT gene in vanG cluster	36.83	3002972	protein homolog model	glycopeptide antibiotic	antibiotic target alteration	glycopeptide resistance gene cluster; vanT	54.78	gnl|BL_ORD_ID|1522|hsp_num:0
k87_264358_2 # 1340 # 2518 # -1 # ID=120_2;partial=00;start_type=ATG;rbs_motif=GGA/GAG/AGG;rbs_spacer=5-10bp;gc_cont=0.656	metabat2_XCR1_HET_7867_bwa.35	k87_264358_2	1340	2518	Strict	175	243.817	vanT gene in vanG cluster	36.93	3002972	protein homolog model	glycopeptide antibiotic	antibiotic target alteration	glycopeptide resistance gene cluster; vanT	55.06	gnl|BL_ORD_ID|1522|hsp_num:0
k87_505562_5 # 5843 # 6337 # -1 # ID=124_5;partial=00;start_type=ATG;rbs_motif=AGGA;rbs_spacer=5-10bp;gc_cont=0.673	metabat2_XCR1_HET_7867_bwa.35	k87_505562_5	5843	6337	Strict	150	177.563	nimG	53.05	3007109	protein homolog model	nitroimidazole antibiotic	antibiotic inactivation	nitroimidazole reductase	100	gnl|BL_ORD_ID|4786|hsp_num:0
k87_392111_14 # 15030 # 16019 # -1 # ID=137_14;partial=00;start_type=ATG;rbs_motif=AGGAG;rbs_spacer=5-10bp;gc_cont=0.597	metabat2_XCR1_HET_7867_bwa.35	k87_392111_14	15030	16019	Strict	200	248.054	vanH gene in vanO cluster	41.42	3002948	protein homolog model	glycopeptide antibiotic	antibiotic target alteration	vanH; glycopeptide resistance gene cluster	94	gnl|BL_ORD_ID|761|hsp_num:0
k87_263636_72 # 71078 # 72805 # -1 # ID=15_72;partial=00;start_type=ATG;rbs_motif=AGGAG;rbs_spacer=5-10bp;gc_cont=0.306	metabat2_XCR1_HOM_7852_bwa.110	k87_263636_72	71078	72805	Strict	50	137.117	vanW gene in vanI cluster	38.54	3003724	protein homolog model	glycopeptide antibiotic	antibiotic target alteration	vanW; glycopeptide resistance gene cluster	154.16	gnl|BL_ORD_ID|4746|hsp_num:0
k87_183078_75 # 68959 # 69699 # -1 # ID=19_75;partial=00;start_type=ATG;rbs_motif=None;rbs_spacer=None;gc_cont=0.305	metabat2_XCR1_HOM_7852_bwa.110	k87_183078_75	68959	69699	Strict	50	103.219	vanW gene in vanI cluster	39.71	3003724	protein homolog model	glycopeptide antibiotic	antibiotic target alteration	vanW; glycopeptide resistance gene cluster	65.95	gnl|BL_ORD_ID|4746|hsp_num:0
s28.ctg000152l_80 # 86372 # 88297 # 1 # ID=2_80;partial=00;start_type=TTG;rbs_motif=GAGG;rbs_spacer=6bp;gc_cont=0.673	metabat2_6730_HET_VAC_hifiasm.293	s28.ctg000152l_80	86372	88297	Strict	300	337.806	tet(36)	31.8	3000197	protein homolog model	tetracycline antibiotic	antibiotic target protection	tetracycline-resistant ribosomal protection protein	100.16	gnl|BL_ORD_ID|1675|hsp_num:0
s367.ctg000510c_62 # 60516 # 61400 # 1 # ID=1_62;partial=00;start_type=GTG;rbs_motif=AGGT;rbs_spacer=8bp;gc_cont=0.329	6730_HET_VAC_s367.ctg000510c_hifiasm_circ	s367.ctg000510c_62	60516	61400	Strict	50	103.219	vanY gene in vanG cluster	28.42	3002959	protein homolog model	glycopeptide antibiotic	antibiotic target alteration	vanY; glycopeptide resistance gene cluster	105.38	gnl|BL_ORD_ID|4730|hsp_num:0
s367.ctg000510c_286 # 282283 # 283416 # -1 # ID=1_286;partial=00;start_type=GTG;rbs_motif=AGGAG;rbs_spacer=8bp;gc_cont=0.314	6730_HET_VAC_s367.ctg000510c_hifiasm_circ	s367.ctg000510c_286	282283	283416	Strict	50	98.9821	vanY gene in vanG cluster	33.88	3002959	protein homolog model	glycopeptide antibiotic	antibiotic target alteration	vanY; glycopeptide resistance gene cluster	135.13	gnl|BL_ORD_ID|4730|hsp_num:0
s367.ctg000510c_631 # 595175 # 595993 # 1 # ID=1_631;partial=00;start_type=ATG;rbs_motif=GAGGT;rbs_spacer=7bp;gc_cont=0.263	6730_HET_VAC_s367.ctg000510c_hifiasm_circ	s367.ctg000510c_631	595175	595993	Strict	50	302.368	vanW gene in vanG cluster	55.19	3002965	protein homolog model	glycopeptide antibiotic	antibiotic target alteration	vanW; glycopeptide resistance gene cluster	96.8	gnl|BL_ORD_ID|4741|hsp_num:0
s367.ctg000510c_632 # 595999 # 597039 # 1 # ID=1_632;partial=00;start_type=ATG;rbs_motif=AGGAG;rbs_spacer=11bp;gc_cont=0.288	6730_HET_VAC_s367.ctg000510c_hifiasm_circ	s367.ctg000510c_632	595999	597039	Strict	250	381.719	vanG	54.62	3002909	protein homolog model	glycopeptide antibiotic	antibiotic target alteration	glycopeptide resistance gene cluster; Van ligase	99.14	gnl|BL_ORD_ID|1069|hsp_num:0
s367.ctg000510c_633 # 597036 # 597770 # 1 # ID=1_633;partial=00;start_type=ATG;rbs_motif=GGT;rbs_spacer=7bp;gc_cont=0.244	6730_HET_VAC_s367.ctg000510c_hifiasm_circ	s367.ctg000510c_633	597036	597770	Strict	125	250.366	vanXY gene in vanG cluster	52.63	3003069	protein homolog model	glycopeptide antibiotic	antibiotic target alteration	glycopeptide resistance gene cluster; vanXY	96.06	gnl|BL_ORD_ID|304|hsp_num:0
s367.ctg000510c_634 # 597770 # 598765 # 1 # ID=1_634;partial=00;start_type=ATG;rbs_motif=AGGAG;rbs_spacer=7bp;gc_cont=0.233	6730_HET_VAC_s367.ctg000510c_hifiasm_circ	s367.ctg000510c_634	597770	598765	Strict	175	255.758	vanT gene in vanG cluster	41.28	3002972	protein homolog model	glycopeptide antibiotic	antibiotic target alteration	glycopeptide resistance gene cluster; vanT	46.49	gnl|BL_ORD_ID|1522|hsp_num:0
s367.ctg000510c_635 # 598752 # 599885 # 1 # ID=1_635;partial=00;start_type=ATG;rbs_motif=AGG;rbs_spacer=12bp;gc_cont=0.254	6730_HET_VAC_s367.ctg000510c_hifiasm_circ	s367.ctg000510c_635	598752	599885	Strict	175	341.658	vanT gene in vanG cluster	47.7	3002972	protein homolog model	glycopeptide antibiotic	antibiotic target alteration	glycopeptide resistance gene cluster; vanT	52.95	gnl|BL_ORD_ID|1522|hsp_num:0
s367.ctg000510c_1307 # 1283286 # 1284908 # 1 # ID=1_1307;partial=00;start_type=ATG;rbs_motif=AGGAGG;rbs_spacer=7bp;gc_cont=0.336	6730_HET_VAC_s367.ctg000510c_hifiasm_circ	s367.ctg000510c_1307	1283286	1284908	Strict	300	615.15	poxtA	57.28	3004470	protein homolog model	tetracycline antibiotic; oxazolidinone antibiotic; phenicol antibiotic	antibiotic target protection	Miscellaneous ABC-F subfamily ATP-binding cassette ribosomal protection proteins	99.63	gnl|BL_ORD_ID|2510|hsp_num:0
s367.ctg000510c_1414 # 1382513 # 1383919 # -1 # ID=1_1414;partial=00;start_type=ATG;rbs_motif=AGGA;rbs_spacer=8bp;gc_cont=0.356	6730_HET_VAC_s367.ctg000510c_hifiasm_circ	s367.ctg000510c_1414	1382513	1383919	Strict	50	85.8853	vanY gene in vanA cluster	39.2	3002955	protein homolog model	glycopeptide antibiotic	antibiotic target alteration	vanY; glycopeptide resistance gene cluster	154.46	gnl|BL_ORD_ID|4667|hsp_num:0
k87_4891340_9 # 7298 # 8680 # 1 # ID=31_9;partial=00;start_type=GTG;rbs_motif=GGAGG;rbs_spacer=5-10bp;gc_cont=0.355	metabat2_coassembly_bwa.765	k87_4891340_9	7298	8680	Strict	450	739.954	tet(45)	78.46	3003196	protein homolog model	tetracycline antibiotic	antibiotic efflux	major facilitator superfamily (MFS) antibiotic efflux pump	100.44	gnl|BL_ORD_ID|146|hsp_num:0
k87_1202281_15 # 9539 # 10216 # 1 # ID=49_15;partial=00;start_type=ATG;rbs_motif=GGA/GAG/AGG;rbs_spacer=11-12bp;gc_cont=0.447	metabat2_coassembly_bwa.765	k87_1202281_15	9539	10216	Strict	50	98.5969	vanY gene in vanM cluster	37.85	3002961	protein homolog model	glycopeptide antibiotic	antibiotic target alteration	vanY; glycopeptide resistance gene cluster	96.57	gnl|BL_ORD_ID|1673|hsp_num:0
k87_679538_48 # 41985 # 43043 # -1 # ID=110_48;partial=00;start_type=ATG;rbs_motif=AGGAG;rbs_spacer=5-10bp;gc_cont=0.427	metabat2_coassembly_bwa.765	k87_679538_48	41985	43043	Strict	250	251.521	vanG	38.18	3002909	protein homolog model	glycopeptide antibiotic	antibiotic target alteration	glycopeptide resistance gene cluster; Van ligase	100.86	gnl|BL_ORD_ID|1069|hsp_num:0
contig_20641_67 # 66727 # 67356 # -1 # ID=3_67;partial=00;start_type=ATG;rbs_motif=AGGA;rbs_spacer=12bp;gc_cont=0.283	metabat2_pooled_metaflye.1017	contig_20641_67	66727	67356	Strict	50	107.071	vanW gene in vanI cluster	33.33	3003724	protein homolog model	glycopeptide antibiotic	antibiotic target alteration	vanW; glycopeptide resistance gene cluster	56.03	gnl|BL_ORD_ID|4746|hsp_num:0
contig_20641_178 # 197732 # 198550 # -1 # ID=3_178;partial=00;start_type=ATG;rbs_motif=AGGAGG;rbs_spacer=9bp;gc_cont=0.389	metabat2_pooled_metaflye.1017	contig_20641_178	197732	198550	Strict	50	104.375	vanW gene in vanI cluster	48.65	3003724	protein homolog model	glycopeptide antibiotic	antibiotic target alteration	vanW; glycopeptide resistance gene cluster	72.92	gnl|BL_ORD_ID|4746|hsp_num:0
contig_28574_42 # 50282 # 51937 # -1 # ID=5_42;partial=00;start_type=ATG;rbs_motif=AGGAGG;rbs_spacer=10bp;gc_cont=0.264	metabat2_pooled_metaflye.1017	contig_28574_42	50282	51937	Strict	50	128.642	vanW gene in vanI cluster	35.89	3003724	protein homolog model	glycopeptide antibiotic	antibiotic target alteration	vanW; glycopeptide resistance gene cluster	147.72	gnl|BL_ORD_ID|4746|hsp_num:0
contig_28575_41 # 34609 # 36174 # -1 # ID=6_41;partial=00;start_type=ATG;rbs_motif=AGGA;rbs_spacer=9bp;gc_cont=0.255	metabat2_pooled_metaflye.1017	contig_28575_41	34609	36174	Strict	50	134.035	vanW gene in vanI cluster	34.05	3003724	protein homolog model	glycopeptide antibiotic	antibiotic target alteration	vanW; glycopeptide resistance gene cluster	139.68	gnl|BL_ORD_ID|4746|hsp_num:0
contig_51312_168 # 170841 # 172004 # -1 # ID=7_168;partial=00;start_type=ATG;rbs_motif=AGGAG;rbs_spacer=5bp;gc_cont=0.258	metabat2_pooled_metaflye.1017	contig_51312_168	170841	172004	Strict	50	152.525	vanY gene in vanG cluster	39.44	3002959	protein homolog model	glycopeptide antibiotic	antibiotic target alteration	vanY; glycopeptide resistance gene cluster	138.71	gnl|BL_ORD_ID|4730|hsp_num:0
k87_2376996_4 # 2798 # 5959 # -1 # ID=184_4;partial=00;start_type=ATG;rbs_motif=AGxAGG/AGGxGG;rbs_spacer=3-4bp;gc_cont=0.595	metabat2_coassembly_bwa.782	k87_2376996_4	2798	5959	Strict	750	808.52	adeF	42.9	3000777	protein homolog model	fluoroquinolone antibiotic; tetracycline antibiotic	antibiotic efflux	resistance-nodulation-cell division (RND) antibiotic efflux pump	99.43	gnl|BL_ORD_ID|132|hsp_num:0
k87_375389_9 # 7255 # 9813 # 1 # ID=23_9;partial=00;start_type=ATG;rbs_motif=AGGAGG;rbs_spacer=11-12bp;gc_cont=0.678	metabat2_XCR1_HOM_7852_bwa.44	k87_375389_9	7255	9813	Strict	300	308.531	tet(Q)	30.18	3000191	protein homolog model	tetracycline antibiotic	antibiotic target protection	tetracycline-resistant ribosomal protection protein	129.68	gnl|BL_ORD_ID|1219|hsp_num:0
k87_310141_5 # 4734 # 5858 # 1 # ID=54_5;partial=00;start_type=ATG;rbs_motif=GGAG/GAGG;rbs_spacer=5-10bp;gc_cont=0.696	metabat2_XCR1_HOM_7852_bwa.44	k87_310141_5	4734	5858	Strict	175	203.756	vanT gene in vanG cluster	35.43	3002972	protein homolog model	glycopeptide antibiotic	antibiotic target alteration	glycopeptide resistance gene cluster; vanT	52.53	gnl|BL_ORD_ID|1522|hsp_num:0
k87_317346_20 # 20053 # 20547 # -1 # ID=65_20;partial=00;start_type=ATG;rbs_motif=GGAGG;rbs_spacer=5-10bp;gc_cont=0.667	metabat2_XCR1_HOM_7852_bwa.44	k87_317346_20	20053	20547	Strict	150	183.341	nimG	51.79	3007109	protein homolog model	nitroimidazole antibiotic	antibiotic inactivation	nitroimidazole reductase	100	gnl|BL_ORD_ID|4786|hsp_num:0
k87_649617_5 # 5082 # 6920 # 1 # ID=71_5;partial=00;start_type=ATG;rbs_motif=GGAGG;rbs_spacer=5-10bp;gc_cont=0.652	metabat2_XCR1_HOM_7852_bwa.44	k87_649617_5	5082	6920	Strict	50	108.612	vanW gene in vanI cluster	35.6	3003724	protein homolog model	glycopeptide antibiotic	antibiotic target alteration	vanW; glycopeptide resistance gene cluster	164.08	gnl|BL_ORD_ID|4746|hsp_num:0
k87_754728_9 # 6779 # 9541 # -1 # ID=49_9;partial=00;start_type=ATG;rbs_motif=None;rbs_spacer=None;gc_cont=0.520	metabat2_XCR1_HET_6747_bwa.72	k87_754728_9	6779	9541	Strict	300	308.145	tet(36)	31.44	3000197	protein homolog model	tetracycline antibiotic	antibiotic target protection	tetracycline-resistant ribosomal protection protein	143.75	gnl|BL_ORD_ID|1675|hsp_num:0
k87_759257_2 # 131 # 925 # -1 # ID=89_2;partial=00;start_type=ATG;rbs_motif=None;rbs_spacer=None;gc_cont=0.494	metabat2_XCR1_HET_6747_bwa.72	k87_759257_2	131	925	Strict	50	144.436	vanY gene in vanB cluster	42.93	3002956	protein homolog model	glycopeptide antibiotic	antibiotic target alteration	vanY; glycopeptide resistance gene cluster	98.51	gnl|BL_ORD_ID|602|hsp_num:0
k87_71440_93 # 103937 # 105085 # 1 # ID=183_93;partial=00;start_type=ATG;rbs_motif=AGGAG;rbs_spacer=5-10bp;gc_cont=0.491	metabat2_XCR1_HET_6747_bwa.72	k87_71440_93	103937	105085	Strict	175	209.92	vanT gene in vanG cluster	32.53	3002972	protein homolog model	glycopeptide antibiotic	antibiotic target alteration	glycopeptide resistance gene cluster; vanT	53.65	gnl|BL_ORD_ID|1522|hsp_num:0
k87_106816_9 # 7328 # 10006 # 1 # ID=4_9;partial=00;start_type=ATG;rbs_motif=GGAG/GAGG;rbs_spacer=5-10bp;gc_cont=0.463	metabat2_XCR1_HOM_6737_bwa.3	k87_106816_9	7328	10006	Strict	300	305.834	tet(Q)	31.66	3000191	protein homolog model	tetracycline antibiotic	antibiotic target protection	tetracycline-resistant ribosomal protection protein	135.77	gnl|BL_ORD_ID|1219|hsp_num:0
k87_219748_15 # 19121 # 20626 # -1 # ID=17_15;partial=00;start_type=ATG;rbs_motif=AGGAG;rbs_spacer=5-10bp;gc_cont=0.396	metabat2_XCR1_HOM_6737_bwa.3	k87_219748_15	19121	20626	Strict	50	113.235	vanW gene in vanI cluster	35.12	3003724	protein homolog model	glycopeptide antibiotic	antibiotic target alteration	vanW; glycopeptide resistance gene cluster	134.32	gnl|BL_ORD_ID|4746|hsp_num:0
k87_221981_2 # 1814 # 2794 # 1 # ID=20_2;partial=00;start_type=ATG;rbs_motif=AGGAG;rbs_spacer=5-10bp;gc_cont=0.425	metabat2_XCR1_HOM_6737_bwa.3	k87_221981_2	1814	2794	Strict	200	283.493	vanH gene in vanO cluster	44.34	3002948	protein homolog model	glycopeptide antibiotic	antibiotic target alteration	vanH; glycopeptide resistance gene cluster	93.14	gnl|BL_ORD_ID|761|hsp_num:0
k87_701930_109 # 115415 # 116578 # -1 # ID=24_109;partial=00;start_type=TTG;rbs_motif=AGGAG;rbs_spacer=5-10bp;gc_cont=0.418	metabat2_XCR1_HOM_6737_bwa.3	k87_701930_109	115415	116578	Strict	175	266.159	vanT gene in vanG cluster	41.29	3002972	protein homolog model	glycopeptide antibiotic	antibiotic target alteration	glycopeptide resistance gene cluster; vanT	54.35	gnl|BL_ORD_ID|1522|hsp_num:0
k87_287211_12 # 8018 # 8506 # -1 # ID=39_12;partial=00;start_type=ATG;rbs_motif=GGAGG;rbs_spacer=5-10bp;gc_cont=0.382	metabat2_XCR1_HOM_6737_bwa.3	k87_287211_12	8018	8506	Strict	150	177.178	nimG	55.41	3007109	protein homolog model	nitroimidazole antibiotic	antibiotic inactivation	nitroimidazole reductase	98.78	gnl|BL_ORD_ID|4786|hsp_num:0
contig_1138_483 # 514366 # 516309 # 1 # ID=1_483;partial=00;start_type=TTG;rbs_motif=AGGAGG;rbs_spacer=7bp;gc_cont=0.694	metabat2_pooled_metaflye.760	contig_1138_483	514366	516309	Strict	400	436.417	tetB(P)	35.38	3000195	protein homolog model	tetracycline antibiotic	antibiotic target protection	tetracycline-resistant ribosomal protection protein	99.23	gnl|BL_ORD_ID|737|hsp_num:0
contig_1138_720 # 779701 # 781350 # -1 # ID=1_720;partial=00;start_type=ATG;rbs_motif=AAGGA;rbs_spacer=11bp;gc_cont=0.676	metabat2_pooled_metaflye.760	contig_1138_720	779701	781350	Strict	50	137.502	vanW gene in vanI cluster	31.34	3003724	protein homolog model	glycopeptide antibiotic	antibiotic target alteration	vanW; glycopeptide resistance gene cluster	147.18	gnl|BL_ORD_ID|4746|hsp_num:0
contig_1138_797 # 882576 # 883460 # -1 # ID=1_797;partial=00;start_type=ATG;rbs_motif=GGAGG;rbs_spacer=7bp;gc_cont=0.677	metabat2_pooled_metaflye.760	contig_1138_797	882576	883460	Strict	50	97.8265	vanY gene in vanB cluster	29.58	3002956	protein homolog model	glycopeptide antibiotic	antibiotic target alteration	vanY; glycopeptide resistance gene cluster	109.7	gnl|BL_ORD_ID|602|hsp_num:0
contig_1138_848 # 937203 # 938399 # 1 # ID=1_848;partial=00;start_type=ATG;rbs_motif=AAGG;rbs_spacer=15bp;gc_cont=0.667	metabat2_pooled_metaflye.760	contig_1138_848	937203	938399	Strict	175	250.751	vanT gene in vanG cluster	36.36	3002972	protein homolog model	glycopeptide antibiotic	antibiotic target alteration	glycopeptide resistance gene cluster; vanT	55.9	gnl|BL_ORD_ID|1522|hsp_num:0
contig_18793_15 # 17239 # 17991 # 1 # ID=2_15;partial=00;start_type=TTG;rbs_motif=AAGG;rbs_spacer=11bp;gc_cont=0.689	metabat2_pooled_metaflye.760	contig_18793_15	17239	17991	Strict	50	140.584	vanY gene in vanB cluster	43.1	3002956	protein homolog model	glycopeptide antibiotic	antibiotic target alteration	vanY; glycopeptide resistance gene cluster	93.28	gnl|BL_ORD_ID|602|hsp_num:0
contig_23643_55 # 53634 # 54437 # -1 # ID=5_55;partial=00;start_type=ATG;rbs_motif=AAGGAG;rbs_spacer=8bp;gc_cont=0.703	metabat2_pooled_metaflye.760	contig_23643_55	53634	54437	Strict	50	160.614	vanY gene in vanB cluster	38.46	3002956	protein homolog model	glycopeptide antibiotic	antibiotic target alteration	vanY; glycopeptide resistance gene cluster	99.63	gnl|BL_ORD_ID|602|hsp_num:0
contig_23647_30 # 29692 # 30774 # 1 # ID=6_30;partial=00;start_type=ATG;rbs_motif=GGA;rbs_spacer=11bp;gc_cont=0.649	metabat2_pooled_metaflye.760	contig_23647_30	29692	30774	Strict	250	318.931	vanG	44.96	3002909	protein homolog model	glycopeptide antibiotic	antibiotic target alteration	glycopeptide resistance gene cluster; Van ligase	103.15	gnl|BL_ORD_ID|1069|hsp_num:0
contig_50179_2 # 1266 # 3050 # -1 # ID=11_2;partial=00;start_type=TTG;rbs_motif=GAGG;rbs_spacer=9bp;gc_cont=0.537	metabat2_pooled_metaflye.760	contig_50179_2	1266	3050	Strict	900	1211.05	tet(O/W)	98.99	3007121	protein homolog model	tetracycline antibiotic	antibiotic target protection	tetracycline-resistant ribosomal protection protein	92.96	gnl|BL_ORD_ID|4795|hsp_num:0
contig_1266_196 # 198415 # 200025 # 1 # ID=2_196;partial=00;start_type=ATG;rbs_motif=AGGAG;rbs_spacer=14bp;gc_cont=0.608	metabat2_pooled_metaflye.1599	contig_1266_196	198415	200025	Strict	50	65.0846	vanW gene in vanI cluster	36.8	3003724	protein homolog model	glycopeptide antibiotic	antibiotic target alteration	vanW; glycopeptide resistance gene cluster	143.7	gnl|BL_ORD_ID|4746|hsp_num:0
contig_1266_201 # 204363 # 205700 # 1 # ID=2_201;partial=00;start_type=ATG;rbs_motif=AGGA;rbs_spacer=11bp;gc_cont=0.638	metabat2_pooled_metaflye.1599	contig_1266_201	204363	205700	Strict	50	105.145	vanW gene in vanI cluster	32.91	3003724	protein homolog model	glycopeptide antibiotic	antibiotic target alteration	vanW; glycopeptide resistance gene cluster	119.3	gnl|BL_ORD_ID|4746|hsp_num:0
contig_1266_217 # 223551 # 225191 # 1 # ID=2_217;partial=00;start_type=ATG;rbs_motif=AGG;rbs_spacer=14bp;gc_cont=0.597	metabat2_pooled_metaflye.1599	contig_1266_217	223551	225191	Strict	50	82.4185	vanW gene in vanI cluster	35.82	3003724	protein homolog model	glycopeptide antibiotic	antibiotic target alteration	vanW; glycopeptide resistance gene cluster	146.38	gnl|BL_ORD_ID|4746|hsp_num:0
contig_956_267 # 305976 # 307127 # 1 # ID=6_267;partial=00;start_type=ATG;rbs_motif=AGGA;rbs_spacer=15bp;gc_cont=0.651	metabat2_pooled_metaflye.1599	contig_956_267	305976	307127	Strict	175	199.134	vanT gene in vanG cluster	32.95	3002972	protein homolog model	glycopeptide antibiotic	antibiotic target alteration	glycopeptide resistance gene cluster; vanT	53.79	gnl|BL_ORD_ID|1522|hsp_num:0
k87_3589_21 # 18969 # 21032 # 1 # ID=21_21;partial=00;start_type=ATG;rbs_motif=GGA/GAG/AGG;rbs_spacer=5-10bp;gc_cont=0.301	metabat2_XCR1_HET_6747_bwa.110	k87_3589_21	18969	21032	Strict	50	125.946	vanW gene in vanI cluster	35.21	3003724	protein homolog model	glycopeptide antibiotic	antibiotic target alteration	vanW; glycopeptide resistance gene cluster	184.18	gnl|BL_ORD_ID|4746|hsp_num:0
k87_757095_17 # 16800 # 17549 # -1 # ID=42_17;partial=00;start_type=ATG;rbs_motif=None;rbs_spacer=None;gc_cont=0.303	metabat2_XCR1_HET_6747_bwa.110	k87_757095_17	16800	17549	Strict	50	87.4261	vanW gene in vanI cluster	40	3003724	protein homolog model	glycopeptide antibiotic	antibiotic target alteration	vanW; glycopeptide resistance gene cluster	66.76	gnl|BL_ORD_ID|4746|hsp_num:0
k87_507846_11 # 9921 # 11708 # -1 # ID=45_11;partial=00;start_type=ATG;rbs_motif=AGGAG;rbs_spacer=5-10bp;gc_cont=0.282	metabat2_XCR1_HET_6747_bwa.110	k87_507846_11	9921	11708	Strict	50	127.487	vanW gene in vanI cluster	35.68	3003724	protein homolog model	glycopeptide antibiotic	antibiotic target alteration	vanW; glycopeptide resistance gene cluster	159.52	gnl|BL_ORD_ID|4746|hsp_num:0
k87_769023_1 # 1 # 804 # 1 # ID=87_1;partial=10;start_type=Edge;rbs_motif=None;rbs_spacer=None;gc_cont=0.285	metabat2_XCR1_HET_6747_bwa.110	k87_769023_1	1	804	Strict	50	177.948	vanY gene in vanB cluster	45.9	3002956	protein homolog model	glycopeptide antibiotic	antibiotic target alteration	vanY; glycopeptide resistance gene cluster	99.63	gnl|BL_ORD_ID|602|hsp_num:0
k87_23678_2 # 1640 # 2626 # 1 # ID=114_2;partial=00;start_type=ATG;rbs_motif=AGGAG;rbs_spacer=5-10bp;gc_cont=0.260	metabat2_XCR1_HET_6747_bwa.110	k87_23678_2	1640	2626	Strict	200	201.445	vanH gene in vanD cluster	36.71	3002944	protein homolog model	glycopeptide antibiotic	antibiotic target alteration	vanH; glycopeptide resistance gene cluster	101.55	gnl|BL_ORD_ID|1348|hsp_num:0
NODE_183_length_157837_cov_7.021016_109 # 129382 # 130695 # -1 # ID=1_109;partial=00;start_type=ATG;rbs_motif=AGGAG/GGAGG;rbs_spacer=11-12bp;gc_cont=0.579	metabat2_6732_HOM_VAC_hybrid.196	NODE_183_length_157837_cov_7.021016_109	129382	130695	Strict	50	61.2326	vanW gene in vanI cluster	33.62	3003724	protein homolog model	glycopeptide antibiotic	antibiotic target alteration	vanW; glycopeptide resistance gene cluster	117.16	gnl|BL_ORD_ID|4746|hsp_num:0
NODE_263_length_130101_cov_7.250027_33 # 34958 # 36235 # 1 # ID=2_33;partial=00;start_type=ATG;rbs_motif=GGAG/GAGG;rbs_spacer=5-10bp;gc_cont=0.660	metabat2_6732_HOM_VAC_hybrid.196	NODE_263_length_130101_cov_7.250027_33	34958	36235	Strict	50	136.346	vanY gene in vanB cluster	40.96	3002956	protein homolog model	glycopeptide antibiotic	antibiotic target alteration	vanY; glycopeptide resistance gene cluster	158.58	gnl|BL_ORD_ID|602|hsp_num:0
NODE_348_length_107169_cov_6.231940_41 # 42254 # 43447 # -1 # ID=4_41;partial=00;start_type=ATG;rbs_motif=AGxAGG/AGGxGG;rbs_spacer=5-10bp;gc_cont=0.584	metabat2_6732_HOM_VAC_hybrid.196	NODE_348_length_107169_cov_6.231940_41	42254	43447	Strict	50	100.138	vanY gene in vanF cluster	26.71	3002958	protein homolog model	glycopeptide antibiotic	antibiotic target alteration	vanY; glycopeptide resistance gene cluster	135.49	gnl|BL_ORD_ID|1808|hsp_num:0
NODE_348_length_107169_cov_6.231940_44 # 45172 # 46068 # -1 # ID=4_44;partial=00;start_type=ATG;rbs_motif=GGAG/GAGG;rbs_spacer=5-10bp;gc_cont=0.593	metabat2_6732_HOM_VAC_hybrid.196	NODE_348_length_107169_cov_6.231940_44	45172	46068	Strict	50	87.4261	vanY gene in vanG cluster	31.94	3002959	protein homolog model	glycopeptide antibiotic	antibiotic target alteration	vanY; glycopeptide resistance gene cluster	106.81	gnl|BL_ORD_ID|4730|hsp_num:0
NODE_348_length_107169_cov_6.231940_45 # 46078 # 46740 # -1 # ID=4_45;partial=00;start_type=GTG;rbs_motif=None;rbs_spacer=None;gc_cont=0.597	metabat2_6732_HOM_VAC_hybrid.196	NODE_348_length_107169_cov_6.231940_45	46078	46740	Strict	50	112.079	vanY gene in vanB cluster	36.98	3002956	protein homolog model	glycopeptide antibiotic	antibiotic target alteration	vanY; glycopeptide resistance gene cluster	82.09	gnl|BL_ORD_ID|602|hsp_num:0
NODE_536_length_79782_cov_6.029777_13 # 10340 # 11455 # -1 # ID=6_13;partial=00;start_type=ATG;rbs_motif=GGA/GAG/AGG;rbs_spacer=5-10bp;gc_cont=0.642	metabat2_6732_HOM_VAC_hybrid.196	NODE_536_length_79782_cov_6.029777_13	10340	11455	Strict	175	224.942	vanT gene in vanG cluster	37.12	3002972	protein homolog model	glycopeptide antibiotic	antibiotic target alteration	glycopeptide resistance gene cluster; vanT	52.11	gnl|BL_ORD_ID|1522|hsp_num:0
NODE_1401_length_40448_cov_5.740821_34 # 29398 # 31275 # 1 # ID=21_34;partial=00;start_type=ATG;rbs_motif=GGAGG;rbs_spacer=5-10bp;gc_cont=0.627	metabat2_6732_HOM_VAC_hybrid.196	NODE_1401_length_40448_cov_5.740821_34	29398	31275	Strict	50	113.235	vanW gene in vanI cluster	33.98	3003724	protein homolog model	glycopeptide antibiotic	antibiotic target alteration	vanW; glycopeptide resistance gene cluster	167.56	gnl|BL_ORD_ID|4746|hsp_num:0
NODE_1571_length_37197_cov_6.951753_3 # 2081 # 3730 # 1 # ID=24_3;partial=00;start_type=ATG;rbs_motif=AGGAG;rbs_spacer=5-10bp;gc_cont=0.615	metabat2_6732_HOM_VAC_hybrid.196	NODE_1571_length_37197_cov_6.951753_3	2081	3730	Strict	50	109.383	vanW gene in vanI cluster	38	3003724	protein homolog model	glycopeptide antibiotic	antibiotic target alteration	vanW; glycopeptide resistance gene cluster	147.18	gnl|BL_ORD_ID|4746|hsp_num:0
NODE_2493_length_26134_cov_4.929944_15 # 12681 # 13775 # -1 # ID=42_15;partial=00;start_type=ATG;rbs_motif=AGGAG;rbs_spacer=5-10bp;gc_cont=0.639	metabat2_6732_HOM_VAC_hybrid.196	NODE_2493_length_26134_cov_4.929944_15	12681	13775	Strict	50	75.485	vanY gene in vanF cluster	25.86	3002958	protein homolog model	glycopeptide antibiotic	antibiotic target alteration	vanY; glycopeptide resistance gene cluster	124.23	gnl|BL_ORD_ID|1808|hsp_num:0
NODE_21398_length_4843_cov_6.625313_2 # 1202 # 2362 # -1 # ID=100_2;partial=00;start_type=ATG;rbs_motif=AGGA;rbs_spacer=5-10bp;gc_cont=0.606	metabat2_6732_HOM_VAC_hybrid.196	NODE_21398_length_4843_cov_6.625313_2	1202	2362	Strict	50	67.0106	vanW gene in vanI cluster	33.33	3003724	protein homolog model	glycopeptide antibiotic	antibiotic target alteration	vanW; glycopeptide resistance gene cluster	103.49	gnl|BL_ORD_ID|4746|hsp_num:0
contig_51508_662 # 787437 # 787928 # -1 # ID=1_662;partial=00;start_type=ATG;rbs_motif=AAGGAG;rbs_spacer=8bp;gc_cont=0.632	metabat2_pooled_metaflye.40	contig_51508_662	787437	787928	Strict	150	204.527	nimG	59.51	3007109	protein homolog model	nitroimidazole antibiotic	antibiotic inactivation	nitroimidazole reductase	99.39	gnl|BL_ORD_ID|4786|hsp_num:0
contig_51508_905 # 1093789 # 1094772 # 1 # ID=1_905;partial=00;start_type=ATG;rbs_motif=AGAGGA;rbs_spacer=7bp;gc_cont=0.691	metabat2_pooled_metaflye.40	contig_51508_905	1093789	1094772	Strict	200	234.572	vanH gene in vanF cluster	41.61	3002945	protein homolog model	glycopeptide antibiotic	antibiotic target alteration	vanH; glycopeptide resistance gene cluster	101.55	gnl|BL_ORD_ID|1652|hsp_num:0
contig_51508_1687 # 2071665 # 2072816 # 1 # ID=1_1687;partial=00;start_type=ATG;rbs_motif=AGGAG;rbs_spacer=10bp;gc_cont=0.690	metabat2_pooled_metaflye.40	contig_51508_1687	2071665	2072816	Strict	175	196.052	vanT gene in vanG cluster	31.05	3002972	protein homolog model	glycopeptide antibiotic	antibiotic target alteration	glycopeptide resistance gene cluster; vanT	53.79	gnl|BL_ORD_ID|1522|hsp_num:0
contig_51508_1731 # 2123723 # 2124811 # 1 # ID=1_1731;partial=00;start_type=ATG;rbs_motif=AAAGGA;rbs_spacer=10bp;gc_cont=0.708	metabat2_pooled_metaflye.40	contig_51508_1731	2123723	2124811	Strict	250	294.664	vanG	42.86	3002909	protein homolog model	glycopeptide antibiotic	antibiotic target alteration	glycopeptide resistance gene cluster; Van ligase	103.72	gnl|BL_ORD_ID|1069|hsp_num:0
s2189.ctg002983c_116 # 124035 # 125033 # -1 # ID=1_116;partial=00;start_type=ATG;rbs_motif=AGG;rbs_spacer=10bp;gc_cont=0.407	pooled_s2189.ctg002983c_hifiasm_circ	s2189.ctg002983c_116	124035	125033	Strict	200	206.453	vanH gene in vanD cluster	34.94	3002944	protein homolog model	glycopeptide antibiotic	antibiotic target alteration	vanH; glycopeptide resistance gene cluster	102.79	gnl|BL_ORD_ID|1348|hsp_num:0
s2189.ctg002983c_255 # 260287 # 261636 # -1 # ID=1_255;partial=00;start_type=ATG;rbs_motif=GGAGG;rbs_spacer=10bp;gc_cont=0.349	pooled_s2189.ctg002983c_hifiasm_circ	s2189.ctg002983c_255	260287	261636	Strict	200	344.354	mdeA	48.85	3007011	protein homolog model	fluoroquinolone antibiotic; aminoglycoside antibiotic; penam; tetracycline antibiotic; disinfecting agents and antiseptics	antibiotic efflux	major facilitator superfamily (MFS) antibiotic efflux pump	99.12	gnl|BL_ORD_ID|4657|hsp_num:0
s2189.ctg002983c_921 # 1024955 # 1026082 # 1 # ID=1_921;partial=00;start_type=ATG;rbs_motif=AGGA;rbs_spacer=6bp;gc_cont=0.465	pooled_s2189.ctg002983c_hifiasm_circ	s2189.ctg002983c_921	1024955	1026082	Strict	175	210.305	vanT gene in vanG cluster	33.97	3002972	protein homolog model	glycopeptide antibiotic	antibiotic target alteration	glycopeptide resistance gene cluster; vanT	52.67	gnl|BL_ORD_ID|1522|hsp_num:0
contig_12695_103 # 125976 # 128447 # -1 # ID=4_103;partial=00;start_type=ATG;rbs_motif=AAAA;rbs_spacer=12bp;gc_cont=0.485	metabat2_pooled_metaflye.325	contig_12695_103	125976	128447	Strict	175	191.815	vanT gene in vanG cluster	36.66	3002972	protein homolog model	glycopeptide antibiotic	antibiotic target alteration	glycopeptide resistance gene cluster; vanT	115.59	gnl|BL_ORD_ID|1522|hsp_num:0
contig_13910_45 # 45893 # 49003 # 1 # ID=6_45;partial=00;start_type=ATG;rbs_motif=TAAA;rbs_spacer=11bp;gc_cont=0.496	metabat2_pooled_metaflye.325	contig_13910_45	45893	49003	Strict	750	770	adeF	41.79	3000777	protein homolog model	fluoroquinolone antibiotic; tetracycline antibiotic	antibiotic efflux	resistance-nodulation-cell division (RND) antibiotic efflux pump	97.83	gnl|BL_ORD_ID|132|hsp_num:0
contig_49778_11 # 9694 # 10899 # -1 # ID=11_11;partial=00;start_type=ATG;rbs_motif=AAA;rbs_spacer=10bp;gc_cont=0.412	metabat2_pooled_metaflye.325	contig_49778_11	9694	10899	Strict	700	791.186	Mef(En2)	99.25	3004659	protein homolog model	macrolide antibiotic	antibiotic efflux	major facilitator superfamily (MFS) antibiotic efflux pump	100	gnl|BL_ORD_ID|2200|hsp_num:0
s20.ctg000396l_127 # 146129 # 148048 # 1 # ID=1_127;partial=00;start_type=ATG;rbs_motif=GGAGG;rbs_spacer=8bp;gc_cont=0.530	metabat2_6737_HOM_CTRL_hifiasm.274	s20.ctg000396l_127	146129	148048	Strict	300	1292.33	tet(W)	98.12	3000194	protein homolog model	tetracycline antibiotic	antibiotic target protection	tetracycline-resistant ribosomal protection protein	100	gnl|BL_ORD_ID|456|hsp_num:0
s20.ctg000396l_403 # 415751 # 416545 # 1 # ID=1_403;partial=00;start_type=ATG;rbs_motif=GAG;rbs_spacer=8bp;gc_cont=0.486	metabat2_6737_HOM_CTRL_hifiasm.274	s20.ctg000396l_403	415751	416545	Strict	50	146.747	vanY gene in vanB cluster	43.43	3002956	protein homolog model	glycopeptide antibiotic	antibiotic target alteration	vanY; glycopeptide resistance gene cluster	98.51	gnl|BL_ORD_ID|602|hsp_num:0
s20.ctg000396l_1056 # 1077736 # 1078719 # 1 # ID=1_1056;partial=00;start_type=ATG;rbs_motif=AGG;rbs_spacer=11bp;gc_cont=0.467	metabat2_6737_HOM_CTRL_hifiasm.274	s20.ctg000396l_1056	1077736	1078719	Strict	200	271.937	vanH gene in vanO cluster	42.9	3002948	protein homolog model	glycopeptide antibiotic	antibiotic target alteration	vanH; glycopeptide resistance gene cluster	93.43	gnl|BL_ORD_ID|761|hsp_num:0
s20.ctg000396l_1086 # 1107024 # 1107866 # 1 # ID=1_1086;partial=00;start_type=ATG;rbs_motif=GAGG;rbs_spacer=9bp;gc_cont=0.511	metabat2_6737_HOM_CTRL_hifiasm.274	s20.ctg000396l_1086	1107024	1107866	Strict	50	180.259	vanY gene in vanB cluster	39.19	3002956	protein homolog model	glycopeptide antibiotic	antibiotic target alteration	vanY; glycopeptide resistance gene cluster	104.48	gnl|BL_ORD_ID|602|hsp_num:0
s20.ctg000396l_1113 # 1138289 # 1138984 # 1 # ID=1_1113;partial=00;start_type=GTG;rbs_motif=None;rbs_spacer=None;gc_cont=0.500	metabat2_6737_HOM_CTRL_hifiasm.274	s20.ctg000396l_1113	1138289	1138984	Strict	250	281.952	vanG	58.44	3002909	protein homolog model	glycopeptide antibiotic	antibiotic target alteration	glycopeptide resistance gene cluster; Van ligase	66.19	gnl|BL_ORD_ID|1069|hsp_num:0
s20.ctg000396l_1114 # 1138987 # 1139640 # 1 # ID=1_1114;partial=00;start_type=ATG;rbs_motif=GGAGG;rbs_spacer=7bp;gc_cont=0.495	metabat2_6737_HOM_CTRL_hifiasm.274	s20.ctg000396l_1114	1138987	1139640	Strict	125	194.126	vanXY gene in vanG cluster	52.36	3003069	protein homolog model	glycopeptide antibiotic	antibiotic target alteration	glycopeptide resistance gene cluster; vanXY	85.43	gnl|BL_ORD_ID|304|hsp_num:0
s20.ctg000396l_1115 # 1139637 # 1140554 # 1 # ID=1_1115;partial=00;start_type=ATG;rbs_motif=AGGA;rbs_spacer=7bp;gc_cont=0.486	metabat2_6737_HOM_CTRL_hifiasm.274	s20.ctg000396l_1115	1139637	1140554	Strict	175	182.185	vanTm gene in vanL cluster	46.8	3002973	protein homolog model	glycopeptide antibiotic	antibiotic target alteration	glycopeptide resistance gene cluster; vanT	92.71	gnl|BL_ORD_ID|4729|hsp_num:0
s20.ctg000396l_1420 # 1458244 # 1459392 # 1 # ID=1_1420;partial=00;start_type=ATG;rbs_motif=AGGAG;rbs_spacer=10bp;gc_cont=0.472	metabat2_6737_HOM_CTRL_hifiasm.274	s20.ctg000396l_1420	1458244	1459392	Strict	175	225.713	vanT gene in vanG cluster	34.5	3002972	protein homolog model	glycopeptide antibiotic	antibiotic target alteration	glycopeptide resistance gene cluster; vanT	53.65	gnl|BL_ORD_ID|1522|hsp_num:0
s20.ctg000396l_2026 # 2124695 # 2125174 # 1 # ID=1_2026;partial=00;start_type=ATG;rbs_motif=GGAGG;rbs_spacer=6bp;gc_cont=0.469	metabat2_6737_HOM_CTRL_hifiasm.274	s20.ctg000396l_2026	2124695	2125174	Strict	150	182.185	nimA	54.09	3007104	protein homolog model	nitroimidazole antibiotic	antibiotic inactivation	nitroimidazole reductase	90.34	gnl|BL_ORD_ID|4782|hsp_num:0
s20.ctg000396l_2403 # 2553109 # 2554092 # 1 # ID=1_2403;partial=00;start_type=ATG;rbs_motif=AGGAGG;rbs_spacer=6bp;gc_cont=0.515	metabat2_6737_HOM_CTRL_hifiasm.274	s20.ctg000396l_2403	2553109	2554092	Strict	200	214.157	vanH gene in vanO cluster	40	3002948	protein homolog model	glycopeptide antibiotic	antibiotic target alteration	vanH; glycopeptide resistance gene cluster	93.43	gnl|BL_ORD_ID|761|hsp_num:0
k87_299781_42 # 43152 # 44762 # -1 # ID=11_42;partial=00;start_type=ATG;rbs_motif=None;rbs_spacer=None;gc_cont=0.380	metabat2_XCR1_HET_6741_bwa.133	k87_299781_42	43152	44762	Strict	300	598.201	poxtA	55.58	3004470	protein homolog model	tetracycline antibiotic; oxazolidinone antibiotic; phenicol antibiotic	antibiotic target protection	Miscellaneous ABC-F subfamily ATP-binding cassette ribosomal protection proteins	98.89	gnl|BL_ORD_ID|2510|hsp_num:0
contig_36815_793 # 789908 # 791032 # -1 # ID=1_793;partial=00;start_type=ATG;rbs_motif=GAG;rbs_spacer=5bp;gc_cont=0.548	metabat2_pooled_metaflye.974	contig_36815_793	789908	791032	Strict	175	179.874	vanT gene in vanG cluster	31.99	3002972	protein homolog model	glycopeptide antibiotic	antibiotic target alteration	glycopeptide resistance gene cluster; vanT	52.53	gnl|BL_ORD_ID|1522|hsp_num:0
contig_36815_1059 # 1089288 # 1090289 # -1 # ID=1_1059;partial=00;start_type=ATG;rbs_motif=GGAGG;rbs_spacer=7bp;gc_cont=0.522	metabat2_pooled_metaflye.974	contig_36815_1059	1089288	1090289	Strict	200	204.527	vanH gene in vanB cluster	38.16	3002943	protein homolog model	glycopeptide antibiotic	antibiotic target alteration	vanH; glycopeptide resistance gene cluster	103.1	gnl|BL_ORD_ID|4673|hsp_num:0
s170.ctg000210c_222 # 221885 # 222835 # 1 # ID=1_222;partial=00;start_type=ATG;rbs_motif=AGGA;rbs_spacer=8bp;gc_cont=0.308	6737_HOM_CTRL_s170.ctg000210c_hifiasm_circ	s170.ctg000210c_222	221885	222835	Strict	50	127.102	vanY gene in vanB cluster	39.18	3002956	protein homolog model	glycopeptide antibiotic	antibiotic target alteration	vanY; glycopeptide resistance gene cluster	117.91	gnl|BL_ORD_ID|602|hsp_num:0
s170.ctg000210c_223 # 222841 # 223911 # 1 # ID=1_223;partial=00;start_type=ATG;rbs_motif=GTG;rbs_spacer=6bp;gc_cont=0.307	6737_HOM_CTRL_s170.ctg000210c_hifiasm_circ	s170.ctg000210c_223	222841	223911	Strict	50	118.627	vanY gene in vanA cluster	33.99	3002955	protein homolog model	glycopeptide antibiotic	antibiotic target alteration	vanY; glycopeptide resistance gene cluster	117.49	gnl|BL_ORD_ID|4667|hsp_num:0
s170.ctg000210c_381 # 380389 # 381021 # -1 # ID=1_381;partial=00;start_type=ATG;rbs_motif=AGGTG;rbs_spacer=7bp;gc_cont=0.330	6737_HOM_CTRL_s170.ctg000210c_hifiasm_circ	s170.ctg000210c_381	380389	381021	Strict	50	139.428	vanY gene in vanB cluster	41.71	3002956	protein homolog model	glycopeptide antibiotic	antibiotic target alteration	vanY; glycopeptide resistance gene cluster	78.36	gnl|BL_ORD_ID|602|hsp_num:0
s170.ctg000210c_497 # 477975 # 478622 # 1 # ID=1_497;partial=00;start_type=ATG;rbs_motif=GGA;rbs_spacer=7bp;gc_cont=0.350	6737_HOM_CTRL_s170.ctg000210c_hifiasm_circ	s170.ctg000210c_497	477975	478622	Strict	50	93.5893	vanY gene in vanB cluster	33.8	3002956	protein homolog model	glycopeptide antibiotic	antibiotic target alteration	vanY; glycopeptide resistance gene cluster	80.22	gnl|BL_ORD_ID|602|hsp_num:0
k87_770708_55 # 60515 # 63649 # -1 # ID=1_55;partial=00;start_type=ATG;rbs_motif=GGA/GAG/AGG;rbs_spacer=5-10bp;gc_cont=0.352	metabat2_coassembly_bwa.97	k87_770708_55	60515	63649	Strict	750	780.015	adeF	41.74	3000777	protein homolog model	fluoroquinolone antibiotic; tetracycline antibiotic	antibiotic efflux	resistance-nodulation-cell division (RND) antibiotic efflux pump	98.58	gnl|BL_ORD_ID|132|hsp_num:0
k87_1689673_27 # 25844 # 28993 # 1 # ID=19_27;partial=00;start_type=ATG;rbs_motif=AGGAG;rbs_spacer=5-10bp;gc_cont=0.370	metabat2_coassembly_bwa.97	k87_1689673_27	25844	28993	Strict	750	774.237	adeF	41.36	3000777	protein homolog model	fluoroquinolone antibiotic; tetracycline antibiotic	antibiotic efflux	resistance-nodulation-cell division (RND) antibiotic efflux pump	99.06	gnl|BL_ORD_ID|132|hsp_num:0
k87_349847_24 # 29695 # 30732 # 1 # ID=76_24;partial=00;start_type=ATG;rbs_motif=AGxAGG/AGGxGG;rbs_spacer=5-10bp;gc_cont=0.265	metabat2_coassembly_bwa.378	k87_349847_24	29695	30732	Strict	200	206.838	vanH gene in vanD cluster	36.56	3002944	protein homolog model	glycopeptide antibiotic	antibiotic target alteration	vanH; glycopeptide resistance gene cluster	106.81	gnl|BL_ORD_ID|1348|hsp_num:0
contig_17442_734 # 727196 # 729118 # 1 # ID=1_734;partial=00;start_type=ATG;rbs_motif=GGAGG;rbs_spacer=8bp;gc_cont=0.308	6755_HET_CTRL_contig_17442_metaflye_circ	contig_17442_734	727196	729118	Strict	300	1296.18	tet(44)	98.59	3000556	protein homolog model	tetracycline antibiotic	antibiotic target protection	tetracycline-resistant ribosomal protection protein	100	gnl|BL_ORD_ID|1197|hsp_num:0
contig_17442_1204 # 1179450 # 1180403 # 1 # ID=1_1204;partial=00;start_type=ATG;rbs_motif=AGGTG;rbs_spacer=5bp;gc_cont=0.280	6755_HET_CTRL_contig_17442_metaflye_circ	contig_17442_1204	1179450	1180403	Strict	50	125.561	vanY gene in vanB cluster	37.02	3002956	protein homolog model	glycopeptide antibiotic	antibiotic target alteration	vanY; glycopeptide resistance gene cluster	118.28	gnl|BL_ORD_ID|602|hsp_num:0
contig_17442_1205 # 1180414 # 1181508 # 1 # ID=1_1205;partial=00;start_type=ATG;rbs_motif=GGTG;rbs_spacer=5bp;gc_cont=0.260	6755_HET_CTRL_contig_17442_metaflye_circ	contig_17442_1205	1180414	1181508	Strict	50	114.775	vanY gene in vanM cluster	37.91	3002961	protein homolog model	glycopeptide antibiotic	antibiotic target alteration	vanY; glycopeptide resistance gene cluster	156.22	gnl|BL_ORD_ID|1673|hsp_num:0
contig_17442_1435 # 1381430 # 1382074 # -1 # ID=1_1435;partial=00;start_type=ATG;rbs_motif=GAGGTG;rbs_spacer=6bp;gc_cont=0.287	6755_HET_CTRL_contig_17442_metaflye_circ	contig_17442_1435	1381430	1382074	Strict	50	142.51	vanY gene in vanB cluster	40.23	3002956	protein homolog model	glycopeptide antibiotic	antibiotic target alteration	vanY; glycopeptide resistance gene cluster	79.85	gnl|BL_ORD_ID|602|hsp_num:0
k87_492790_5 # 5079 # 6188 # -1 # ID=21_5;partial=00;start_type=ATG;rbs_motif=AGGA/GGAG/GAGG;rbs_spacer=11-12bp;gc_cont=0.652	metabat2_XCR1_HOM_7852_bwa.53	k87_492790_5	5079	6188	Strict	250	250.751	vanG	38	3002909	protein homolog model	glycopeptide antibiotic	antibiotic target alteration	glycopeptide resistance gene cluster; Van ligase	105.73	gnl|BL_ORD_ID|1069|hsp_num:0
k87_288577_13 # 10049 # 10981 # 1 # ID=32_13;partial=00;start_type=ATG;rbs_motif=None;rbs_spacer=None;gc_cont=0.688	metabat2_XCR1_HOM_7852_bwa.53	k87_288577_13	10049	10981	Strict	50	110.153	vanY gene in vanB cluster	35.83	3002956	protein homolog model	glycopeptide antibiotic	antibiotic target alteration	vanY; glycopeptide resistance gene cluster	115.67	gnl|BL_ORD_ID|602|hsp_num:0
k87_130350_10 # 7921 # 8910 # 1 # ID=109_10;partial=00;start_type=ATG;rbs_motif=GGA/GAG/AGG;rbs_spacer=5-10bp;gc_cont=0.642	metabat2_XCR1_HOM_7852_bwa.53	k87_130350_10	7921	8910	Strict	200	238.424	vanH gene in vanO cluster	41.1	3002948	protein homolog model	glycopeptide antibiotic	antibiotic target alteration	vanH; glycopeptide resistance gene cluster	94	gnl|BL_ORD_ID|761|hsp_num:0
k87_380894_2 # 1282 # 2481 # -1 # ID=162_2;partial=00;start_type=ATG;rbs_motif=GGAG/GAGG;rbs_spacer=5-10bp;gc_cont=0.695	metabat2_XCR1_HOM_7852_bwa.53	k87_380894_2	1282	2481	Strict	175	206.838	vanT gene in vanG cluster	35	3002972	protein homolog model	glycopeptide antibiotic	antibiotic target alteration	glycopeptide resistance gene cluster; vanT	56.04	gnl|BL_ORD_ID|1522|hsp_num:0
k87_260996_1 # 214 # 1044 # 1 # ID=181_1;partial=00;start_type=ATG;rbs_motif=GGAG/GAGG;rbs_spacer=5-10bp;gc_cont=0.671	metabat2_XCR1_HOM_7852_bwa.53	k87_260996_1	214	1044	Strict	50	94.7449	vanY gene in vanB cluster	33.15	3002956	protein homolog model	glycopeptide antibiotic	antibiotic target alteration	vanY; glycopeptide resistance gene cluster	102.99	gnl|BL_ORD_ID|602|hsp_num:0
k87_81641_8 # 12436 # 14811 # 1 # ID=21_8;partial=00;start_type=ATG;rbs_motif=None;rbs_spacer=None;gc_cont=0.669	metabat2_XCR1_HET_6741_bwa.44	k87_81641_8	12436	14811	Strict	175	199.134	vanT gene in vanG cluster	34.41	3002972	protein homolog model	glycopeptide antibiotic	antibiotic target alteration	glycopeptide resistance gene cluster; vanT	111.1	gnl|BL_ORD_ID|1522|hsp_num:0
k87_932733_38 # 54312 # 57407 # -1 # ID=38_38;partial=00;start_type=ATG;rbs_motif=AGGA;rbs_spacer=5-10bp;gc_cont=0.643	metabat2_XCR1_HET_6741_bwa.44	k87_932733_38	54312	57407	Strict	750	770.77	adeF	41.61	3000777	protein homolog model	fluoroquinolone antibiotic; tetracycline antibiotic	antibiotic efflux	resistance-nodulation-cell division (RND) antibiotic efflux pump	97.36	gnl|BL_ORD_ID|132|hsp_num:0
contig_19866_166 # 173984 # 174820 # 1 # ID=1_166;partial=00;start_type=ATG;rbs_motif=AAGGA;rbs_spacer=9bp;gc_cont=0.659	metabat2_pooled_metaflye.186	contig_19866_166	173984	174820	Strict	50	159.458	vanY gene in vanB cluster	38.99	3002956	protein homolog model	glycopeptide antibiotic	antibiotic target alteration	vanY; glycopeptide resistance gene cluster	103.73	gnl|BL_ORD_ID|602|hsp_num:0
contig_19866_246 # 259494 # 260699 # 1 # ID=1_246;partial=00;start_type=ATG;rbs_motif=AAGGA;rbs_spacer=9bp;gc_cont=0.667	metabat2_pooled_metaflye.186	contig_19866_246	259494	260699	Strict	175	268.855	vanT gene in vanG cluster	37.97	3002972	protein homolog model	glycopeptide antibiotic	antibiotic target alteration	glycopeptide resistance gene cluster; vanT	56.32	gnl|BL_ORD_ID|1522|hsp_num:0
contig_19866_281 # 298161 # 299441 # 1 # ID=1_281;partial=01;start_type=ATG;rbs_motif=AAGGA;rbs_spacer=11bp;gc_cont=0.655	metabat2_pooled_metaflye.186	contig_19866_281	298161	299441	Strict	50	133.65	vanW gene in vanI cluster	32.13	3003724	protein homolog model	glycopeptide antibiotic	antibiotic target alteration	vanW; glycopeptide resistance gene cluster	114.48	gnl|BL_ORD_ID|4746|hsp_num:0
contig_2689_242 # 292652 # 293458 # 1 # ID=3_242;partial=00;start_type=ATG;rbs_motif=AAGGA;rbs_spacer=9bp;gc_cont=0.610	metabat2_pooled_metaflye.186	contig_2689_242	292652	293458	Strict	50	271.166	vanY gene in vanG cluster	69.02	3002959	protein homolog model	glycopeptide antibiotic	antibiotic target alteration	vanY; glycopeptide resistance gene cluster	96.06	gnl|BL_ORD_ID|4730|hsp_num:0
contig_2689_243 # 293455 # 294495 # 1 # ID=3_243;partial=00;start_type=ATG;rbs_motif=AAGGA;rbs_spacer=12bp;gc_cont=0.608	metabat2_pooled_metaflye.186	contig_2689_243	293455	294495	Strict	250	391.349	vanG	54.55	3002909	protein homolog model	glycopeptide antibiotic	antibiotic target alteration	glycopeptide resistance gene cluster; Van ligase	99.14	gnl|BL_ORD_ID|1069|hsp_num:0
contig_2689_244 # 294492 # 295271 # 1 # ID=3_244;partial=00;start_type=ATG;rbs_motif=AGGA;rbs_spacer=12bp;gc_cont=0.579	metabat2_pooled_metaflye.186	contig_2689_244	294492	295271	Strict	125	224.942	vanXY gene in vanG cluster	43.43	3003069	protein homolog model	glycopeptide antibiotic	antibiotic target alteration	glycopeptide resistance gene cluster; vanXY	101.97	gnl|BL_ORD_ID|304|hsp_num:0
contig_2689_245 # 295268 # 296458 # 1 # ID=3_245;partial=00;start_type=GTG;rbs_motif=AAGGA;rbs_spacer=11bp;gc_cont=0.600	metabat2_pooled_metaflye.186	contig_2689_245	295268	296458	Strict	175	348.591	vanT gene in vanG cluster	47.97	3002972	protein homolog model	glycopeptide antibiotic	antibiotic target alteration	glycopeptide resistance gene cluster; vanT	55.62	gnl|BL_ORD_ID|1522|hsp_num:0
contig_27981_421 # 474673 # 475161 # -1 # ID=4_421;partial=00;start_type=ATG;rbs_motif=AGGA;rbs_spacer=10bp;gc_cont=0.658	metabat2_pooled_metaflye.186	contig_27981_421	474673	475161	Strict	150	171.785	nimG	53.46	3007109	protein homolog model	nitroimidazole antibiotic	antibiotic inactivation	nitroimidazole reductase	98.78	gnl|BL_ORD_ID|4786|hsp_num:0
contig_50388_73 # 75263 # 76345 # -1 # ID=6_73;partial=00;start_type=ATG;rbs_motif=GGA;rbs_spacer=10bp;gc_cont=0.653	metabat2_pooled_metaflye.186	contig_50388_73	75263	76345	Strict	250	317.775	vanG	45.38	3002909	protein homolog model	glycopeptide antibiotic	antibiotic target alteration	glycopeptide resistance gene cluster; Van ligase	103.15	gnl|BL_ORD_ID|1069|hsp_num:0
contig_50388_188 # 194236 # 195126 # 1 # ID=6_188;partial=00;start_type=ATG;rbs_motif=AAGGA;rbs_spacer=9bp;gc_cont=0.678	metabat2_pooled_metaflye.186	contig_50388_188	194236	195126	Strict	50	100.523	vanY gene in vanB cluster	33.7	3002956	protein homolog model	glycopeptide antibiotic	antibiotic target alteration	vanY; glycopeptide resistance gene cluster	110.45	gnl|BL_ORD_ID|602|hsp_num:0
contig_50388_213 # 228125 # 229909 # 1 # ID=6_213;partial=00;start_type=ATG;rbs_motif=AGGA;rbs_spacer=8bp;gc_cont=0.536	metabat2_pooled_metaflye.186	contig_50388_213	228125	229909	Strict	900	1211.05	tet(O/W)	98.99	3007121	protein homolog model	tetracycline antibiotic	antibiotic target protection	tetracycline-resistant ribosomal protection protein	92.96	gnl|BL_ORD_ID|4795|hsp_num:0
contig_13971_364 # 443469 # 446603 # 1 # ID=2_364;partial=00;start_type=ATG;rbs_motif=AAA;rbs_spacer=12bp;gc_cont=0.505	metabat2_6755_HET_CTRL_metaflye.158	contig_13971_364	443469	446603	Strict	750	763.066	adeF	41.76	3000777	protein homolog model	fluoroquinolone antibiotic; tetracycline antibiotic	antibiotic efflux	resistance-nodulation-cell division (RND) antibiotic efflux pump	98.58	gnl|BL_ORD_ID|132|hsp_num:0
contig_13971_601 # 723172 # 725097 # -1 # ID=2_601;partial=00;start_type=ATG;rbs_motif=TAA;rbs_spacer=5bp;gc_cont=0.398	metabat2_6755_HET_CTRL_metaflye.158	contig_13971_601	723172	725097	Strict	300	1281.54	tet(Q)	96.41	3000191	protein homolog model	tetracycline antibiotic	antibiotic target protection	tetracycline-resistant ribosomal protection protein	97.56	gnl|BL_ORD_ID|1219|hsp_num:0
contig_13971_790 # 928370 # 929575 # 1 # ID=2_790;partial=00;start_type=ATG;rbs_motif=AAA;rbs_spacer=10bp;gc_cont=0.412	metabat2_6755_HET_CTRL_metaflye.158	contig_13971_790	928370	929575	Strict	700	791.186	Mef(En2)	99.25	3004659	protein homolog model	macrolide antibiotic	antibiotic efflux	major facilitator superfamily (MFS) antibiotic efflux pump	100	gnl|BL_ORD_ID|2200|hsp_num:0
contig_16108_418 # 502356 # 504902 # -1 # ID=3_418;partial=00;start_type=ATG;rbs_motif=AAAAA;rbs_spacer=11bp;gc_cont=0.574	metabat2_6755_HET_CTRL_metaflye.158	contig_16108_418	502356	504902	Strict	175	192.586	vanT gene in vanG cluster	34.78	3002972	protein homolog model	glycopeptide antibiotic	antibiotic target alteration	glycopeptide resistance gene cluster; vanT	119.1	gnl|BL_ORD_ID|1522|hsp_num:0
s5.ctg000013l_1945 # 2325693 # 2328164 # 1 # ID=1_1945;partial=00;start_type=ATG;rbs_motif=AAAA;rbs_spacer=12bp;gc_cont=0.499	metabat2_pooled_hifiasm.988	s5.ctg000013l_1945	2325693	2328164	Strict	175	207.994	vanT gene in vanG cluster	37.84	3002972	protein homolog model	glycopeptide antibiotic	antibiotic target alteration	glycopeptide resistance gene cluster; vanT	115.59	gnl|BL_ORD_ID|1522|hsp_num:0
s5.ctg000013l_2388 # 2882677 # 2885793 # -1 # ID=1_2388;partial=00;start_type=ATG;rbs_motif=TAA;rbs_spacer=11bp;gc_cont=0.528	metabat2_pooled_hifiasm.988	s5.ctg000013l_2388	2882677	2885793	Strict	750	772.696	adeF	41.87	3000777	protein homolog model	fluoroquinolone antibiotic; tetracycline antibiotic	antibiotic efflux	resistance-nodulation-cell division (RND) antibiotic efflux pump	98.02	gnl|BL_ORD_ID|132|hsp_num:0
s5.ctg000013l_2481 # 2989022 # 2990227 # 1 # ID=1_2481;partial=00;start_type=ATG;rbs_motif=AAA;rbs_spacer=10bp;gc_cont=0.412	metabat2_pooled_hifiasm.988	s5.ctg000013l_2481	2989022	2990227	Strict	700	791.186	Mef(En2)	99.25	3004659	protein homolog model	macrolide antibiotic	antibiotic efflux	major facilitator superfamily (MFS) antibiotic efflux pump	100	gnl|BL_ORD_ID|2200|hsp_num:0
s5.ctg002940l_2 # 742 # 2667 # -1 # ID=3_2;partial=00;start_type=ATG;rbs_motif=TAA;rbs_spacer=5bp;gc_cont=0.398	metabat2_pooled_hifiasm.988	s5.ctg002940l_2	742	2667	Strict	300	1281.54	tet(Q)	96.41	3000191	protein homolog model	tetracycline antibiotic	antibiotic target protection	tetracycline-resistant ribosomal protection protein	97.56	gnl|BL_ORD_ID|1219|hsp_num:0
contig_154_19 # 12866 # 14785 # -1 # ID=1_19;partial=00;start_type=ATG;rbs_motif=GGAGG;rbs_spacer=8bp;gc_cont=0.532	metabat2_6755_HET_CTRL_metaflye.59	contig_154_19	12866	14785	Perfect	300	1314.67	tet(W)	100	3000194	protein homolog model	tetracycline antibiotic	antibiotic target protection	tetracycline-resistant ribosomal protection protein	100	gnl|BL_ORD_ID|456|hsp_num:0
contig_154_79 # 80152 # 82071 # 1 # ID=1_79;partial=00;start_type=ATG;rbs_motif=GGAGG;rbs_spacer=8bp;gc_cont=0.532	metabat2_6755_HET_CTRL_metaflye.59	contig_154_79	80152	82071	Strict	300	1283.47	tet(W)	97.65	3000194	protein homolog model	tetracycline antibiotic	antibiotic target protection	tetracycline-resistant ribosomal protection protein	100	gnl|BL_ORD_ID|456|hsp_num:0
contig_836_340 # 386137 # 387276 # 1 # ID=2_340;partial=00;start_type=ATG;rbs_motif=AGGAG;rbs_spacer=7bp;gc_cont=0.558	metabat2_6755_HET_CTRL_metaflye.59	contig_836_340	386137	387276	Strict	175	227.639	vanT gene in vanG cluster	34.49	3002972	protein homolog model	glycopeptide antibiotic	antibiotic target alteration	glycopeptide resistance gene cluster; vanT	53.23	gnl|BL_ORD_ID|1522|hsp_num:0
contig_836_845 # 925156 # 926139 # -1 # ID=2_845;partial=00;start_type=ATG;rbs_motif=GAGG;rbs_spacer=10bp;gc_cont=0.550	metabat2_6755_HET_CTRL_metaflye.59	contig_836_845	925156	926139	Strict	200	272.707	vanH gene in vanO cluster	41.74	3002948	protein homolog model	glycopeptide antibiotic	antibiotic target alteration	vanH; glycopeptide resistance gene cluster	93.43	gnl|BL_ORD_ID|761|hsp_num:0
contig_836_1516 # 1616139 # 1616933 # -1 # ID=2_1516;partial=00;start_type=TTG;rbs_motif=AGGA;rbs_spacer=8bp;gc_cont=0.517	metabat2_6755_HET_CTRL_metaflye.59	contig_836_1516	1616139	1616933	Strict	50	153.295	vanY gene in vanB cluster	43.38	3002956	protein homolog model	glycopeptide antibiotic	antibiotic target alteration	vanY; glycopeptide resistance gene cluster	98.51	gnl|BL_ORD_ID|602|hsp_num:0
k87_3030095_3 # 3061 # 4680 # -1 # ID=13_3;partial=00;start_type=ATG;rbs_motif=GGAG/GAGG;rbs_spacer=5-10bp;gc_cont=0.533	metabat2_coassembly_bwa.708	k87_3030095_3	3061	4680	Strict	300	712.22	poxtA	65.8	3004470	protein homolog model	tetracycline antibiotic; oxazolidinone antibiotic; phenicol antibiotic	antibiotic target protection	Miscellaneous ABC-F subfamily ATP-binding cassette ribosomal protection proteins	99.45	gnl|BL_ORD_ID|2510|hsp_num:0
k87_2393994_15 # 12825 # 13784 # -1 # ID=57_15;partial=00;start_type=ATG;rbs_motif=GGxGG;rbs_spacer=5-10bp;gc_cont=0.581	metabat2_coassembly_bwa.708	k87_2393994_15	12825	13784	Strict	50	120.553	vanW gene in vanI cluster	43.75	3003724	protein homolog model	glycopeptide antibiotic	antibiotic target alteration	vanW; glycopeptide resistance gene cluster	85.52	gnl|BL_ORD_ID|4746|hsp_num:0
k87_1728883_5 # 5838 # 6317 # -1 # ID=77_5;partial=00;start_type=ATG;rbs_motif=AGGAG;rbs_spacer=5-10bp;gc_cont=0.548	metabat2_coassembly_bwa.708	k87_1728883_5	5838	6317	Strict	150	171.4	nimJ	50.63	3007112	protein homolog model	nitroimidazole antibiotic	antibiotic inactivation	nitroimidazole reductase	96.36	gnl|BL_ORD_ID|4789|hsp_num:0
k87_5688942_34 # 39541 # 40671 # 1 # ID=44_34;partial=00;start_type=ATG;rbs_motif=AGGAG;rbs_spacer=5-10bp;gc_cont=0.525	metabat2_coassembly_bwa.657	k87_5688942_34	39541	40671	Strict	175	218.009	vanT gene in vanG cluster	37.57	3002972	protein homolog model	glycopeptide antibiotic	antibiotic target alteration	glycopeptide resistance gene cluster; vanT	52.81	gnl|BL_ORD_ID|1522|hsp_num:0
k87_4239556_22 # 18038 # 18859 # -1 # ID=46_22;partial=00;start_type=ATG;rbs_motif=GGA/GAG/AGG;rbs_spacer=5-10bp;gc_cont=0.477	metabat2_coassembly_bwa.657	k87_4239556_22	18038	18859	Strict	50	93.5893	vanY gene in vanB cluster	40.56	3002956	protein homolog model	glycopeptide antibiotic	antibiotic target alteration	vanY; glycopeptide resistance gene cluster	101.87	gnl|BL_ORD_ID|602|hsp_num:0
k87_3593324_4 # 2741 # 3241 # -1 # ID=64_4;partial=00;start_type=ATG;rbs_motif=AGGAG;rbs_spacer=5-10bp;gc_cont=0.477	metabat2_coassembly_bwa.657	k87_3593324_4	2741	3241	Strict	150	196.823	nimG	58.9	3007109	protein homolog model	nitroimidazole antibiotic	antibiotic inactivation	nitroimidazole reductase	101.22	gnl|BL_ORD_ID|4786|hsp_num:0
k87_1783252_28 # 25870 # 26961 # 1 # ID=76_28;partial=00;start_type=ATG;rbs_motif=AGGAG;rbs_spacer=5-10bp;gc_cont=0.482	metabat2_coassembly_bwa.657	k87_1783252_28	25870	26961	Strict	250	354.755	vanG	51.14	3002909	protein homolog model	glycopeptide antibiotic	antibiotic target alteration	glycopeptide resistance gene cluster; Van ligase	104.01	gnl|BL_ORD_ID|1069|hsp_num:0
k87_1783252_29 # 26918 # 27682 # 1 # ID=76_29;partial=00;start_type=ATG;rbs_motif=GGxGG;rbs_spacer=5-10bp;gc_cont=0.476	metabat2_coassembly_bwa.657	k87_1783252_29	26918	27682	Strict	125	239.195	vanXY gene in vanG cluster	47.24	3003069	protein homolog model	glycopeptide antibiotic	antibiotic target alteration	glycopeptide resistance gene cluster; vanXY	100	gnl|BL_ORD_ID|304|hsp_num:0
k87_1783252_30 # 27765 # 28586 # 1 # ID=76_30;partial=00;start_type=ATG;rbs_motif=GGAG/GAGG;rbs_spacer=5-10bp;gc_cont=0.470	metabat2_coassembly_bwa.657	k87_1783252_30	27765	28586	Strict	50	284.263	vanW gene in vanG cluster	50.74	3002965	protein homolog model	glycopeptide antibiotic	antibiotic target alteration	vanW; glycopeptide resistance gene cluster	97.15	gnl|BL_ORD_ID|4741|hsp_num:0
k87_1783252_38 # 35284 # 36813 # -1 # ID=76_38;partial=00;start_type=ATG;rbs_motif=AGGAG;rbs_spacer=5-10bp;gc_cont=0.486	metabat2_coassembly_bwa.657	k87_1783252_38	35284	36813	Strict	50	94.3597	vanW gene in vanI cluster	36.1	3003724	protein homolog model	glycopeptide antibiotic	antibiotic target alteration	vanW; glycopeptide resistance gene cluster	136.46	gnl|BL_ORD_ID|4746|hsp_num:0
k87_4079143_27 # 30706 # 32073 # -1 # ID=80_27;partial=00;start_type=ATG;rbs_motif=GGAG/GAGG;rbs_spacer=5-10bp;gc_cont=0.435	metabat2_coassembly_bwa.657	k87_4079143_27	30706	32073	Strict	50	101.293	vanW gene in vanI cluster	32.83	3003724	protein homolog model	glycopeptide antibiotic	antibiotic target alteration	vanW; glycopeptide resistance gene cluster	121.98	gnl|BL_ORD_ID|4746|hsp_num:0
k87_4079143_36 # 42813 # 44306 # 1 # ID=80_36;partial=00;start_type=ATG;rbs_motif=GGAG/GAGG;rbs_spacer=5-10bp;gc_cont=0.442	metabat2_coassembly_bwa.657	k87_4079143_36	42813	44306	Strict	50	89.3521	vanW gene in vanI cluster	35.86	3003724	protein homolog model	glycopeptide antibiotic	antibiotic target alteration	vanW; glycopeptide resistance gene cluster	133.24	gnl|BL_ORD_ID|4746|hsp_num:0
s2.ctg025395l_110 # 111363 # 112007 # -1 # ID=1_110;partial=00;start_type=ATG;rbs_motif=GAGGTG;rbs_spacer=6bp;gc_cont=0.278	metabat2_pooled_hifiasm.89	s2.ctg025395l_110	111363	112007	Strict	50	134.806	vanY gene in vanB cluster	37.93	3002956	protein homolog model	glycopeptide antibiotic	antibiotic target alteration	vanY; glycopeptide resistance gene cluster	79.85	gnl|BL_ORD_ID|602|hsp_num:0
s2.ctg025395l_223 # 210600 # 211193 # 1 # ID=1_223;partial=00;start_type=ATG;rbs_motif=GTG;rbs_spacer=7bp;gc_cont=0.279	metabat2_pooled_hifiasm.89	s2.ctg025395l_223	210600	211193	Strict	50	108.997	vanY gene in vanB cluster	37.31	3002956	protein homolog model	glycopeptide antibiotic	antibiotic target alteration	vanY; glycopeptide resistance gene cluster	73.51	gnl|BL_ORD_ID|602|hsp_num:0
s2.ctg025395l_1300 # 1259952 # 1260902 # 1 # ID=1_1300;partial=00;start_type=ATG;rbs_motif=AGGTG;rbs_spacer=5bp;gc_cont=0.282	metabat2_pooled_hifiasm.89	s2.ctg025395l_1300	1259952	1260902	Strict	50	124.79	vanY gene in vanB cluster	36.54	3002956	protein homolog model	glycopeptide antibiotic	antibiotic target alteration	vanY; glycopeptide resistance gene cluster	117.91	gnl|BL_ORD_ID|602|hsp_num:0
s2.ctg025395l_1301 # 1260913 # 1261983 # 1 # ID=1_1301;partial=00;start_type=ATG;rbs_motif=GGTG;rbs_spacer=5bp;gc_cont=0.242	metabat2_pooled_hifiasm.89	s2.ctg025395l_1301	1260913	1261983	Strict	50	121.709	vanY gene in vanA cluster	38.42	3002955	protein homolog model	glycopeptide antibiotic	antibiotic target alteration	vanY; glycopeptide resistance gene cluster	117.49	gnl|BL_ORD_ID|4667|hsp_num:0
s2.ctg025395l_1376 # 1324843 # 1325976 # -1 # ID=1_1376;partial=00;start_type=ATG;rbs_motif=AGG;rbs_spacer=12bp;gc_cont=0.252	metabat2_pooled_hifiasm.89	s2.ctg025395l_1376	1324843	1325976	Strict	175	341.658	vanT gene in vanG cluster	47.7	3002972	protein homolog model	glycopeptide antibiotic	antibiotic target alteration	glycopeptide resistance gene cluster; vanT	52.95	gnl|BL_ORD_ID|1522|hsp_num:0
s2.ctg025395l_1377 # 1325963 # 1326958 # -1 # ID=1_1377;partial=00;start_type=ATG;rbs_motif=AGGAG;rbs_spacer=7bp;gc_cont=0.233	metabat2_pooled_hifiasm.89	s2.ctg025395l_1377	1325963	1326958	Strict	175	255.758	vanT gene in vanG cluster	41.28	3002972	protein homolog model	glycopeptide antibiotic	antibiotic target alteration	glycopeptide resistance gene cluster; vanT	46.49	gnl|BL_ORD_ID|1522|hsp_num:0
s2.ctg025395l_1378 # 1326958 # 1327692 # -1 # ID=1_1378;partial=00;start_type=ATG;rbs_motif=GGTG;rbs_spacer=6bp;gc_cont=0.244	metabat2_pooled_hifiasm.89	s2.ctg025395l_1378	1326958	1327692	Strict	125	250.366	vanXY gene in vanG cluster	52.63	3003069	protein homolog model	glycopeptide antibiotic	antibiotic target alteration	glycopeptide resistance gene cluster; vanXY	96.06	gnl|BL_ORD_ID|304|hsp_num:0
s2.ctg025395l_1379 # 1327689 # 1328729 # -1 # ID=1_1379;partial=00;start_type=ATG;rbs_motif=AGGAG;rbs_spacer=11bp;gc_cont=0.288	metabat2_pooled_hifiasm.89	s2.ctg025395l_1379	1327689	1328729	Strict	250	381.719	vanG	54.62	3002909	protein homolog model	glycopeptide antibiotic	antibiotic target alteration	glycopeptide resistance gene cluster; Van ligase	99.14	gnl|BL_ORD_ID|1069|hsp_num:0
s2.ctg025395l_1380 # 1328735 # 1329553 # -1 # ID=1_1380;partial=00;start_type=ATG;rbs_motif=GAGGTG;rbs_spacer=6bp;gc_cont=0.261	metabat2_pooled_hifiasm.89	s2.ctg025395l_1380	1328735	1329553	Strict	50	302.368	vanW gene in vanG cluster	55.19	3002965	protein homolog model	glycopeptide antibiotic	antibiotic target alteration	vanW; glycopeptide resistance gene cluster	96.8	gnl|BL_ORD_ID|4741|hsp_num:0
k87_4571746_30 # 32994 # 36110 # -1 # ID=45_30;partial=00;start_type=ATG;rbs_motif=AGGA;rbs_spacer=5-10bp;gc_cont=0.417	metabat2_coassembly_bwa.758	k87_4571746_30	32994	36110	Strict	750	756.518	adeF	42.05	3000777	protein homolog model	fluoroquinolone antibiotic; tetracycline antibiotic	antibiotic efflux	resistance-nodulation-cell division (RND) antibiotic efflux pump	98.02	gnl|BL_ORD_ID|132|hsp_num:0
k87_1351143_6 # 3815 # 4936 # -1 # ID=97_6;partial=00;start_type=ATG;rbs_motif=AGxAGG/AGGxGG;rbs_spacer=5-10bp;gc_cont=0.406	metabat2_coassembly_bwa.758	k87_1351143_6	3815	4936	Strict	175	187.193	vanT gene in vanG cluster	31.34	3002972	protein homolog model	glycopeptide antibiotic	antibiotic target alteration	glycopeptide resistance gene cluster; vanT	52.39	gnl|BL_ORD_ID|1522|hsp_num:0
contig_3165_699 # 709554 # 711062 # 1 # ID=2_699;partial=00;start_type=ATG;rbs_motif=GAG;rbs_spacer=8bp;gc_cont=0.536	metabat2_6737_HOM_CTRL_metaflye.768	contig_3165_699	709554	711062	Strict	50	114.005	vanW gene in vanI cluster	35.85	3003724	protein homolog model	glycopeptide antibiotic	antibiotic target alteration	vanW; glycopeptide resistance gene cluster	134.58	gnl|BL_ORD_ID|4746|hsp_num:0
contig_4473_536 # 545802 # 546971 # -1 # ID=4_536;partial=00;start_type=ATG;rbs_motif=GGAG;rbs_spacer=5bp;gc_cont=0.524	metabat2_6737_HOM_CTRL_metaflye.768	contig_4473_536	545802	546971	Strict	175	210.305	vanT gene in vanG cluster	33.15	3002972	protein homolog model	glycopeptide antibiotic	antibiotic target alteration	glycopeptide resistance gene cluster; vanT	54.63	gnl|BL_ORD_ID|1522|hsp_num:0
k87_961488_2 # 244 # 2166 # -1 # ID=133_2;partial=00;start_type=ATG;rbs_motif=TAA;rbs_spacer=9bp;gc_cont=0.411	metabat2_XCR1_HOM_7857_bwa.83	k87_961488_2	244	2166	Strict	300	304.294	tet(Q)	31.66	3000191	protein homolog model	tetracycline antibiotic	antibiotic target protection	tetracycline-resistant ribosomal protection protein	97.41	gnl|BL_ORD_ID|1219|hsp_num:0
k87_298676_33 # 34549 # 35679 # -1 # ID=73_33;partial=00;start_type=ATG;rbs_motif=AGxAGG/AGGxGG;rbs_spacer=5-10bp;gc_cont=0.554	metabat2_XCR1_HOM_7852_bwa.72	k87_298676_33	34549	35679	Strict	175	246.514	vanT gene in vanG cluster	38.5	3002972	protein homolog model	glycopeptide antibiotic	antibiotic target alteration	glycopeptide resistance gene cluster; vanT	52.81	gnl|BL_ORD_ID|1522|hsp_num:0
k87_340749_9 # 9874 # 11400 # -1 # ID=75_9;partial=00;start_type=ATG;rbs_motif=GGA/GAG/AGG;rbs_spacer=5-10bp;gc_cont=0.576	metabat2_XCR1_HOM_7852_bwa.72	k87_340749_9	9874	11400	Strict	50	110.923	vanW gene in vanI cluster	37.16	3003724	protein homolog model	glycopeptide antibiotic	antibiotic target alteration	vanW; glycopeptide resistance gene cluster	136.19	gnl|BL_ORD_ID|4746|hsp_num:0
k87_506716_7 # 7204 # 7680 # 1 # ID=93_7;partial=00;start_type=ATG;rbs_motif=GGAGG;rbs_spacer=5-10bp;gc_cont=0.522	metabat2_XCR1_HOM_7852_bwa.72	k87_506716_7	7204	7680	Strict	150	209.92	nimJ	60.13	3007112	protein homolog model	nitroimidazole antibiotic	antibiotic inactivation	nitroimidazole reductase	95.76	gnl|BL_ORD_ID|4789|hsp_num:0
k87_179816_7 # 5338 # 6399 # 1 # ID=106_7;partial=00;start_type=ATG;rbs_motif=AGGA;rbs_spacer=5-10bp;gc_cont=0.587	metabat2_XCR1_HOM_7852_bwa.72	k87_179816_7	5338	6399	Strict	250	387.497	vanG	53.31	3002909	protein homolog model	glycopeptide antibiotic	antibiotic target alteration	glycopeptide resistance gene cluster; Van ligase	101.15	gnl|BL_ORD_ID|1069|hsp_num:0
k87_179816_8 # 6396 # 7178 # 1 # ID=106_8;partial=00;start_type=ATG;rbs_motif=GGAGG;rbs_spacer=5-10bp;gc_cont=0.590	metabat2_XCR1_HOM_7852_bwa.72	k87_179816_8	6396	7178	Strict	125	252.677	vanXY gene in vanG cluster	48.41	3003069	protein homolog model	glycopeptide antibiotic	antibiotic target alteration	glycopeptide resistance gene cluster; vanXY	102.36	gnl|BL_ORD_ID|304|hsp_num:0
k87_179816_9 # 7147 # 9285 # 1 # ID=106_9;partial=00;start_type=ATG;rbs_motif=GGAGG;rbs_spacer=5-10bp;gc_cont=0.617	metabat2_XCR1_HOM_7852_bwa.72	k87_179816_9	7147	9285	Strict	175	590.882	vanT gene in vanG cluster	42.38	3002972	protein homolog model	glycopeptide antibiotic	antibiotic target alteration	glycopeptide resistance gene cluster; vanT	100	gnl|BL_ORD_ID|1522|hsp_num:0
k87_19545_16 # 12541 # 13977 # 1 # ID=122_16;partial=00;start_type=ATG;rbs_motif=GGxGG;rbs_spacer=5-10bp;gc_cont=0.557	metabat2_XCR1_HOM_7852_bwa.72	k87_19545_16	12541	13977	Strict	50	108.997	vanW gene in vanI cluster	35.84	3003724	protein homolog model	glycopeptide antibiotic	antibiotic target alteration	vanW; glycopeptide resistance gene cluster	128.15	gnl|BL_ORD_ID|4746|hsp_num:0
k87_635695_16 # 13179 # 14639 # 1 # ID=130_16;partial=00;start_type=ATG;rbs_motif=GGAG/GAGG;rbs_spacer=5-10bp;gc_cont=0.532	metabat2_XCR1_HOM_7852_bwa.72	k87_635695_16	13179	14639	Strict	50	124.02	vanW gene in vanI cluster	33.46	3003724	protein homolog model	glycopeptide antibiotic	antibiotic target alteration	vanW; glycopeptide resistance gene cluster	130.29	gnl|BL_ORD_ID|4746|hsp_num:0
k87_271950_4 # 4258 # 4821 # 1 # ID=147_4;partial=00;start_type=ATG;rbs_motif=AGxAGG/AGGxGG;rbs_spacer=5-10bp;gc_cont=0.589	metabat2_XCR1_HOM_7852_bwa.72	k87_271950_4	4258	4821	Strict	50	101.293	vanY gene in vanB cluster	33.69	3002956	protein homolog model	glycopeptide antibiotic	antibiotic target alteration	vanY; glycopeptide resistance gene cluster	69.78	gnl|BL_ORD_ID|602|hsp_num:0
tig00003550_340 # 333309 # 334256 # 1 # ID=1_340;partial=00;start_type=ATG;rbs_motif=GGTG;rbs_spacer=5bp;gc_cont=0.306	metabat2_6737_HOM_CTRL_hicanu.200	tig00003550_340	333309	334256	Strict	50	128.642	vanY gene in vanG cluster	39.39	3002959	protein homolog model	glycopeptide antibiotic	antibiotic target alteration	vanY; glycopeptide resistance gene cluster	112.9	gnl|BL_ORD_ID|4730|hsp_num:0
tig00003550_341 # 334267 # 335340 # 1 # ID=1_341;partial=00;start_type=ATG;rbs_motif=GGTG;rbs_spacer=5bp;gc_cont=0.295	metabat2_6737_HOM_CTRL_hicanu.200	tig00003550_341	334267	335340	Strict	50	111.694	vanY gene in vanA cluster	36.36	3002955	protein homolog model	glycopeptide antibiotic	antibiotic target alteration	vanY; glycopeptide resistance gene cluster	117.82	gnl|BL_ORD_ID|4667|hsp_num:0
tig00003550_517 # 502171 # 502815 # -1 # ID=1_517;partial=00;start_type=ATG;rbs_motif=GAGGTG;rbs_spacer=6bp;gc_cont=0.281	metabat2_6737_HOM_CTRL_hicanu.200	tig00003550_517	502171	502815	Strict	50	140.969	vanY gene in vanG cluster	42.61	3002959	protein homolog model	glycopeptide antibiotic	antibiotic target alteration	vanY; glycopeptide resistance gene cluster	76.7	gnl|BL_ORD_ID|4730|hsp_num:0
k87_496953_2 # 1226 # 3691 # -1 # ID=79_2;partial=00;start_type=ATG;rbs_motif=None;rbs_spacer=None;gc_cont=0.543	metabat2_XCR1_HET_6734_bwa.9	k87_496953_2	1226	3691	Strict	175	187.578	vanT gene in vanG cluster	35.05	3002972	protein homolog model	glycopeptide antibiotic	antibiotic target alteration	glycopeptide resistance gene cluster; vanT	115.31	gnl|BL_ORD_ID|1522|hsp_num:0
k87_867002_6 # 5142 # 8264 # -1 # ID=131_6;partial=00;start_type=ATG;rbs_motif=None;rbs_spacer=None;gc_cont=0.554	metabat2_XCR1_HET_6734_bwa.9	k87_867002_6	5142	8264	Strict	750	761.911	adeF	41.82	3000777	protein homolog model	fluoroquinolone antibiotic; tetracycline antibiotic	antibiotic efflux	resistance-nodulation-cell division (RND) antibiotic efflux pump	98.21	gnl|BL_ORD_ID|132|hsp_num:0
k87_3801084_54 # 66645 # 67826 # -1 # ID=32_54;partial=00;start_type=ATG;rbs_motif=GGA/GAG/AGG;rbs_spacer=11-12bp;gc_cont=0.492	metabat2_coassembly_bwa.239	k87_3801084_54	66645	67826	Strict	175	212.231	vanT gene in vanG cluster	33.33	3002972	protein homolog model	glycopeptide antibiotic	antibiotic target alteration	glycopeptide resistance gene cluster; vanT	55.2	gnl|BL_ORD_ID|1522|hsp_num:0
k87_2730381_1 # 247 # 1119 # 1 # ID=48_1;partial=00;start_type=ATG;rbs_motif=AGGAG;rbs_spacer=5-10bp;gc_cont=0.480	metabat2_coassembly_bwa.239	k87_2730381_1	247	1119	Strict	50	120.553	vanY gene in vanF cluster	39.43	3002958	protein homolog model	glycopeptide antibiotic	antibiotic target alteration	vanY; glycopeptide resistance gene cluster	98.98	gnl|BL_ORD_ID|1808|hsp_num:0
k87_2931249_67 # 76217 # 77836 # -1 # ID=89_67;partial=00;start_type=ATG;rbs_motif=AGGAG/GGAGG;rbs_spacer=11-12bp;gc_cont=0.507	metabat2_coassembly_bwa.239	k87_2931249_67	76217	77836	Strict	50	117.087	vanW gene in vanI cluster	30.09	3003724	protein homolog model	glycopeptide antibiotic	antibiotic target alteration	vanW; glycopeptide resistance gene cluster	144.5	gnl|BL_ORD_ID|4746|hsp_num:0
k87_2931249_68 # 78085 # 79602 # -1 # ID=89_68;partial=00;start_type=ATG;rbs_motif=AGGAG/GGAGG;rbs_spacer=11-12bp;gc_cont=0.513	metabat2_coassembly_bwa.239	k87_2931249_68	78085	79602	Strict	50	99.7525	vanW gene in vanI cluster	34.39	3003724	protein homolog model	glycopeptide antibiotic	antibiotic target alteration	vanW; glycopeptide resistance gene cluster	135.39	gnl|BL_ORD_ID|4746|hsp_num:0
k87_4043134_17 # 15756 # 16880 # -1 # ID=87_17;partial=00;start_type=ATG;rbs_motif=None;rbs_spacer=None;gc_cont=0.393	metabat2_coassembly_bwa.868	k87_4043134_17	15756	16880	Strict	175	187.578	vanT gene in vanG cluster	37.03	3002972	protein homolog model	glycopeptide antibiotic	antibiotic target alteration	glycopeptide resistance gene cluster; vanT	52.53	gnl|BL_ORD_ID|1522|hsp_num:0
k87_4799260_24 # 19164 # 22316 # 1 # ID=88_24;partial=00;start_type=ATG;rbs_motif=AGGA;rbs_spacer=5-10bp;gc_cont=0.388	metabat2_coassembly_bwa.868	k87_4799260_24	19164	22316	Strict	750	754.977	adeF	40.9	3000777	protein homolog model	fluoroquinolone antibiotic; tetracycline antibiotic	antibiotic efflux	resistance-nodulation-cell division (RND) antibiotic efflux pump	99.15	gnl|BL_ORD_ID|132|hsp_num:0
k87_1121095_10 # 7344 # 9188 # -1 # ID=7_10;partial=00;start_type=ATG;rbs_motif=GGxGG;rbs_spacer=5-10bp;gc_cont=0.440	metabat2_coassembly_bwa.225	k87_1121095_10	7344	9188	Strict	50	154.836	vanW gene in vanI cluster	39.64	3003724	protein homolog model	glycopeptide antibiotic	antibiotic target alteration	vanW; glycopeptide resistance gene cluster	164.61	gnl|BL_ORD_ID|4746|hsp_num:0
k87_1154952_20 # 20242 # 21309 # -1 # ID=34_20;partial=00;start_type=GTG;rbs_motif=GGAG/GAGG;rbs_spacer=5-10bp;gc_cont=0.491	metabat2_coassembly_bwa.225	k87_1154952_20	20242	21309	Strict	250	269.24	vanG	39.89	3002909	protein homolog model	glycopeptide antibiotic	antibiotic target alteration	glycopeptide resistance gene cluster; Van ligase	101.72	gnl|BL_ORD_ID|1069|hsp_num:0
k87_5264217_2 # 2943 # 4880 # 1 # ID=51_2;partial=00;start_type=ATG;rbs_motif=GGAG/GAGG;rbs_spacer=5-10bp;gc_cont=0.521	metabat2_coassembly_bwa.225	k87_5264217_2	2943	4880	Strict	300	301.982	poxtA	36.84	3004470	protein homolog model	tetracycline antibiotic; oxazolidinone antibiotic; phenicol antibiotic	antibiotic target protection	Miscellaneous ABC-F subfamily ATP-binding cassette ribosomal protection proteins	119	gnl|BL_ORD_ID|2510|hsp_num:0
k87_455333_17 # 12573 # 14693 # -1 # ID=71_17;partial=00;start_type=GTG;rbs_motif=GGAGG;rbs_spacer=5-10bp;gc_cont=0.485	metabat2_coassembly_bwa.225	k87_455333_17	12573	14693	Strict	175	682.945	vanT gene in vanG cluster	47.04	3002972	protein homolog model	glycopeptide antibiotic	antibiotic target alteration	glycopeptide resistance gene cluster; vanT	99.16	gnl|BL_ORD_ID|1522|hsp_num:0
k87_455333_18 # 14683 # 15444 # -1 # ID=71_18;partial=00;start_type=ATG;rbs_motif=GGxGG;rbs_spacer=5-10bp;gc_cont=0.476	metabat2_coassembly_bwa.225	k87_455333_18	14683	15444	Strict	125	219.935	vanXY gene in vanG cluster	41.77	3003069	protein homolog model	glycopeptide antibiotic	antibiotic target alteration	glycopeptide resistance gene cluster; vanXY	99.61	gnl|BL_ORD_ID|304|hsp_num:0
k87_455333_19 # 15441 # 16490 # -1 # ID=71_19;partial=00;start_type=ATG;rbs_motif=GGAG/GAGG;rbs_spacer=5-10bp;gc_cont=0.481	metabat2_coassembly_bwa.225	k87_455333_19	15441	16490	Strict	250	394.045	vanG	55.62	3002909	protein homolog model	glycopeptide antibiotic	antibiotic target alteration	glycopeptide resistance gene cluster; Van ligase	100	gnl|BL_ORD_ID|1069|hsp_num:0
k87_5659996_10 # 7141 # 8088 # 1 # ID=72_10;partial=00;start_type=ATG;rbs_motif=AGxAGG/AGGxGG;rbs_spacer=5-10bp;gc_cont=0.461	metabat2_coassembly_bwa.225	k87_5659996_10	7141	8088	Strict	50	166.007	vanY gene in vanA cluster	37.93	3002955	protein homolog model	glycopeptide antibiotic	antibiotic target alteration	vanY; glycopeptide resistance gene cluster	103.96	gnl|BL_ORD_ID|4667|hsp_num:0
k87_829471_1 # 710 # 1393 # -1 # ID=73_1;partial=00;start_type=ATG;rbs_motif=GGA/GAG/AGG;rbs_spacer=5-10bp;gc_cont=0.402	metabat2_coassembly_bwa.225	k87_829471_1	710	1393	Strict	50	114.39	vanW gene in vanI cluster	47.11	3003724	protein homolog model	glycopeptide antibiotic	antibiotic target alteration	vanW; glycopeptide resistance gene cluster	60.86	gnl|BL_ORD_ID|4746|hsp_num:0
k87_486347_5 # 5120 # 5623 # -1 # ID=92_5;partial=00;start_type=ATG;rbs_motif=AGGA;rbs_spacer=5-10bp;gc_cont=0.472	metabat2_coassembly_bwa.225	k87_486347_5	5120	5623	Strict	150	186.808	nimK	55.83	3007113	protein homolog model	nitroimidazole antibiotic	antibiotic inactivation	nitroimidazole reductase	99.4	gnl|BL_ORD_ID|4790|hsp_num:0
k87_4644554_14 # 14606 # 15736 # 1 # ID=136_14;partial=00;start_type=ATG;rbs_motif=GGAGG;rbs_spacer=5-10bp;gc_cont=0.481	metabat2_coassembly_bwa.225	k87_4644554_14	14606	15736	Strict	175	240.736	vanT gene in vanG cluster	36.97	3002972	protein homolog model	glycopeptide antibiotic	antibiotic target alteration	glycopeptide resistance gene cluster; vanT	52.81	gnl|BL_ORD_ID|1522|hsp_num:0
s550.ctg000692l_140 # 157703 # 159709 # -1 # ID=2_140;partial=00;start_type=GTG;rbs_motif=GGGAGG;rbs_spacer=4bp;gc_cont=0.727	metabat2_6732_HOM_VAC_hifiasm.148	s550.ctg000692l_140	157703	159709	Strict	300	303.908	tet(36)	31.42	3000197	protein homolog model	tetracycline antibiotic	antibiotic target protection	tetracycline-resistant ribosomal protection protein	104.38	gnl|BL_ORD_ID|1675|hsp_num:0
s550.ctg000692l_362 # 396418 # 397578 # -1 # ID=2_362;partial=00;start_type=GTG;rbs_motif=AGGGGG;rbs_spacer=7bp;gc_cont=0.694	metabat2_6732_HOM_VAC_hifiasm.148	s550.ctg000692l_362	396418	397578	Strict	175	193.741	vanT gene in vanG cluster	32.45	3002972	protein homolog model	glycopeptide antibiotic	antibiotic target alteration	glycopeptide resistance gene cluster; vanT	54.21	gnl|BL_ORD_ID|1522|hsp_num:0
tig00003963_44 # 47725 # 49644 # 1 # ID=3_44;partial=00;start_type=ATG;rbs_motif=GGAGG;rbs_spacer=5-10bp;gc_cont=0.531	metabat2_6755_HET_CTRL_hicanu.359	tig00003963_44	47725	49644	Perfect	300	1314.67	tet(W)	100	3000194	protein homolog model	tetracycline antibiotic	antibiotic target protection	tetracycline-resistant ribosomal protection protein	100	gnl|BL_ORD_ID|456|hsp_num:0
tig00004322_238 # 261084 # 262253 # 1 # ID=4_238;partial=00;start_type=ATG;rbs_motif=GGAGG;rbs_spacer=5-10bp;gc_cont=0.568	metabat2_6755_HET_CTRL_hicanu.359	tig00004322_238	261084	262253	Strict	175	196.052	vanT gene in vanG cluster	31	3002972	protein homolog model	glycopeptide antibiotic	antibiotic target alteration	glycopeptide resistance gene cluster; vanT	54.63	gnl|BL_ORD_ID|1522|hsp_num:0
tig00004927_13 # 10914 # 12464 # -1 # ID=7_13;partial=00;start_type=ATG;rbs_motif=GGA/GAG/AGG;rbs_spacer=5-10bp;gc_cont=0.593	metabat2_6755_HET_CTRL_hicanu.359	tig00004927_13	10914	12464	Strict	50	106.301	vanW gene in vanI cluster	30.66	3003724	protein homolog model	glycopeptide antibiotic	antibiotic target alteration	vanW; glycopeptide resistance gene cluster	138.34	gnl|BL_ORD_ID|4746|hsp_num:0
tig00014310_424 # 466467 # 467153 # 1 # ID=9_424;partial=00;start_type=ATG;rbs_motif=4Base/6BMM;rbs_spacer=13-15bp;gc_cont=0.390	metabat2_6755_HET_CTRL_hicanu.359	tig00014310_424	466467	467153	Strict	50	233.802	vanY gene in vanB cluster	61.24	3002956	protein homolog model	glycopeptide antibiotic	antibiotic target alteration	vanY; glycopeptide resistance gene cluster	85.07	gnl|BL_ORD_ID|602|hsp_num:0
NODE_936_length_64625_cov_2.672263_4 # 2227 # 3459 # -1 # ID=4_4;partial=00;start_type=ATG;rbs_motif=GGAG/GAGG;rbs_spacer=5-10bp;gc_cont=0.438	metabat2_6737_HOM_CTRL_hybrid.262	NODE_936_length_64625_cov_2.672263_4	2227	3459	Strict	50	68.5514	vanY gene in vanA cluster	32.45	3002955	protein homolog model	glycopeptide antibiotic	antibiotic target alteration	vanY; glycopeptide resistance gene cluster	135.31	gnl|BL_ORD_ID|4667|hsp_num:0
NODE_1566_length_44093_cov_3.673350_23 # 19491 # 19832 # 1 # ID=8_23;partial=00;start_type=ATG;rbs_motif=GGAGG;rbs_spacer=5-10bp;gc_cont=0.450	metabat2_6737_HOM_CTRL_hybrid.262	NODE_1566_length_44093_cov_3.673350_23	19491	19832	Strict	150	155.992	nimJ	66.06	3007112	protein homolog model	nitroimidazole antibiotic	antibiotic inactivation	nitroimidazole reductase	68.48	gnl|BL_ORD_ID|4789|hsp_num:0
NODE_1566_length_44093_cov_3.673350_39 # 31479 # 32570 # -1 # ID=8_39;partial=00;start_type=ATG;rbs_motif=GGAG/GAGG;rbs_spacer=5-10bp;gc_cont=0.499	metabat2_6737_HOM_CTRL_hybrid.262	NODE_1566_length_44093_cov_3.673350_39	31479	32570	Strict	175	294.664	vanT gene in vanG cluster	42.62	3002972	protein homolog model	glycopeptide antibiotic	antibiotic target alteration	glycopeptide resistance gene cluster; vanT	50.98	gnl|BL_ORD_ID|1522|hsp_num:0
NODE_1566_length_44093_cov_3.673350_40 # 32545 # 33498 # -1 # ID=8_40;partial=00;start_type=ATG;rbs_motif=GGAG/GAGG;rbs_spacer=5-10bp;gc_cont=0.460	metabat2_6737_HOM_CTRL_hybrid.262	NODE_1566_length_44093_cov_3.673350_40	32545	33498	Strict	175	176.022	vanT gene in vanG cluster	38.05	3002972	protein homolog model	glycopeptide antibiotic	antibiotic target alteration	glycopeptide resistance gene cluster; vanT	44.52	gnl|BL_ORD_ID|1522|hsp_num:0
NODE_1566_length_44093_cov_3.673350_41 # 33495 # 34223 # -1 # ID=8_41;partial=00;start_type=ATG;rbs_motif=AGGAG;rbs_spacer=5-10bp;gc_cont=0.513	metabat2_6737_HOM_CTRL_hybrid.262	NODE_1566_length_44093_cov_3.673350_41	33495	34223	Strict	125	169.088	vanXY gene in vanG cluster	38.49	3003069	protein homolog model	glycopeptide antibiotic	antibiotic target alteration	glycopeptide resistance gene cluster; vanXY	95.28	gnl|BL_ORD_ID|304|hsp_num:0
NODE_1566_length_44093_cov_3.673350_42 # 34189 # 35220 # -1 # ID=8_42;partial=00;start_type=ATG;rbs_motif=GGAG/GAGG;rbs_spacer=5-10bp;gc_cont=0.488	metabat2_6737_HOM_CTRL_hybrid.262	NODE_1566_length_44093_cov_3.673350_42	34189	35220	Strict	250	340.887	vanG	46.63	3002909	protein homolog model	glycopeptide antibiotic	antibiotic target alteration	glycopeptide resistance gene cluster; Van ligase	98.28	gnl|BL_ORD_ID|1069|hsp_num:0
NODE_4625_length_20398_cov_3.373790_3 # 802 # 1788 # 1 # ID=41_3;partial=00;start_type=ATG;rbs_motif=GGAG/GAGG;rbs_spacer=5-10bp;gc_cont=0.432	metabat2_6737_HOM_CTRL_hybrid.262	NODE_4625_length_20398_cov_3.373790_3	802	1788	Strict	200	253.447	vanH gene in vanO cluster	40.51	3002948	protein homolog model	glycopeptide antibiotic	antibiotic target alteration	vanH; glycopeptide resistance gene cluster	93.71	gnl|BL_ORD_ID|761|hsp_num:0
NODE_5141_length_18841_cov_3.064144_16 # 12006 # 12902 # -1 # ID=44_16;partial=00;start_type=ATG;rbs_motif=GGAG/GAGG;rbs_spacer=5-10bp;gc_cont=0.446	metabat2_6737_HOM_CTRL_hybrid.262	NODE_5141_length_18841_cov_3.064144_16	12006	12902	Strict	50	87.8113	vanY gene in vanA cluster	32.82	3002955	protein homolog model	glycopeptide antibiotic	antibiotic target alteration	vanY; glycopeptide resistance gene cluster	98.35	gnl|BL_ORD_ID|4667|hsp_num:0
NODE_5750_length_17429_cov_2.369057_19 # 14087 # 15172 # 1 # ID=51_19;partial=00;start_type=ATG;rbs_motif=GGAG/GAGG;rbs_spacer=5-10bp;gc_cont=0.429	metabat2_6737_HOM_CTRL_hybrid.262	NODE_5750_length_17429_cov_2.369057_19	14087	15172	Strict	175	175.252	vanT gene in vanG cluster	35.56	3002972	protein homolog model	glycopeptide antibiotic	antibiotic target alteration	glycopeptide resistance gene cluster; vanT	50.7	gnl|BL_ORD_ID|1522|hsp_num:0
k87_177464_6 # 4855 # 6003 # -1 # ID=89_6;partial=00;start_type=ATG;rbs_motif=AGxAGG/AGGxGG;rbs_spacer=5-10bp;gc_cont=0.556	metabat2_XCR1_HOM_7852_bwa.65	k87_177464_6	4855	6003	Strict	175	246.514	vanT gene in vanG cluster	36.49	3002972	protein homolog model	glycopeptide antibiotic	antibiotic target alteration	glycopeptide resistance gene cluster; vanT	53.65	gnl|BL_ORD_ID|1522|hsp_num:0
k87_600917_8 # 6440 # 8011 # -1 # ID=143_8;partial=00;start_type=ATG;rbs_motif=GGAG/GAGG;rbs_spacer=5-10bp;gc_cont=0.561	metabat2_XCR1_HOM_7852_bwa.65	k87_600917_8	6440	8011	Strict	50	130.954	vanW gene in vanI cluster	33.59	3003724	protein homolog model	glycopeptide antibiotic	antibiotic target alteration	vanW; glycopeptide resistance gene cluster	140.21	gnl|BL_ORD_ID|4746|hsp_num:0
tig00010691_13 # 13495 # 13983 # -1 # ID=3_13;partial=00;start_type=ATG;rbs_motif=GGAGG;rbs_spacer=5-10bp;gc_cont=0.597	metabat2_pooled_hicanu.954	tig00010691_13	13495	13983	Strict	150	172.17	nimK	50.62	3007113	protein homolog model	nitroimidazole antibiotic	antibiotic inactivation	nitroimidazole reductase	96.43	gnl|BL_ORD_ID|4790|hsp_num:0
tig00040222_71 # 75677 # 77965 # -1 # ID=8_71;partial=00;start_type=ATG;rbs_motif=AGGAG/GGAGG;rbs_spacer=11-12bp;gc_cont=0.588	metabat2_pooled_hicanu.954	tig00040222_71	75677	77965	Strict	175	818.15	vanT gene in vanG cluster	52.71	3002972	protein homolog model	glycopeptide antibiotic	antibiotic target alteration	glycopeptide resistance gene cluster; vanT	107.02	gnl|BL_ORD_ID|1522|hsp_num:0
tig00040222_72 # 77962 # 78516 # -1 # ID=8_72;partial=00;start_type=ATG;rbs_motif=AGGAG;rbs_spacer=5-10bp;gc_cont=0.566	metabat2_pooled_hicanu.954	tig00040222_72	77962	78516	Strict	125	223.402	vanXY gene in vanG cluster	58.76	3003069	protein homolog model	glycopeptide antibiotic	antibiotic target alteration	glycopeptide resistance gene cluster; vanXY	72.44	gnl|BL_ORD_ID|304|hsp_num:0
tig00040222_73 # 78522 # 79571 # -1 # ID=8_73;partial=00;start_type=ATG;rbs_motif=GGAGG;rbs_spacer=5-10bp;gc_cont=0.565	metabat2_pooled_hicanu.954	tig00040222_73	78522	79571	Strict	250	499.204	vanG	66.48	3002909	protein homolog model	glycopeptide antibiotic	antibiotic target alteration	glycopeptide resistance gene cluster; Van ligase	100	gnl|BL_ORD_ID|1069|hsp_num:0
tig00040222_74 # 79571 # 80467 # -1 # ID=8_74;partial=00;start_type=ATG;rbs_motif=GGxGG;rbs_spacer=5-10bp;gc_cont=0.538	metabat2_pooled_hicanu.954	tig00040222_74	79571	80467	Strict	50	387.111	vanW gene in vanG cluster	67.29	3002965	protein homolog model	glycopeptide antibiotic	antibiotic target alteration	vanW; glycopeptide resistance gene cluster	106.05	gnl|BL_ORD_ID|4741|hsp_num:0
tig00040676_152 # 161900 # 164695 # -1 # ID=9_152;partial=00;start_type=ATG;rbs_motif=AGGAG;rbs_spacer=5-10bp;gc_cont=0.592	metabat2_pooled_hicanu.954	tig00040676_152	161900	164695	Strict	300	316.62	tet(Q)	31.75	3000191	protein homolog model	tetracycline antibiotic	antibiotic target protection	tetracycline-resistant ribosomal protection protein	141.7	gnl|BL_ORD_ID|1219|hsp_num:0
tig00052279_13 # 12764 # 13900 # -1 # ID=15_13;partial=00;start_type=ATG;rbs_motif=AGGAG;rbs_spacer=5-10bp;gc_cont=0.563	metabat2_pooled_hicanu.954	tig00052279_13	12764	13900	Strict	175	226.868	vanT gene in vanG cluster	34.86	3002972	protein homolog model	glycopeptide antibiotic	antibiotic target alteration	glycopeptide resistance gene cluster; vanT	53.09	gnl|BL_ORD_ID|1522|hsp_num:0
tig00053450_108 # 113977 # 114789 # 1 # ID=17_108;partial=00;start_type=GTG;rbs_motif=AGGAG;rbs_spacer=5-10bp;gc_cont=0.572	metabat2_pooled_hicanu.954	tig00053450_108	113977	114789	Strict	50	182.57	vanY gene in vanB cluster	46.31	3002956	protein homolog model	glycopeptide antibiotic	antibiotic target alteration	vanY; glycopeptide resistance gene cluster	100.75	gnl|BL_ORD_ID|602|hsp_num:0
tig00053450_252 # 269214 # 271133 # 1 # ID=17_252;partial=00;start_type=ATG;rbs_motif=AGGAGG;rbs_spacer=5-10bp;gc_cont=0.532	metabat2_pooled_hicanu.954	tig00053450_252	269214	271133	Perfect	300	1314.67	tet(W)	100	3000194	protein homolog model	tetracycline antibiotic	antibiotic target protection	tetracycline-resistant ribosomal protection protein	100	gnl|BL_ORD_ID|456|hsp_num:0
k87_234596_28 # 32198 # 32689 # -1 # ID=15_28;partial=00;start_type=ATG;rbs_motif=AGGAG;rbs_spacer=5-10bp;gc_cont=0.598	metabat2_XCR1_HOM_6759_bwa.13	k87_234596_28	32198	32689	Strict	150	181.415	nimA	54.66	3007104	protein homolog model	nitroimidazole antibiotic	antibiotic inactivation	nitroimidazole reductase	92.61	gnl|BL_ORD_ID|4782|hsp_num:0
k87_271481_14 # 16937 # 17761 # 1 # ID=23_14;partial=00;start_type=ATG;rbs_motif=AGGAG;rbs_spacer=5-10bp;gc_cont=0.587	metabat2_XCR1_HOM_6759_bwa.13	k87_271481_14	16937	17761	Strict	50	320.472	vanW gene in vanB cluster	53.68	3002964	protein homolog model	glycopeptide antibiotic	antibiotic target alteration	vanW; glycopeptide resistance gene cluster	99.64	gnl|BL_ORD_ID|4678|hsp_num:0
k87_271481_15 # 17767 # 18813 # 1 # ID=23_15;partial=00;start_type=ATG;rbs_motif=AGGA;rbs_spacer=5-10bp;gc_cont=0.605	metabat2_XCR1_HOM_6759_bwa.13	k87_271481_15	17767	18813	Strict	250	365.925	vanG	51.3	3002909	protein homolog model	glycopeptide antibiotic	antibiotic target alteration	glycopeptide resistance gene cluster; Van ligase	99.71	gnl|BL_ORD_ID|1069|hsp_num:0
k87_271481_17 # 19284 # 20471 # 1 # ID=23_17;partial=00;start_type=ATG;rbs_motif=AGGAG;rbs_spacer=5-10bp;gc_cont=0.615	metabat2_XCR1_HOM_6759_bwa.13	k87_271481_17	19284	20471	Strict	175	368.237	vanT gene in vanG cluster	46.84	3002972	protein homolog model	glycopeptide antibiotic	antibiotic target alteration	glycopeptide resistance gene cluster; vanT	55.48	gnl|BL_ORD_ID|1522|hsp_num:0
k87_114551_17 # 23577 # 25340 # -1 # ID=44_17;partial=00;start_type=ATG;rbs_motif=AGGAGG;rbs_spacer=5-10bp;gc_cont=0.590	metabat2_XCR1_HOM_6759_bwa.13	k87_114551_17	23577	25340	Strict	50	122.094	vanW gene in vanI cluster	36.65	3003724	protein homolog model	glycopeptide antibiotic	antibiotic target alteration	vanW; glycopeptide resistance gene cluster	157.37	gnl|BL_ORD_ID|4746|hsp_num:0
k87_114551_18 # 25494 # 27440 # -1 # ID=44_18;partial=00;start_type=ATG;rbs_motif=GGAG/GAGG;rbs_spacer=5-10bp;gc_cont=0.593	metabat2_XCR1_HOM_6759_bwa.13	k87_114551_18	25494	27440	Strict	50	139.428	vanW gene in vanI cluster	39.7	3003724	protein homolog model	glycopeptide antibiotic	antibiotic target alteration	vanW; glycopeptide resistance gene cluster	173.73	gnl|BL_ORD_ID|4746|hsp_num:0
k87_448735_67 # 82781 # 83956 # 1 # ID=50_67;partial=00;start_type=ATG;rbs_motif=GGAG/GAGG;rbs_spacer=5-10bp;gc_cont=0.617	metabat2_XCR1_HOM_6759_bwa.13	k87_448735_67	82781	83956	Strict	175	229.95	vanT gene in vanG cluster	36.07	3002972	protein homolog model	glycopeptide antibiotic	antibiotic target alteration	glycopeptide resistance gene cluster; vanT	54.92	gnl|BL_ORD_ID|1522|hsp_num:0
k87_452218_13 # 14548 # 15648 # 1 # ID=54_13;partial=00;start_type=ATG;rbs_motif=None;rbs_spacer=None;gc_cont=0.550	metabat2_XCR1_HOM_6759_bwa.13	k87_452218_13	14548	15648	Strict	250	271.552	vanG	39.77	3002909	protein homolog model	glycopeptide antibiotic	antibiotic target alteration	glycopeptide resistance gene cluster; Van ligase	104.87	gnl|BL_ORD_ID|1069|hsp_num:0
k87_787068_8 # 13142 # 17632 # -1 # ID=3_8;partial=00;start_type=ATG;rbs_motif=TAAAA;rbs_spacer=14bp;gc_cont=0.471	metabat2_XCR1_HOM_6756_bwa.86	k87_787068_8	13142	17632	Strict	750	778.089	adeF	42.28	3000777	protein homolog model	fluoroquinolone antibiotic; tetracycline antibiotic	antibiotic efflux	resistance-nodulation-cell division (RND) antibiotic efflux pump	141.27	gnl|BL_ORD_ID|132|hsp_num:0
k87_428878_1 # 451 # 2922 # -1 # ID=11_1;partial=00;start_type=ATG;rbs_motif=AAAA;rbs_spacer=11bp;gc_cont=0.495	metabat2_XCR1_HOM_6756_bwa.86	k87_428878_1	451	2922	Strict	175	185.652	vanT gene in vanG cluster	33.06	3002972	protein homolog model	glycopeptide antibiotic	antibiotic target alteration	glycopeptide resistance gene cluster; vanT	115.59	gnl|BL_ORD_ID|1522|hsp_num:0
k87_29728_24 # 19312 # 22437 # -1 # ID=30_24;partial=00;start_type=ATG;rbs_motif=GGA/GAG/AGG;rbs_spacer=5-10bp;gc_cont=0.382	metabat2_XCR1_HET_6758_bwa.128	k87_29728_24	19312	22437	Strict	750	777.704	adeF	41.75	3000777	protein homolog model	fluoroquinolone antibiotic; tetracycline antibiotic	antibiotic efflux	resistance-nodulation-cell division (RND) antibiotic efflux pump	98.3	gnl|BL_ORD_ID|132|hsp_num:0
k87_538466_62 # 54601 # 55728 # -1 # ID=34_62;partial=00;start_type=ATG;rbs_motif=None;rbs_spacer=None;gc_cont=0.367	metabat2_XCR1_HET_6758_bwa.128	k87_538466_62	54601	55728	Strict	175	182.57	vanT gene in vanG cluster	34.32	3002972	protein homolog model	glycopeptide antibiotic	antibiotic target alteration	glycopeptide resistance gene cluster; vanT	52.67	gnl|BL_ORD_ID|1522|hsp_num:0
k87_113653_10 # 9060 # 10028 # -1 # ID=39_10;partial=00;start_type=ATG;rbs_motif=GGA/GAG/AGG;rbs_spacer=5-10bp;gc_cont=0.613	metabat2_XCR1_HOM_6756_bwa.59	k87_113653_10	9060	10028	Strict	200	250.751	vanH gene in vanD cluster	41.14	3002944	protein homolog model	glycopeptide antibiotic	antibiotic target alteration	vanH; glycopeptide resistance gene cluster	99.69	gnl|BL_ORD_ID|1348|hsp_num:0
k87_113653_18 # 14712 # 15893 # 1 # ID=39_18;partial=00;start_type=ATG;rbs_motif=AGGA;rbs_spacer=5-10bp;gc_cont=0.535	metabat2_XCR1_HOM_6756_bwa.59	k87_113653_18	14712	15893	Strict	50	111.694	vanY gene in vanF cluster	36.51	3002958	protein homolog model	glycopeptide antibiotic	antibiotic target alteration	vanY; glycopeptide resistance gene cluster	134.13	gnl|BL_ORD_ID|1808|hsp_num:0
k87_62689_8 # 4202 # 5173 # 1 # ID=47_8;partial=00;start_type=ATG;rbs_motif=AGGA;rbs_spacer=5-10bp;gc_cont=0.587	metabat2_XCR1_HOM_6756_bwa.59	k87_62689_8	4202	5173	Strict	200	244.973	vanH gene in vanD cluster	41.37	3002944	protein homolog model	glycopeptide antibiotic	antibiotic target alteration	vanH; glycopeptide resistance gene cluster	100	gnl|BL_ORD_ID|1348|hsp_num:0
k87_66918_5 # 2413 # 3591 # 1 # ID=65_5;partial=00;start_type=ATG;rbs_motif=AGxAGG/AGGxGG;rbs_spacer=5-10bp;gc_cont=0.571	metabat2_XCR1_HOM_6756_bwa.59	k87_66918_5	2413	3591	Strict	50	105.916	vanY gene in vanB cluster	42.14	3002956	protein homolog model	glycopeptide antibiotic	antibiotic target alteration	vanY; glycopeptide resistance gene cluster	146.27	gnl|BL_ORD_ID|602|hsp_num:0
k87_69072_6 # 5138 # 6343 # -1 # ID=71_6;partial=00;start_type=ATG;rbs_motif=None;rbs_spacer=None;gc_cont=0.595	metabat2_XCR1_HOM_6756_bwa.59	k87_69072_6	5138	6343	Strict	175	313.153	vanT gene in vanG cluster	42.86	3002972	protein homolog model	glycopeptide antibiotic	antibiotic target alteration	glycopeptide resistance gene cluster; vanT	56.32	gnl|BL_ORD_ID|1522|hsp_num:0
k87_69072_7 # 6282 # 7361 # -1 # ID=71_7;partial=00;start_type=ATG;rbs_motif=AGGA;rbs_spacer=5-10bp;gc_cont=0.572	metabat2_XCR1_HOM_6756_bwa.59	k87_69072_7	6282	7361	Strict	250	315.464	vanG	44.35	3002909	protein homolog model	glycopeptide antibiotic	antibiotic target alteration	glycopeptide resistance gene cluster; Van ligase	102.87	gnl|BL_ORD_ID|1069|hsp_num:0
k87_236291_5 # 3728 # 4792 # -1 # ID=123_5;partial=00;start_type=ATG;rbs_motif=GGAG/GAGG;rbs_spacer=5-10bp;gc_cont=0.531	metabat2_XCR1_HOM_6756_bwa.59	k87_236291_5	3728	4792	Strict	50	62.7734	vanY gene in vanG cluster	31.43	3002959	protein homolog model	glycopeptide antibiotic	antibiotic target alteration	vanY; glycopeptide resistance gene cluster	126.88	gnl|BL_ORD_ID|4730|hsp_num:0
k87_2416722_24 # 33358 # 36513 # -1 # ID=15_24;partial=00;start_type=ATG;rbs_motif=None;rbs_spacer=None;gc_cont=0.524	metabat2_coassembly_bwa.833	k87_2416722_24	33358	36513	Strict	750	855.514	adeF	45.69	3000777	protein homolog model	fluoroquinolone antibiotic; tetracycline antibiotic	antibiotic efflux	resistance-nodulation-cell division (RND) antibiotic efflux pump	99.24	gnl|BL_ORD_ID|132|hsp_num:0
k87_2810807_28 # 38972 # 42112 # -1 # ID=21_28;partial=00;start_type=ATG;rbs_motif=None;rbs_spacer=None;gc_cont=0.528	metabat2_coassembly_bwa.833	k87_2810807_28	38972	42112	Strict	750	955.281	adeF	48.85	3000777	protein homolog model	fluoroquinolone antibiotic; tetracycline antibiotic	antibiotic efflux	resistance-nodulation-cell division (RND) antibiotic efflux pump	98.77	gnl|BL_ORD_ID|132|hsp_num:0
k87_7113_10 # 8473 # 10134 # -1 # ID=17_10;partial=00;start_type=ATG;rbs_motif=AGGAG;rbs_spacer=5-10bp;gc_cont=0.264	metabat2_XCR1_HET_6741_bwa.143	k87_7113_10	8473	10134	Strict	50	125.561	vanW gene in vanI cluster	31.95	3003724	protein homolog model	glycopeptide antibiotic	antibiotic target alteration	vanW; glycopeptide resistance gene cluster	148.26	gnl|BL_ORD_ID|4746|hsp_num:0
k87_147304_32 # 30746 # 31549 # 1 # ID=29_32;partial=00;start_type=ATG;rbs_motif=AGGA;rbs_spacer=5-10bp;gc_cont=0.280	metabat2_XCR1_HET_6741_bwa.143	k87_147304_32	30746	31549	Strict	50	179.874	vanY gene in vanB cluster	36.96	3002956	protein homolog model	glycopeptide antibiotic	antibiotic target alteration	vanY; glycopeptide resistance gene cluster	99.63	gnl|BL_ORD_ID|602|hsp_num:0
k87_303348_36 # 34711 # 36633 # -1 # ID=70_36;partial=00;start_type=ATG;rbs_motif=GGAG/GAGG;rbs_spacer=5-10bp;gc_cont=0.277	metabat2_XCR1_HET_6741_bwa.143	k87_303348_36	34711	36633	Strict	50	138.658	vanW gene in vanI cluster	34.45	3003724	protein homolog model	glycopeptide antibiotic	antibiotic target alteration	vanW; glycopeptide resistance gene cluster	171.58	gnl|BL_ORD_ID|4746|hsp_num:0
k87_373477_2 # 407 # 1138 # 1 # ID=74_2;partial=00;start_type=GTG;rbs_motif=None;rbs_spacer=None;gc_cont=0.305	metabat2_XCR1_HET_6741_bwa.143	k87_373477_2	407	1138	Strict	50	88.1965	vanW gene in vanI cluster	39.37	3003724	protein homolog model	glycopeptide antibiotic	antibiotic target alteration	vanW; glycopeptide resistance gene cluster	65.15	gnl|BL_ORD_ID|4746|hsp_num:0
k87_5493138_4 # 2982 # 4106 # -1 # ID=49_4;partial=00;start_type=ATG;rbs_motif=GGAG/GAGG;rbs_spacer=5-10bp;gc_cont=0.654	metabat2_coassembly_bwa.319	k87_5493138_4	2982	4106	Strict	175	181.415	vanT gene in vanG cluster	33.07	3002972	protein homolog model	glycopeptide antibiotic	antibiotic target alteration	glycopeptide resistance gene cluster; vanT	52.53	gnl|BL_ORD_ID|1522|hsp_num:0
k87_30346_7 # 5762 # 6649 # -1 # ID=165_7;partial=00;start_type=TTG;rbs_motif=GGAG/GAGG;rbs_spacer=5-10bp;gc_cont=0.599	metabat2_XCR1_HET_7839_bwa.22	k87_30346_7	5762	6649	Strict	50	99.7525	vanY gene in vanB cluster	26.69	3002956	protein homolog model	glycopeptide antibiotic	antibiotic target alteration	vanY; glycopeptide resistance gene cluster	110.07	gnl|BL_ORD_ID|602|hsp_num:0
k87_494220_6 # 4079 # 5689 # 1 # ID=192_6;partial=00;start_type=ATG;rbs_motif=None;rbs_spacer=None;gc_cont=0.638	metabat2_XCR1_HET_7839_bwa.22	k87_494220_6	4079	5689	Strict	50	132.109	vanW gene in vanI cluster	31.29	3003724	protein homolog model	glycopeptide antibiotic	antibiotic target alteration	vanW; glycopeptide resistance gene cluster	143.7	gnl|BL_ORD_ID|4746|hsp_num:0
k87_301050_23 # 24052 # 25131 # -1 # ID=198_23;partial=00;start_type=ATG;rbs_motif=None;rbs_spacer=None;gc_cont=0.603	metabat2_XCR1_HET_7839_bwa.22	k87_301050_23	24052	25131	Strict	250	308.531	vanG	44.8	3002909	protein homolog model	glycopeptide antibiotic	antibiotic target alteration	glycopeptide resistance gene cluster; Van ligase	102.87	gnl|BL_ORD_ID|1069|hsp_num:0
k87_40535_20 # 22116 # 22916 # -1 # ID=201_20;partial=00;start_type=ATG;rbs_motif=AGGAG;rbs_spacer=5-10bp;gc_cont=0.657	metabat2_XCR1_HET_7839_bwa.22	k87_40535_20	22116	22916	Strict	50	154.451	vanY gene in vanB cluster	35.63	3002956	protein homolog model	glycopeptide antibiotic	antibiotic target alteration	vanY; glycopeptide resistance gene cluster	99.25	gnl|BL_ORD_ID|602|hsp_num:0
k87_431849_2 # 806 # 2749 # 1 # ID=207_2;partial=00;start_type=GTG;rbs_motif=AGxAGG/AGGxGG;rbs_spacer=5-10bp;gc_cont=0.651	metabat2_XCR1_HET_7839_bwa.22	k87_431849_2	806	2749	Strict	400	435.261	tetB(P)	34.31	3000195	protein homolog model	tetracycline antibiotic	antibiotic target protection	tetracycline-resistant ribosomal protection protein	99.23	gnl|BL_ORD_ID|737|hsp_num:0
k87_383769_1 # 140 # 904 # -1 # ID=255_1;partial=00;start_type=ATG;rbs_motif=AGGA;rbs_spacer=5-10bp;gc_cont=0.624	metabat2_XCR1_HET_7839_bwa.22	k87_383769_1	140	904	Strict	50	254.988	vanY gene in vanG cluster	61.34	3002959	protein homolog model	glycopeptide antibiotic	antibiotic target alteration	vanY; glycopeptide resistance gene cluster	91.04	gnl|BL_ORD_ID|4730|hsp_num:0
k87_128694_2 # 992 # 1738 # 1 # ID=261_2;partial=00;start_type=ATG;rbs_motif=AGGAG;rbs_spacer=5-10bp;gc_cont=0.637	metabat2_XCR1_HET_7839_bwa.22	k87_128694_2	992	1738	Strict	50	139.813	vanY gene in vanG cluster	45.14	3002959	protein homolog model	glycopeptide antibiotic	antibiotic target alteration	vanY; glycopeptide resistance gene cluster	88.89	gnl|BL_ORD_ID|4730|hsp_num:0
k87_2285069_45 # 44196 # 44519 # 1 # ID=38_45;partial=00;start_type=ATG;rbs_motif=AGGA/GGAG/GAGG;rbs_spacer=11-12bp;gc_cont=0.512	metabat2_coassembly_bwa.852	k87_2285069_45	44196	44519	Strict	75	92.4337	qacG	47.66	3007015	protein homolog model	disinfecting agents and antiseptics	antibiotic efflux	small multidrug resistance (SMR) antibiotic efflux pump	100	gnl|BL_ORD_ID|4661|hsp_num:0
k87_431978_2 # 1415 # 2554 # -1 # ID=43_2;partial=00;start_type=ATG;rbs_motif=AGxAGG/AGGxGG;rbs_spacer=11-12bp;gc_cont=0.534	metabat2_coassembly_bwa.852	k87_431978_2	1415	2554	Strict	175	231.876	vanT gene in vanG cluster	34.58	3002972	protein homolog model	glycopeptide antibiotic	antibiotic target alteration	glycopeptide resistance gene cluster; vanT	53.23	gnl|BL_ORD_ID|1522|hsp_num:0
k87_3842426_23 # 22360 # 23343 # 1 # ID=71_23;partial=00;start_type=ATG;rbs_motif=GGAG/GAGG;rbs_spacer=5-10bp;gc_cont=0.514	metabat2_coassembly_bwa.852	k87_3842426_23	22360	23343	Strict	200	257.299	vanH gene in vanO cluster	43.69	3002948	protein homolog model	glycopeptide antibiotic	antibiotic target alteration	vanH; glycopeptide resistance gene cluster	93.43	gnl|BL_ORD_ID|761|hsp_num:0
k87_4230270_19 # 16136 # 17182 # -1 # ID=80_19;partial=00;start_type=ATG;rbs_motif=AGxAGG/AGGxGG;rbs_spacer=5-10bp;gc_cont=0.557	metabat2_coassembly_bwa.852	k87_4230270_19	16136	17182	Strict	250	422.55	vanG	56.61	3002909	protein homolog model	glycopeptide antibiotic	antibiotic target alteration	glycopeptide resistance gene cluster; Van ligase	99.71	gnl|BL_ORD_ID|1069|hsp_num:0
k87_4230270_20 # 17188 # 18006 # -1 # ID=80_20;partial=00;start_type=ATG;rbs_motif=AGGA;rbs_spacer=5-10bp;gc_cont=0.513	metabat2_coassembly_bwa.852	k87_4230270_20	17188	18006	Strict	50	300.827	vanW gene in vanG cluster	53.14	3002965	protein homolog model	glycopeptide antibiotic	antibiotic target alteration	vanW; glycopeptide resistance gene cluster	96.8	gnl|BL_ORD_ID|4741|hsp_num:0
k87_5053869_6 # 4510 # 5631 # -1 # ID=110_6;partial=00;start_type=ATG;rbs_motif=AGGAGG;rbs_spacer=5-10bp;gc_cont=0.524	metabat2_coassembly_bwa.852	k87_5053869_6	4510	5631	Strict	175	207.608	vanT gene in vanG cluster	33.88	3002972	protein homolog model	glycopeptide antibiotic	antibiotic target alteration	glycopeptide resistance gene cluster; vanT	52.39	gnl|BL_ORD_ID|1522|hsp_num:0
k87_5785920_13 # 13188 # 14318 # -1 # ID=56_13;partial=00;start_type=ATG;rbs_motif=GGA/GAG/AGG;rbs_spacer=5-10bp;gc_cont=0.397	metabat2_coassembly_bwa.555	k87_5785920_13	13188	14318	Strict	175	181.415	vanT gene in vanG cluster	33.79	3002972	protein homolog model	glycopeptide antibiotic	antibiotic target alteration	glycopeptide resistance gene cluster; vanT	52.81	gnl|BL_ORD_ID|1522|hsp_num:0
contig_13532_337 # 358391 # 358876 # -1 # ID=2_337;partial=00;start_type=ATG;rbs_motif=GGAGG;rbs_spacer=5-10bp;gc_cont=0.558	metabat2_6755_HET_CTRL_metaflye.735	contig_13532_337	358391	358876	Strict	150	164.466	nimG	47.8	3007109	protein homolog model	nitroimidazole antibiotic	antibiotic inactivation	nitroimidazole reductase	98.17	gnl|BL_ORD_ID|4786|hsp_num:0
contig_13626_15 # 15690 # 16844 # -1 # ID=3_15;partial=00;start_type=ATG;rbs_motif=AGGAG;rbs_spacer=5-10bp;gc_cont=0.538	metabat2_6755_HET_CTRL_metaflye.735	contig_13626_15	15690	16844	Strict	50	107.457	vanY gene in vanF cluster	42.42	3002958	protein homolog model	glycopeptide antibiotic	antibiotic target alteration	vanY; glycopeptide resistance gene cluster	131.06	gnl|BL_ORD_ID|1808|hsp_num:0
contig_2073_34 # 27446 # 28507 # 1 # ID=7_34;partial=00;start_type=ATG;rbs_motif=GGAG/GAGG;rbs_spacer=5-10bp;gc_cont=0.540	metabat2_6755_HET_CTRL_metaflye.735	contig_2073_34	27446	28507	Strict	50	58.151	vanY gene in vanA cluster	26.19	3002955	protein homolog model	glycopeptide antibiotic	antibiotic target alteration	vanY; glycopeptide resistance gene cluster	116.5	gnl|BL_ORD_ID|4667|hsp_num:0
contig_2873_43 # 41197 # 43116 # 1 # ID=8_43;partial=00;start_type=ATG;rbs_motif=GGAGG;rbs_spacer=5-10bp;gc_cont=0.531	metabat2_6755_HET_CTRL_metaflye.735	contig_2873_43	41197	43116	Strict	300	1279.23	tet(W)	97.18	3000194	protein homolog model	tetracycline antibiotic	antibiotic target protection	tetracycline-resistant ribosomal protection protein	100	gnl|BL_ORD_ID|456|hsp_num:0
contig_2873_131 # 127736 # 128911 # -1 # ID=8_131;partial=00;start_type=ATG;rbs_motif=GGAG/GAGG;rbs_spacer=5-10bp;gc_cont=0.567	metabat2_6755_HET_CTRL_metaflye.735	contig_2873_131	127736	128911	Strict	50	97.0561	vanY gene in vanB cluster	38.46	3002956	protein homolog model	glycopeptide antibiotic	antibiotic target alteration	vanY; glycopeptide resistance gene cluster	145.9	gnl|BL_ORD_ID|602|hsp_num:0
k87_5272371_3 # 2009 # 3523 # 1 # ID=46_3;partial=00;start_type=GTG;rbs_motif=AGGAG;rbs_spacer=5-10bp;gc_cont=0.520	metabat2_coassembly_bwa.860	k87_5272371_3	2009	3523	Strict	50	118.627	vanW gene in vanI cluster	37.25	3003724	protein homolog model	glycopeptide antibiotic	antibiotic target alteration	vanW; glycopeptide resistance gene cluster	135.12	gnl|BL_ORD_ID|4746|hsp_num:0
k87_4544902_4 # 2107 # 2739 # -1 # ID=57_4;partial=00;start_type=ATG;rbs_motif=AGGAGG;rbs_spacer=5-10bp;gc_cont=0.476	metabat2_coassembly_bwa.860	k87_4544902_4	2107	2739	Strict	150	181.415	nimA	56.25	3007104	protein homolog model	nitroimidazole antibiotic	antibiotic inactivation	nitroimidazole reductase	119.32	gnl|BL_ORD_ID|4782|hsp_num:0
k87_5366992_5 # 3634 # 4782 # -1 # ID=105_5;partial=00;start_type=ATG;rbs_motif=AGGAG/GGAGG;rbs_spacer=11-12bp;gc_cont=0.513	metabat2_coassembly_bwa.860	k87_5366992_5	3634	4782	Strict	175	218.394	vanT gene in vanG cluster	33.96	3002972	protein homolog model	glycopeptide antibiotic	antibiotic target alteration	glycopeptide resistance gene cluster; vanT	53.65	gnl|BL_ORD_ID|1522|hsp_num:0
k87_975206_5 # 4490 # 5287 # -1 # ID=140_5;partial=00;start_type=ATG;rbs_motif=GGAG/GAGG;rbs_spacer=5-10bp;gc_cont=0.530	metabat2_coassembly_bwa.860	k87_975206_5	4490	5287	Strict	50	139.043	vanY gene in vanB cluster	39.04	3002956	protein homolog model	glycopeptide antibiotic	antibiotic target alteration	vanY; glycopeptide resistance gene cluster	98.88	gnl|BL_ORD_ID|602|hsp_num:0
k87_4968_5 # 4346 # 5032 # 1 # ID=33_5;partial=01;start_type=ATG;rbs_motif=GGAG/GAGG;rbs_spacer=5-10bp;gc_cont=0.288	metabat2_XCR1_HET_6734_bwa.166	k87_4968_5	4346	5032	Strict	400	464.922	salB	99.56	3007026	protein homolog model	lincosamide antibiotic; streptogramin antibiotic; streptogramin A antibiotic; pleuromutilin antibiotic	antibiotic target protection	sal-type ABC-F protein	42.33	gnl|BL_ORD_ID|4725|hsp_num:0
k87_831664_4 # 3425 # 4138 # -1 # ID=46_4;partial=00;start_type=ATG;rbs_motif=GGAG/GAGG;rbs_spacer=5-10bp;gc_cont=0.317	metabat2_XCR1_HET_6734_bwa.166	k87_831664_4	3425	4138	Strict	50	107.842	vanY gene in vanA cluster	34.68	3002955	protein homolog model	glycopeptide antibiotic	antibiotic target alteration	vanY; glycopeptide resistance gene cluster	78.22	gnl|BL_ORD_ID|4667|hsp_num:0
k87_21391_2 # 1268 # 2599 # 1 # ID=156_2;partial=00;start_type=ATG;rbs_motif=GGA/GAG/AGG;rbs_spacer=5-10bp;gc_cont=0.311	metabat2_XCR1_HET_6734_bwa.166	k87_21391_2	1268	2599	Strict	200	365.925	sdrM	47.26	3007013	protein homolog model	fluoroquinolone antibiotic; disinfecting agents and antiseptics	antibiotic efflux	major facilitator superfamily (MFS) antibiotic efflux pump	99.11	gnl|BL_ORD_ID|4659|hsp_num:0
k87_685700_4 # 3568 # 4020 # -1 # ID=241_4;partial=01;start_type=Edge;rbs_motif=None;rbs_spacer=None;gc_cont=0.280	metabat2_XCR1_HET_6734_bwa.166	k87_685700_4	3568	4020	Strict	100	171.4	sepA	54.48	3007012	protein homolog model	disinfecting agents and antiseptics	antibiotic efflux	small multidrug resistance (SMR) antibiotic efflux pump	95.54	gnl|BL_ORD_ID|4658|hsp_num:0
k87_690898_14 # 12200 # 13354 # 1 # ID=259_14;partial=00;start_type=TTG;rbs_motif=AGGAG;rbs_spacer=5-10bp;gc_cont=0.343	metabat2_XCR1_HET_6734_bwa.166	k87_690898_14	12200	13354	Strict	175	185.652	vanT gene in vanG cluster	32.79	3002972	protein homolog model	glycopeptide antibiotic	antibiotic target alteration	glycopeptide resistance gene cluster; vanT	53.93	gnl|BL_ORD_ID|1522|hsp_num:0
k87_465517_3 # 677 # 1576 # -1 # ID=292_3;partial=00;start_type=ATG;rbs_motif=AGGAG;rbs_spacer=5-10bp;gc_cont=0.380	metabat2_XCR1_HET_6734_bwa.166	k87_465517_3	677	1576	Strict	500	582.022	mphC	91.64	3000319	protein homolog model	macrolide antibiotic	antibiotic inactivation	macrolide phosphotransferase (MPH)	100	gnl|BL_ORD_ID|1899|hsp_num:0
k87_285203_1 # 2 # 1006 # 1 # ID=302_1;partial=10;start_type=Edge;rbs_motif=None;rbs_spacer=None;gc_cont=0.280	metabat2_XCR1_HET_6734_bwa.166	k87_285203_1	2	1006	Strict	400	672.159	salB	98.5	3007026	protein homolog model	lincosamide antibiotic; streptogramin antibiotic; streptogramin A antibiotic; pleuromutilin antibiotic	antibiotic target protection	sal-type ABC-F protein	61.74	gnl|BL_ORD_ID|4725|hsp_num:0
k87_547505_9 # 6261 # 7421 # -1 # ID=58_9;partial=00;start_type=ATG;rbs_motif=None;rbs_spacer=None;gc_cont=0.369	metabat2_coassembly_bwa.812	k87_547505_9	6261	7421	Strict	175	187.578	vanT gene in vanG cluster	34.31	3002972	protein homolog model	glycopeptide antibiotic	antibiotic target alteration	glycopeptide resistance gene cluster; vanT	54.21	gnl|BL_ORD_ID|1522|hsp_num:0
contig_44069_35 # 29269 # 31041 # -1 # ID=7_35;partial=00;start_type=GTG;rbs_motif=None;rbs_spacer=None;gc_cont=0.424	metabat2_pooled_metaflye.1625	contig_44069_35	29269	31041	Strict	50	99.7525	vanW gene in vanI cluster	32.5	3003724	protein homolog model	glycopeptide antibiotic	antibiotic target alteration	vanW; glycopeptide resistance gene cluster	158.18	gnl|BL_ORD_ID|4746|hsp_num:0
contig_44069_73 # 64706 # 65215 # 1 # ID=7_73;partial=00;start_type=ATG;rbs_motif=GAGG;rbs_spacer=6bp;gc_cont=0.396	metabat2_pooled_metaflye.1625	contig_44069_73	64706	65215	Strict	150	178.333	nimK	51.83	3007113	protein homolog model	nitroimidazole antibiotic	antibiotic inactivation	nitroimidazole reductase	100.6	gnl|BL_ORD_ID|4790|hsp_num:0
contig_52031_481 # 459907 # 461085 # 1 # ID=8_481;partial=00;start_type=ATG;rbs_motif=GAGG;rbs_spacer=7bp;gc_cont=0.426	metabat2_pooled_metaflye.1625	contig_52031_481	459907	461085	Strict	175	271.552	vanT gene in vanG cluster	39.3	3002972	protein homolog model	glycopeptide antibiotic	antibiotic target alteration	glycopeptide resistance gene cluster; vanT	55.06	gnl|BL_ORD_ID|1522|hsp_num:0
contig_52481_95 # 92153 # 92947 # -1 # ID=10_95;partial=00;start_type=ATG;rbs_motif=AGG;rbs_spacer=6bp;gc_cont=0.396	metabat2_pooled_metaflye.1625	contig_52481_95	92153	92947	Strict	50	105.531	vanY gene in vanB cluster	32.99	3002956	protein homolog model	glycopeptide antibiotic	antibiotic target alteration	vanY; glycopeptide resistance gene cluster	98.51	gnl|BL_ORD_ID|602|hsp_num:0
k87_5782391_4 # 2932 # 6060 # 1 # ID=126_4;partial=00;start_type=ATG;rbs_motif=GGA/GAG/AGG;rbs_spacer=5-10bp;gc_cont=0.393	metabat2_coassembly_bwa.856	k87_5782391_4	2932	6060	Strict	750	761.911	adeF	41.42	3000777	protein homolog model	fluoroquinolone antibiotic; tetracycline antibiotic	antibiotic efflux	resistance-nodulation-cell division (RND) antibiotic efflux pump	98.39	gnl|BL_ORD_ID|132|hsp_num:0
k87_965581_17 # 13669 # 14793 # -1 # ID=134_17;partial=00;start_type=ATG;rbs_motif=None;rbs_spacer=None;gc_cont=0.376	metabat2_coassembly_bwa.856	k87_965581_17	13669	14793	Strict	175	189.504	vanT gene in vanG cluster	34.96	3002972	protein homolog model	glycopeptide antibiotic	antibiotic target alteration	glycopeptide resistance gene cluster; vanT	52.53	gnl|BL_ORD_ID|1522|hsp_num:0
contig_11916_183 # 208675 # 210288 # -1 # ID=1_183;partial=00;start_type=ATG;rbs_motif=None;rbs_spacer=None;gc_cont=0.357	6730_HET_VAC_contig_11916_metaflye_circ	contig_11916_183	208675	210288	Strict	300	619.772	poxtA	56.16	3004470	protein homolog model	tetracycline antibiotic; oxazolidinone antibiotic; phenicol antibiotic	antibiotic target protection	Miscellaneous ABC-F subfamily ATP-binding cassette ribosomal protection proteins	99.08	gnl|BL_ORD_ID|2510|hsp_num:0
k87_275287_75 # 75232 # 76329 # -1 # ID=36_75;partial=00;start_type=ATG;rbs_motif=GGAG/GAGG;rbs_spacer=5-10bp;gc_cont=0.304	metabat2_XCR1_HOM_7857_bwa.99	k87_275287_75	75232	76329	Strict	175	176.792	vanT gene in vanG cluster	32.92	3002972	protein homolog model	glycopeptide antibiotic	antibiotic target alteration	glycopeptide resistance gene cluster; vanT	51.26	gnl|BL_ORD_ID|1522|hsp_num:0
k87_610923_10 # 8590 # 9570 # 1 # ID=56_10;partial=00;start_type=ATG;rbs_motif=GGAG/GAGG;rbs_spacer=5-10bp;gc_cont=0.294	metabat2_XCR1_HOM_7857_bwa.99	k87_610923_10	8590	9570	Strict	200	228.024	vanH gene in vanD cluster	36.77	3002944	protein homolog model	glycopeptide antibiotic	antibiotic target alteration	vanH; glycopeptide resistance gene cluster	100.93	gnl|BL_ORD_ID|1348|hsp_num:0
s2.ctg000140l_55 # 54643 # 57756 # -1 # ID=2_55;partial=00;start_type=ATG;rbs_motif=AGGAGG;rbs_spacer=8bp;gc_cont=0.487	metabat2_pooled_hifiasm.1782	s2.ctg000140l_55	54643	57756	Strict	750	755.747	adeF	42.08	3000777	protein homolog model	fluoroquinolone antibiotic; tetracycline antibiotic	antibiotic efflux	resistance-nodulation-cell division (RND) antibiotic efflux pump	97.92	gnl|BL_ORD_ID|132|hsp_num:0
s2.ctg000140l_521 # 550490 # 550984 # -1 # ID=2_521;partial=00;start_type=ATG;rbs_motif=GGAG;rbs_spacer=8bp;gc_cont=0.335	metabat2_pooled_hifiasm.1782	s2.ctg000140l_521	550490	550984	Strict	300	333.183	lnuC	98.17	3002837	protein homolog model	lincosamide antibiotic	antibiotic inactivation	lincosamide nucleotidyltransferase (LNU)	100	gnl|BL_ORD_ID|343|hsp_num:0
s2.ctg000457l_317 # 333445 # 333768 # -1 # ID=3_317;partial=00;start_type=ATG;rbs_motif=AGGA;rbs_spacer=9bp;gc_cont=0.398	metabat2_pooled_hifiasm.1782	s2.ctg000457l_317	333445	333768	Strict	75	97.8265	qacG	48.6	3007015	protein homolog model	disinfecting agents and antiseptics	antibiotic efflux	small multidrug resistance (SMR) antibiotic efflux pump	100	gnl|BL_ORD_ID|4661|hsp_num:0
s2.ctg000457l_826 # 871756 # 872175 # 1 # ID=3_826;partial=00;start_type=ATG;rbs_motif=AGGAGG;rbs_spacer=6bp;gc_cont=0.362	metabat2_pooled_hifiasm.1782	s2.ctg000457l_826	871756	872175	Strict	150	157.147	FosXCC	59.06	3003208	protein homolog model	phosphonic acid antibiotic	antibiotic inactivation	fosfomycin thiol transferase	98.58	gnl|BL_ORD_ID|4902|hsp_num:0
tig00036370_228 # 256377 # 257183 # -1 # ID=3_228;partial=00;start_type=ATG;rbs_motif=AGxAGG/AGGxGG;rbs_spacer=11-12bp;gc_cont=0.512	metabat2_pooled_hicanu.219	tig00036370_228	256377	257183	Strict	50	105.531	vanY gene in vanB cluster	29.18	3002956	protein homolog model	glycopeptide antibiotic	antibiotic target alteration	vanY; glycopeptide resistance gene cluster	100	gnl|BL_ORD_ID|602|hsp_num:0
tig00048298_400 # 452868 # 454577 # -1 # ID=8_400;partial=00;start_type=ATG;rbs_motif=AGGAGG;rbs_spacer=5-10bp;gc_cont=0.489	metabat2_pooled_hicanu.219	tig00048298_400	452868	454577	Strict	50	143.665	vanW gene in vanI cluster	30.26	3003724	protein homolog model	glycopeptide antibiotic	antibiotic target alteration	vanW; glycopeptide resistance gene cluster	152.55	gnl|BL_ORD_ID|4746|hsp_num:0
tig00050756_30 # 34059 # 35252 # -1 # ID=9_30;partial=00;start_type=ATG;rbs_motif=GGA/GAG/AGG;rbs_spacer=5-10bp;gc_cont=0.569	metabat2_pooled_hicanu.219	tig00050756_30	34059	35252	Strict	175	257.684	vanT gene in vanG cluster	35.88	3002972	protein homolog model	glycopeptide antibiotic	antibiotic target alteration	glycopeptide resistance gene cluster; vanT	55.76	gnl|BL_ORD_ID|1522|hsp_num:0
tig00051731_100 # 124286 # 125296 # 1 # ID=10_100;partial=00;start_type=ATG;rbs_motif=GGAG/GAGG;rbs_spacer=5-10bp;gc_cont=0.577	metabat2_pooled_hicanu.219	tig00051731_100	124286	125296	Strict	250	265.774	vanG	42.2	3002909	protein homolog model	glycopeptide antibiotic	antibiotic target alteration	glycopeptide resistance gene cluster; Van ligase	96.28	gnl|BL_ORD_ID|1069|hsp_num:0
tig00051731_128 # 154976 # 156982 # 1 # ID=10_128;partial=00;start_type=GTG;rbs_motif=AGxAGG/AGGxGG;rbs_spacer=5-10bp;gc_cont=0.565	metabat2_pooled_hicanu.219	tig00051731_128	154976	156982	Strict	400	424.091	tetB(P)	35.3	3000195	protein homolog model	tetracycline antibiotic	antibiotic target protection	tetracycline-resistant ribosomal protection protein	102.45	gnl|BL_ORD_ID|737|hsp_num:0
tig00056544_71 # 59796 # 60623 # -1 # ID=13_71;partial=00;start_type=ATG;rbs_motif=AGGAG;rbs_spacer=5-10bp;gc_cont=0.450	metabat2_pooled_hicanu.219	tig00056544_71	59796	60623	Strict	50	142.895	vanY gene in vanB cluster	42.31	3002956	protein homolog model	glycopeptide antibiotic	antibiotic target alteration	vanY; glycopeptide resistance gene cluster	102.61	gnl|BL_ORD_ID|602|hsp_num:0
k87_340093_15 # 15218 # 18415 # 1 # ID=118_15;partial=00;start_type=ATG;rbs_motif=GGA/GAG/AGG;rbs_spacer=5-10bp;gc_cont=0.640	metabat2_XCR1_HOM_6739_bwa.42	k87_340093_15	15218	18415	Strict	750	822.772	adeF	44.08	3000777	protein homolog model	fluoroquinolone antibiotic; tetracycline antibiotic	antibiotic efflux	resistance-nodulation-cell division (RND) antibiotic efflux pump	100.57	gnl|BL_ORD_ID|132|hsp_num:0
k87_633284_4 # 3335 # 4468 # 1 # ID=190_4;partial=00;start_type=ATG;rbs_motif=GGAG/GAGG;rbs_spacer=5-10bp;gc_cont=0.688	metabat2_XCR1_HOM_6739_bwa.42	k87_633284_4	3335	4468	Strict	175	175.252	vanT gene in vanG cluster	31.28	3002972	protein homolog model	glycopeptide antibiotic	antibiotic target alteration	glycopeptide resistance gene cluster; vanT	52.95	gnl|BL_ORD_ID|1522|hsp_num:0
k87_2978777_67 # 66398 # 67513 # 1 # ID=3_67;partial=00;start_type=ATG;rbs_motif=GGAGG;rbs_spacer=5-10bp;gc_cont=0.651	metabat2_coassembly_bwa.439	k87_2978777_67	66398	67513	Strict	175	196.823	vanT gene in vanG cluster	34.79	3002972	protein homolog model	glycopeptide antibiotic	antibiotic target alteration	glycopeptide resistance gene cluster; vanT	52.11	gnl|BL_ORD_ID|1522|hsp_num:0
k87_5598729_1 # 3 # 953 # -1 # ID=23_1;partial=00;start_type=GTG;rbs_motif=AGGAG;rbs_spacer=5-10bp;gc_cont=0.559	metabat2_coassembly_bwa.439	k87_5598729_1	3	953	Strict	50	132.109	vanY gene in vanG cluster	41.45	3002959	protein homolog model	glycopeptide antibiotic	antibiotic target alteration	vanY; glycopeptide resistance gene cluster	113.26	gnl|BL_ORD_ID|4730|hsp_num:0
k87_2314852_3 # 2494 # 4029 # 1 # ID=56_3;partial=00;start_type=GTG;rbs_motif=AGGAG;rbs_spacer=5-10bp;gc_cont=0.604	metabat2_coassembly_bwa.439	k87_2314852_3	2494	4029	Strict	50	115.931	vanW gene in vanI cluster	29.73	3003724	protein homolog model	glycopeptide antibiotic	antibiotic target alteration	vanW; glycopeptide resistance gene cluster	137	gnl|BL_ORD_ID|4746|hsp_num:0
k87_2736666_18 # 21176 # 23371 # 1 # ID=79_18;partial=00;start_type=ATG;rbs_motif=AGGAG;rbs_spacer=5-10bp;gc_cont=0.590	metabat2_coassembly_bwa.439	k87_2736666_18	21176	23371	Strict	50	101.679	vanW gene in vanI cluster	36.36	3003724	protein homolog model	glycopeptide antibiotic	antibiotic target alteration	vanW; glycopeptide resistance gene cluster	195.98	gnl|BL_ORD_ID|4746|hsp_num:0
k87_5129116_3 # 2097 # 3110 # -1 # ID=136_3;partial=00;start_type=ATG;rbs_motif=None;rbs_spacer=None;gc_cont=0.616	metabat2_coassembly_bwa.439	k87_5129116_3	2097	3110	Strict	50	66.6254	vanW gene in vanG cluster	31.78	3002965	protein homolog model	glycopeptide antibiotic	antibiotic target alteration	vanW; glycopeptide resistance gene cluster	119.93	gnl|BL_ORD_ID|4741|hsp_num:0
k87_1472895_4 # 4581 # 5402 # -1 # ID=162_4;partial=00;start_type=ATG;rbs_motif=AGGAG;rbs_spacer=5-10bp;gc_cont=0.545	metabat2_coassembly_bwa.439	k87_1472895_4	4581	5402	Strict	50	91.2781	vanY gene in vanB cluster	33.5	3002956	protein homolog model	glycopeptide antibiotic	antibiotic target alteration	vanY; glycopeptide resistance gene cluster	101.87	gnl|BL_ORD_ID|602|hsp_num:0
k87_157502_16 # 21309 # 22475 # 1 # ID=50_16;partial=00;start_type=ATG;rbs_motif=GGAGG;rbs_spacer=5-10bp;gc_cont=0.458	metabat2_XCR1_HET_6747_bwa.56	k87_157502_16	21309	22475	Strict	175	227.639	vanT gene in vanG cluster	34.77	3002972	protein homolog model	glycopeptide antibiotic	antibiotic target alteration	glycopeptide resistance gene cluster; vanT	54.49	gnl|BL_ORD_ID|1522|hsp_num:0
k87_270418_12 # 13530 # 16349 # 1 # ID=100_12;partial=00;start_type=ATG;rbs_motif=GGA/GAG/AGG;rbs_spacer=5-10bp;gc_cont=0.517	metabat2_XCR1_HET_6747_bwa.56	k87_270418_12	13530	16349	Strict	300	307.76	tet(Q)	31.98	3000191	protein homolog model	tetracycline antibiotic	antibiotic target protection	tetracycline-resistant ribosomal protection protein	142.92	gnl|BL_ORD_ID|1219|hsp_num:0
k87_421934_20 # 15841 # 17433 # -1 # ID=102_20;partial=00;start_type=ATG;rbs_motif=GGAG/GAGG;rbs_spacer=5-10bp;gc_cont=0.507	metabat2_XCR1_HET_6747_bwa.56	k87_421934_20	15841	17433	Strict	50	117.472	vanW gene in vanI cluster	28.91	3003724	protein homolog model	glycopeptide antibiotic	antibiotic target alteration	vanW; glycopeptide resistance gene cluster	142.09	gnl|BL_ORD_ID|4746|hsp_num:0
k87_428053_9 # 8225 # 9043 # 1 # ID=124_9;partial=00;start_type=ATG;rbs_motif=GGA/GAG/AGG;rbs_spacer=5-10bp;gc_cont=0.505	metabat2_XCR1_HET_6747_bwa.56	k87_428053_9	8225	9043	Strict	50	187.193	vanY gene in vanB cluster	51.1	3002956	protein homolog model	glycopeptide antibiotic	antibiotic target alteration	vanY; glycopeptide resistance gene cluster	101.49	gnl|BL_ORD_ID|602|hsp_num:0
k87_5612631_4 # 2606 # 3523 # 1 # ID=11_4;partial=00;start_type=ATG;rbs_motif=GGA/GAG/AGG;rbs_spacer=5-10bp;gc_cont=0.270	metabat2_coassembly_bwa.60	k87_5612631_4	2606	3523	Strict	50	111.694	vanY gene in vanA cluster	35.86	3002955	protein homolog model	glycopeptide antibiotic	antibiotic target alteration	vanY; glycopeptide resistance gene cluster	100.66	gnl|BL_ORD_ID|4667|hsp_num:0
k87_178966_8 # 7476 # 8492 # -1 # ID=35_8;partial=00;start_type=ATG;rbs_motif=GGA/GAG/AGG;rbs_spacer=5-10bp;gc_cont=0.267	metabat2_coassembly_bwa.60	k87_178966_8	7476	8492	Strict	50	123.25	vanY gene in vanA cluster	40	3002955	protein homolog model	glycopeptide antibiotic	antibiotic target alteration	vanY; glycopeptide resistance gene cluster	111.55	gnl|BL_ORD_ID|4667|hsp_num:0
k87_178966_12 # 11518 # 12180 # 1 # ID=35_12;partial=00;start_type=ATG;rbs_motif=GGA/GAG/AGG;rbs_spacer=5-10bp;gc_cont=0.279	metabat2_coassembly_bwa.60	k87_178966_12	11518	12180	Strict	50	110.538	vanY gene in vanA cluster	41.89	3002955	protein homolog model	glycopeptide antibiotic	antibiotic target alteration	vanY; glycopeptide resistance gene cluster	72.61	gnl|BL_ORD_ID|4667|hsp_num:0
k87_573709_110 # 102614 # 103471 # -1 # ID=23_110;partial=00;start_type=ATG;rbs_motif=GGA/GAG/AGG;rbs_spacer=5-10bp;gc_cont=0.441	metabat2_XCR1_HET_6755_bwa.37	k87_573709_110	102614	103471	Strict	50	97.4413	vanY gene in vanA cluster	33.83	3002955	protein homolog model	glycopeptide antibiotic	antibiotic target alteration	vanY; glycopeptide resistance gene cluster	94.06	gnl|BL_ORD_ID|4667|hsp_num:0
k87_134957_45 # 38601 # 39647 # 1 # ID=36_45;partial=00;start_type=ATG;rbs_motif=GGAG/GAGG;rbs_spacer=5-10bp;gc_cont=0.396	metabat2_XCR1_HET_6755_bwa.37	k87_134957_45	38601	39647	Strict	50	61.6178	vanY gene in vanA cluster	48.08	3002955	protein homolog model	glycopeptide antibiotic	antibiotic target alteration	vanY; glycopeptide resistance gene cluster	114.85	gnl|BL_ORD_ID|4667|hsp_num:0
k87_288692_46 # 49098 # 49424 # 1 # ID=45_46;partial=00;start_type=ATG;rbs_motif=AGGAG;rbs_spacer=5-10bp;gc_cont=0.339	metabat2_XCR1_HET_6755_bwa.37	k87_288692_46	49098	49424	Strict	75	82.8037	qacG	41.12	3007015	protein homolog model	disinfecting agents and antiseptics	antibiotic efflux	small multidrug resistance (SMR) antibiotic efflux pump	100.93	gnl|BL_ORD_ID|4661|hsp_num:0
k87_199801_25 # 20069 # 21220 # -1 # ID=48_25;partial=00;start_type=ATG;rbs_motif=AGGA;rbs_spacer=5-10bp;gc_cont=0.424	metabat2_XCR1_HET_6755_bwa.37	k87_199801_25	20069	21220	Strict	175	273.478	vanT gene in vanG cluster	39.26	3002972	protein homolog model	glycopeptide antibiotic	antibiotic target alteration	glycopeptide resistance gene cluster; vanT	53.79	gnl|BL_ORD_ID|1522|hsp_num:0
k87_199801_26 # 21214 # 22269 # -1 # ID=48_26;partial=00;start_type=ATG;rbs_motif=GGA/GAG/AGG;rbs_spacer=5-10bp;gc_cont=0.423	metabat2_XCR1_HET_6755_bwa.37	k87_199801_26	21214	22269	Strict	250	295.049	vanG	42.45	3002909	protein homolog model	glycopeptide antibiotic	antibiotic target alteration	glycopeptide resistance gene cluster; Van ligase	100.57	gnl|BL_ORD_ID|1069|hsp_num:0
k87_164160_5 # 4062 # 6527 # -1 # ID=4_5;partial=00;start_type=ATG;rbs_motif=AAA;rbs_spacer=3bp;gc_cont=0.469	metabat2_XCR1_HOM_7852_bwa.50	k87_164160_5	4062	6527	Strict	175	185.652	vanT gene in vanG cluster	33.33	3002972	protein homolog model	glycopeptide antibiotic	antibiotic target alteration	glycopeptide resistance gene cluster; vanT	115.31	gnl|BL_ORD_ID|1522|hsp_num:0
k87_207431_15 # 14068 # 18549 # -1 # ID=21_15;partial=00;start_type=ATG;rbs_motif=AAAA;rbs_spacer=14bp;gc_cont=0.479	metabat2_XCR1_HOM_7852_bwa.50	k87_207431_15	14068	18549	Strict	750	786.178	adeF	43.28	3000777	protein homolog model	fluoroquinolone antibiotic; tetracycline antibiotic	antibiotic efflux	resistance-nodulation-cell division (RND) antibiotic efflux pump	140.98	gnl|BL_ORD_ID|132|hsp_num:0
k87_50588_37 # 38045 # 39166 # 1 # ID=2_37;partial=00;start_type=ATG;rbs_motif=None;rbs_spacer=None;gc_cont=0.415	metabat2_XCR1_HET_7840_bwa.102	k87_50588_37	38045	39166	Strict	175	201.445	vanT gene in vanG cluster	35.68	3002972	protein homolog model	glycopeptide antibiotic	antibiotic target alteration	glycopeptide resistance gene cluster; vanT	52.39	gnl|BL_ORD_ID|1522|hsp_num:0
k87_513529_6 # 5434 # 5751 # 1 # ID=31_6;partial=00;start_type=ATG;rbs_motif=AGGAG;rbs_spacer=5-10bp;gc_cont=0.384	metabat2_XCR1_HET_7840_bwa.102	k87_513529_6	5434	5751	Strict	75	75.0998	qacJ	40.96	3007014	protein homolog model	disinfecting agents and antiseptics	antibiotic efflux	small multidrug resistance (SMR) antibiotic efflux pump	98.13	gnl|BL_ORD_ID|4660|hsp_num:0
k87_73421_17 # 21982 # 25104 # 1 # ID=37_17;partial=00;start_type=ATG;rbs_motif=AGGA;rbs_spacer=5-10bp;gc_cont=0.424	metabat2_XCR1_HET_7840_bwa.102	k87_73421_17	21982	25104	Strict	750	768.459	adeF	41.72	3000777	protein homolog model	fluoroquinolone antibiotic; tetracycline antibiotic	antibiotic efflux	resistance-nodulation-cell division (RND) antibiotic efflux pump	98.21	gnl|BL_ORD_ID|132|hsp_num:0
k87_1533409_4 # 3382 # 4617 # 1 # ID=31_4;partial=00;start_type=GTG;rbs_motif=3Base/5BMM;rbs_spacer=13-15bp;gc_cont=0.553	metabat2_coassembly_bwa.178	k87_1533409_4	3382	4617	Strict	50	137.117	vanW gene in vanI cluster	30.3	3003724	protein homolog model	glycopeptide antibiotic	antibiotic target alteration	vanW; glycopeptide resistance gene cluster	110.19	gnl|BL_ORD_ID|4746|hsp_num:0
contig_1391_21 # 24996 # 25979 # 1 # ID=1_21;partial=00;start_type=ATG;rbs_motif=GAGG;rbs_spacer=8bp;gc_cont=0.463	metabat2_6737_HOM_CTRL_metaflye.656	contig_1391_21	24996	25979	Strict	200	271.937	vanH gene in vanO cluster	42.58	3002948	protein homolog model	glycopeptide antibiotic	antibiotic target alteration	vanH; glycopeptide resistance gene cluster	93.43	gnl|BL_ORD_ID|761|hsp_num:0
contig_1391_53 # 58609 # 58935 # 1 # ID=1_53;partial=00;start_type=ATG;rbs_motif=AGGAGG;rbs_spacer=7bp;gc_cont=0.456	metabat2_6737_HOM_CTRL_metaflye.656	contig_1391_53	58609	58935	Strict	75	81.2629	qacG	44.34	3007015	protein homolog model	disinfecting agents and antiseptics	antibiotic efflux	small multidrug resistance (SMR) antibiotic efflux pump	100.93	gnl|BL_ORD_ID|4661|hsp_num:0
contig_4741_600 # 663396 # 663890 # -1 # ID=3_600;partial=00;start_type=ATG;rbs_motif=GGAG;rbs_spacer=8bp;gc_cont=0.335	metabat2_6737_HOM_CTRL_metaflye.656	contig_4741_600	663396	663890	Strict	300	329.717	lnuC	97.56	3002837	protein homolog model	lincosamide antibiotic	antibiotic inactivation	lincosamide nucleotidyltransferase (LNU)	100	gnl|BL_ORD_ID|343|hsp_num:0
contig_4741_921 # 1012648 # 1013796 # 1 # ID=3_921;partial=00;start_type=ATG;rbs_motif=AGGAG;rbs_spacer=11bp;gc_cont=0.489	metabat2_6737_HOM_CTRL_metaflye.656	contig_4741_921	1012648	1013796	Strict	175	223.402	vanT gene in vanG cluster	33.96	3002972	protein homolog model	glycopeptide antibiotic	antibiotic target alteration	glycopeptide resistance gene cluster; vanT	53.65	gnl|BL_ORD_ID|1522|hsp_num:0
contig_750_487 # 555371 # 556966 # -1 # ID=4_487;partial=00;start_type=GTG;rbs_motif=GGAG;rbs_spacer=9bp;gc_cont=0.535	metabat2_6737_HOM_CTRL_metaflye.656	contig_750_487	555371	556966	Strict	50	110.153	vanW gene in vanI cluster	29.11	3003724	protein homolog model	glycopeptide antibiotic	antibiotic target alteration	vanW; glycopeptide resistance gene cluster	142.36	gnl|BL_ORD_ID|4746|hsp_num:0
contig_750_494 # 563518 # 564315 # -1 # ID=4_494;partial=00;start_type=ATG;rbs_motif=GGAG;rbs_spacer=8bp;gc_cont=0.500	metabat2_6737_HOM_CTRL_metaflye.656	contig_750_494	563518	564315	Strict	50	135.191	vanY gene in vanB cluster	41.08	3002956	protein homolog model	glycopeptide antibiotic	antibiotic target alteration	vanY; glycopeptide resistance gene cluster	98.88	gnl|BL_ORD_ID|602|hsp_num:0
s15744.ctg019592l_307 # 310349 # 310843 # 1 # ID=2_307;partial=00;start_type=ATG;rbs_motif=GGAG;rbs_spacer=8bp;gc_cont=0.335	metabat2_pooled_hifiasm.1872	s15744.ctg019592l_307	310349	310843	Strict	300	333.183	lnuC	98.17	3002837	protein homolog model	lincosamide antibiotic	antibiotic inactivation	lincosamide nucleotidyltransferase (LNU)	100	gnl|BL_ORD_ID|343|hsp_num:0
s15744.ctg019592l_900 # 1044273 # 1045334 # -1 # ID=2_900;partial=00;start_type=ATG;rbs_motif=AGGAGG;rbs_spacer=7bp;gc_cont=0.590	metabat2_pooled_hifiasm.1872	s15744.ctg019592l_900	1044273	1045334	Strict	200	204.912	vanH gene in vanB cluster	35.13	3002943	protein homolog model	glycopeptide antibiotic	antibiotic target alteration	vanH; glycopeptide resistance gene cluster	109.29	gnl|BL_ORD_ID|4673|hsp_num:0
k87_718761_11 # 11210 # 12340 # -1 # ID=23_11;partial=00;start_type=ATG;rbs_motif=GGAG/GAGG;rbs_spacer=5-10bp;gc_cont=0.674	metabat2_XCR1_HET_7839_bwa.47	k87_718761_11	11210	12340	Strict	175	213.386	vanT gene in vanG cluster	36.2	3002972	protein homolog model	glycopeptide antibiotic	antibiotic target alteration	glycopeptide resistance gene cluster; vanT	52.81	gnl|BL_ORD_ID|1522|hsp_num:0
k87_409614_14 # 10122 # 11822 # 1 # ID=52_14;partial=00;start_type=ATG;rbs_motif=GGAGG;rbs_spacer=5-10bp;gc_cont=0.633	metabat2_XCR1_HET_7839_bwa.47	k87_409614_14	10122	11822	Strict	50	110.153	vanW gene in vanI cluster	33.85	3003724	protein homolog model	glycopeptide antibiotic	antibiotic target alteration	vanW; glycopeptide resistance gene cluster	151.74	gnl|BL_ORD_ID|4746|hsp_num:0
k87_351861_39 # 42991 # 43755 # 1 # ID=69_39;partial=00;start_type=GTG;rbs_motif=AGGAG;rbs_spacer=5-10bp;gc_cont=0.600	metabat2_XCR1_HET_7839_bwa.47	k87_351861_39	42991	43755	Strict	50	120.553	vanY gene in vanG cluster	39.34	3002959	protein homolog model	glycopeptide antibiotic	antibiotic target alteration	vanY; glycopeptide resistance gene cluster	91.04	gnl|BL_ORD_ID|4730|hsp_num:0
k87_626644_13 # 9810 # 10841 # -1 # ID=83_13;partial=00;start_type=ATG;rbs_motif=GGAG/GAGG;rbs_spacer=5-10bp;gc_cont=0.674	metabat2_XCR1_HET_7839_bwa.47	k87_626644_13	9810	10841	Strict	50	111.309	vanY gene in vanF cluster	38.96	3002958	protein homolog model	glycopeptide antibiotic	antibiotic target alteration	vanY; glycopeptide resistance gene cluster	117.06	gnl|BL_ORD_ID|1808|hsp_num:0
k87_796893_1 # 64 # 1401 # -1 # ID=72_1;partial=00;start_type=ATG;rbs_motif=AGGA;rbs_spacer=5-10bp;gc_cont=0.614	metabat2_XCR1_HOM_7857_bwa.152	k87_796893_1	64	1401	Strict	50	104.76	vanW gene in vanI cluster	33.2	3003724	protein homolog model	glycopeptide antibiotic	antibiotic target alteration	vanW; glycopeptide resistance gene cluster	119.3	gnl|BL_ORD_ID|4746|hsp_num:0
k87_796893_5 # 4908 # 6518 # -1 # ID=72_5;partial=00;start_type=ATG;rbs_motif=4Base/6BMM;rbs_spacer=13-15bp;gc_cont=0.600	metabat2_XCR1_HOM_7857_bwa.152	k87_796893_5	4908	6518	Strict	50	64.6994	vanW gene in vanI cluster	36	3003724	protein homolog model	glycopeptide antibiotic	antibiotic target alteration	vanW; glycopeptide resistance gene cluster	143.7	gnl|BL_ORD_ID|4746|hsp_num:0
k87_277731_1 # 512 # 1663 # -1 # ID=74_1;partial=00;start_type=ATG;rbs_motif=AGGA/GGAG/GAGG;rbs_spacer=11-12bp;gc_cont=0.641	metabat2_XCR1_HOM_7857_bwa.152	k87_277731_1	512	1663	Strict	175	197.978	vanT gene in vanG cluster	32.58	3002972	protein homolog model	glycopeptide antibiotic	antibiotic target alteration	glycopeptide resistance gene cluster; vanT	53.79	gnl|BL_ORD_ID|1522|hsp_num:0
k87_100474_2 # 545 # 2557 # 1 # ID=167_2;partial=00;start_type=ATG;rbs_motif=AGGAG/GGAGG;rbs_spacer=11-12bp;gc_cont=0.574	metabat2_XCR1_HOM_7857_bwa.152	k87_100474_2	545	2557	Strict	50	101.679	vanW gene in vanI cluster	38.46	3003724	protein homolog model	glycopeptide antibiotic	antibiotic target alteration	vanW; glycopeptide resistance gene cluster	179.62	gnl|BL_ORD_ID|4746|hsp_num:0
k87_2878533_2 # 1040 # 2101 # -1 # ID=178_2;partial=00;start_type=GTG;rbs_motif=None;rbs_spacer=None;gc_cont=0.492	metabat2_coassembly_bwa.518	k87_2878533_2	1040	2101	Strict	250	265.003	vanG	41.5	3002909	protein homolog model	glycopeptide antibiotic	antibiotic target alteration	glycopeptide resistance gene cluster; Van ligase	101.15	gnl|BL_ORD_ID|1069|hsp_num:0
k87_1766763_2 # 1985 # 3145 # 1 # ID=193_2;partial=00;start_type=ATG;rbs_motif=AGGT;rbs_spacer=8bp;gc_cont=0.500	metabat2_coassembly_bwa.518	k87_1766763_2	1985	3145	Strict	175	244.973	vanT gene in vanG cluster	35.39	3002972	protein homolog model	glycopeptide antibiotic	antibiotic target alteration	glycopeptide resistance gene cluster; vanT	54.21	gnl|BL_ORD_ID|1522|hsp_num:0
k87_2534105_2 # 283 # 756 # -1 # ID=196_2;partial=00;start_type=ATG;rbs_motif=AGGA;rbs_spacer=5-10bp;gc_cont=0.492	metabat2_coassembly_bwa.518	k87_2534105_2	283	756	Strict	150	162.155	nimA	50.98	3007104	protein homolog model	nitroimidazole antibiotic	antibiotic inactivation	nitroimidazole reductase	89.2	gnl|BL_ORD_ID|4782|hsp_num:0
k87_1778252_21 # 26844 # 28724 # 1 # ID=198_21;partial=00;start_type=ATG;rbs_motif=AGGAG;rbs_spacer=5-10bp;gc_cont=0.532	metabat2_coassembly_bwa.518	k87_1778252_21	26844	28724	Strict	50	129.028	vanW gene in vanI cluster	42.6	3003724	protein homolog model	glycopeptide antibiotic	antibiotic target alteration	vanW; glycopeptide resistance gene cluster	167.83	gnl|BL_ORD_ID|4746|hsp_num:0
s6.ctg000100l_313 # 348000 # 348548 # -1 # ID=1_313;partial=00;start_type=ATG;rbs_motif=AGG;rbs_spacer=9bp;gc_cont=0.501	metabat2_6755_HET_CTRL_hifiasm.367	s6.ctg000100l_313	348000	348548	Strict	50	93.5893	vanY gene in vanM cluster	37.84	3002961	protein homolog model	glycopeptide antibiotic	antibiotic target alteration	vanY; glycopeptide resistance gene cluster	78.11	gnl|BL_ORD_ID|1673|hsp_num:0
s6.ctg000100l_2102 # 2290578 # 2291726 # 1 # ID=1_2102;partial=00;start_type=ATG;rbs_motif=GAGG;rbs_spacer=8bp;gc_cont=0.469	metabat2_6755_HET_CTRL_hifiasm.367	s6.ctg000100l_2102	2290578	2291726	Strict	175	202.986	vanT gene in vanG cluster	33.71	3002972	protein homolog model	glycopeptide antibiotic	antibiotic target alteration	glycopeptide resistance gene cluster; vanT	53.65	gnl|BL_ORD_ID|1522|hsp_num:0
s6.ctg000255l_276 # 268606 # 269886 # -1 # ID=2_276;partial=00;start_type=ATG;rbs_motif=GGTGG;rbs_spacer=10bp;gc_cont=0.514	metabat2_6755_HET_CTRL_hifiasm.367	s6.ctg000255l_276	268606	269886	Strict	50	150.984	vanY gene in vanB cluster	44.71	3002956	protein homolog model	glycopeptide antibiotic	antibiotic target alteration	vanY; glycopeptide resistance gene cluster	158.96	gnl|BL_ORD_ID|602|hsp_num:0
s271.ctg000340c_24 # 27168 # 27656 # -1 # ID=1_24;partial=00;start_type=ATG;rbs_motif=GAGG;rbs_spacer=6bp;gc_cont=0.681	6755_HET_CTRL_s271.ctg000340c_hifiasm_circ	s271.ctg000340c_24	27168	27656	Strict	150	175.252	nimA	54.72	3007104	protein homolog model	nitroimidazole antibiotic	antibiotic inactivation	nitroimidazole reductase	92.05	gnl|BL_ORD_ID|4782|hsp_num:0
s271.ctg000340c_147 # 165781 # 166890 # -1 # ID=1_147;partial=00;start_type=ATG;rbs_motif=AGGA;rbs_spacer=12bp;gc_cont=0.666	6755_HET_CTRL_s271.ctg000340c_hifiasm_circ	s271.ctg000340c_147	165781	166890	Strict	250	259.996	vanG	40.11	3002909	protein homolog model	glycopeptide antibiotic	antibiotic target alteration	glycopeptide resistance gene cluster; Van ligase	105.73	gnl|BL_ORD_ID|1069|hsp_num:0
s271.ctg000340c_837 # 948251 # 949078 # -1 # ID=1_837;partial=00;start_type=ATG;rbs_motif=GGAG;rbs_spacer=8bp;gc_cont=0.711	6755_HET_CTRL_s271.ctg000340c_hifiasm_circ	s271.ctg000340c_837	948251	949078	Strict	50	100.138	vanY gene in vanB cluster	33.7	3002956	protein homolog model	glycopeptide antibiotic	antibiotic target alteration	vanY; glycopeptide resistance gene cluster	102.61	gnl|BL_ORD_ID|602|hsp_num:0
s271.ctg000340c_919 # 1031452 # 1032441 # 1 # ID=1_919;partial=00;start_type=ATG;rbs_motif=AGGAG;rbs_spacer=8bp;gc_cont=0.666	6755_HET_CTRL_s271.ctg000340c_hifiasm_circ	s271.ctg000340c_919	1031452	1032441	Strict	200	234.958	vanH gene in vanO cluster	41.1	3002948	protein homolog model	glycopeptide antibiotic	antibiotic target alteration	vanH; glycopeptide resistance gene cluster	94	gnl|BL_ORD_ID|761|hsp_num:0
s271.ctg000340c_1605 # 1721647 # 1722573 # -1 # ID=1_1605;partial=00;start_type=ATG;rbs_motif=GAGG;rbs_spacer=8bp;gc_cont=0.701	6755_HET_CTRL_s271.ctg000340c_hifiasm_circ	s271.ctg000340c_1605	1721647	1722573	Strict	50	106.301	vanY gene in vanB cluster	30.15	3002956	protein homolog model	glycopeptide antibiotic	antibiotic target alteration	vanY; glycopeptide resistance gene cluster	114.93	gnl|BL_ORD_ID|602|hsp_num:0
s271.ctg000340c_1712 # 1833112 # 1834896 # -1 # ID=1_1712;partial=00;start_type=ATG;rbs_motif=AGGA;rbs_spacer=8bp;gc_cont=0.532	6755_HET_CTRL_s271.ctg000340c_hifiasm_circ	s271.ctg000340c_1712	1833112	1834896	Strict	300	1211.05	tet(W)	98.65	3000194	protein homolog model	tetracycline antibiotic	antibiotic target protection	tetracycline-resistant ribosomal protection protein	92.96	gnl|BL_ORD_ID|456|hsp_num:0
s271.ctg000340c_2099 # 2277562 # 2278764 # -1 # ID=1_2099;partial=00;start_type=ATG;rbs_motif=GAGG;rbs_spacer=9bp;gc_cont=0.719	6755_HET_CTRL_s271.ctg000340c_hifiasm_circ	s271.ctg000340c_2099	2277562	2278764	Strict	175	204.912	vanT gene in vanG cluster	34.04	3002972	protein homolog model	glycopeptide antibiotic	antibiotic target alteration	glycopeptide resistance gene cluster; vanT	56.18	gnl|BL_ORD_ID|1522|hsp_num:0
s20603.ctg026061c_135 # 143149 # 144255 # -1 # ID=1_135;partial=00;start_type=GTG;rbs_motif=GGAG;rbs_spacer=6bp;gc_cont=0.555	metabat2_pooled_hifiasm.129_sub	s20603.ctg026061c_135	143149	144255	Strict	175	181.8	vanT gene in vanG cluster	31.49	3002972	protein homolog model	glycopeptide antibiotic	antibiotic target alteration	glycopeptide resistance gene cluster; vanT	51.69	gnl|BL_ORD_ID|1522|hsp_num:0
s20603.ctg026061c_251 # 279407 # 279739 # -1 # ID=1_251;partial=00;start_type=ATG;rbs_motif=None;rbs_spacer=None;gc_cont=0.535	metabat2_pooled_hifiasm.129_sub	s20603.ctg026061c_251	279407	279739	Strict	75	78.9518	qacJ	46.34	3007014	protein homolog model	disinfecting agents and antiseptics	antibiotic efflux	small multidrug resistance (SMR) antibiotic efflux pump	102.8	gnl|BL_ORD_ID|4660|hsp_num:0
s20603.ctg026061c_724 # 776486 # 779632 # 1 # ID=1_724;partial=00;start_type=ATG;rbs_motif=GGAG;rbs_spacer=6bp;gc_cont=0.556	metabat2_pooled_hifiasm.129_sub	s20603.ctg026061c_724	776486	779632	Strict	750	844.729	adeF	45.55	3000777	protein homolog model	fluoroquinolone antibiotic; tetracycline antibiotic	antibiotic efflux	resistance-nodulation-cell division (RND) antibiotic efflux pump	98.96	gnl|BL_ORD_ID|132|hsp_num:0
s115.ctg000266l_353 # 439883 # 440797 # -1 # ID=1_353;partial=00;start_type=ATG;rbs_motif=AGGAG;rbs_spacer=5bp;gc_cont=0.295	metabat2_6755_HET_CTRL_hifiasm.331	s115.ctg000266l_353	439883	440797	Perfect	550	620.542	Erm(49)	100	3004626	protein homolog model	macrolide antibiotic; lincosamide antibiotic; streptogramin antibiotic	antibiotic target alteration	Erm 23S ribosomal RNA methyltransferase	100	gnl|BL_ORD_ID|2108|hsp_num:0
s115.ctg000266l_853 # 1036683 # 1038467 # 1 # ID=1_853;partial=00;start_type=ATG;rbs_motif=AGGA;rbs_spacer=8bp;gc_cont=0.533	metabat2_6755_HET_CTRL_hifiasm.331	s115.ctg000266l_853	1036683	1038467	Strict	300	1191.02	tet(W)	96.97	3000194	protein homolog model	tetracycline antibiotic	antibiotic target protection	tetracycline-resistant ribosomal protection protein	92.96	gnl|BL_ORD_ID|456|hsp_num:0
s115.ctg000266l_864 # 1049500 # 1053066 # 1 # ID=1_864;partial=00;start_type=TTG;rbs_motif=AAGGA;rbs_spacer=7bp;gc_cont=0.658	metabat2_6755_HET_CTRL_hifiasm.331	s115.ctg000266l_864	1049500	1053066	Strict	2000	2210.65	Bifidobacterium adolescentis rpoB mutants conferring resistance to rifampicin	92.23	3004480	protein homolog model	rifamycin antibiotic	antibiotic target alteration; antibiotic target replacement	rifamycin-resistant beta-subunit of RNA polymerase (rpoB)	100.17	gnl|BL_ORD_ID|4719|hsp_num:0
k87_4859175_13 # 10031 # 11434 # 1 # ID=43_13;partial=00;start_type=ATG;rbs_motif=None;rbs_spacer=None;gc_cont=0.719	metabat2_coassembly_bwa.882	k87_4859175_13	10031	11434	Strict	50	83.9593	vanY gene in vanB cluster	31.75	3002956	protein homolog model	glycopeptide antibiotic	antibiotic target alteration	vanY; glycopeptide resistance gene cluster	174.25	gnl|BL_ORD_ID|602|hsp_num:0
k87_3022143_3 # 3359 # 4363 # 1 # ID=71_3;partial=00;start_type=GTG;rbs_motif=AGGA/GGAG/GAGG;rbs_spacer=11-12bp;gc_cont=0.727	metabat2_coassembly_bwa.882	k87_3022143_3	3359	4363	Strict	50	94.7449	vanY gene in vanG cluster	35.33	3002959	protein homolog model	glycopeptide antibiotic	antibiotic target alteration	vanY; glycopeptide resistance gene cluster	119.71	gnl|BL_ORD_ID|4730|hsp_num:0
k87_4236913_3 # 670 # 1263 # 1 # ID=165_3;partial=00;start_type=ATG;rbs_motif=None;rbs_spacer=None;gc_cont=0.694	metabat2_coassembly_bwa.882	k87_4236913_3	670	1263	Strict	50	51.6026	vanY gene in vanB cluster	30.63	3002956	protein homolog model	glycopeptide antibiotic	antibiotic target alteration	vanY; glycopeptide resistance gene cluster	73.51	gnl|BL_ORD_ID|602|hsp_num:0
k87_55794_14 # 16603 # 17670 # -1 # ID=7_14;partial=00;start_type=ATG;rbs_motif=GGA/GAG/AGG;rbs_spacer=5-10bp;gc_cont=0.364	metabat2_coassembly_bwa.52	k87_55794_14	16603	17670	Strict	250	278.485	vanG	41.13	3002909	protein homolog model	glycopeptide antibiotic	antibiotic target alteration	glycopeptide resistance gene cluster; Van ligase	101.72	gnl|BL_ORD_ID|1069|hsp_num:0
k87_1961508_13 # 14155 # 15129 # 1 # ID=16_13;partial=00;start_type=GTG;rbs_motif=None;rbs_spacer=None;gc_cont=0.381	metabat2_coassembly_bwa.52	k87_1961508_13	14155	15129	Strict	50	140.969	vanY gene in vanB cluster	42.19	3002956	protein homolog model	glycopeptide antibiotic	antibiotic target alteration	vanY; glycopeptide resistance gene cluster	120.9	gnl|BL_ORD_ID|602|hsp_num:0
k87_238777_15 # 13075 # 14256 # -1 # ID=42_15;partial=00;start_type=TTG;rbs_motif=AGGAG;rbs_spacer=5-10bp;gc_cont=0.354	metabat2_coassembly_bwa.52	k87_238777_15	13075	14256	Strict	175	250.751	vanT gene in vanG cluster	35.56	3002972	protein homolog model	glycopeptide antibiotic	antibiotic target alteration	glycopeptide resistance gene cluster; vanT	55.2	gnl|BL_ORD_ID|1522|hsp_num:0
k87_2884567_70 # 65742 # 66380 # -1 # ID=44_70;partial=01;start_type=Edge;rbs_motif=None;rbs_spacer=None;gc_cont=0.346	metabat2_coassembly_bwa.52	k87_2884567_70	65742	66380	Strict	50	105.531	vanY gene in vanA cluster	32.82	3002955	protein homolog model	glycopeptide antibiotic	antibiotic target alteration	vanY; glycopeptide resistance gene cluster	69.97	gnl|BL_ORD_ID|4667|hsp_num:0
k87_4089575_1 # 2 # 1075 # -1 # ID=1_1;partial=10;start_type=ATG;rbs_motif=GGAGG;rbs_spacer=5-10bp;gc_cont=0.669	metabat2_coassembly_bwa.877	k87_4089575_1	2	1075	Strict	175	256.914	vanT gene in vanG cluster	41.89	3002972	protein homolog model	glycopeptide antibiotic	antibiotic target alteration	glycopeptide resistance gene cluster; vanT	50.28	gnl|BL_ORD_ID|1522|hsp_num:0
k87_4089575_2 # 1072 # 1809 # -1 # ID=1_2;partial=00;start_type=ATG;rbs_motif=None;rbs_spacer=None;gc_cont=0.688	metabat2_coassembly_bwa.877	k87_4089575_2	1072	1809	Strict	125	187.193	vanXY gene in vanG cluster	41.91	3003069	protein homolog model	glycopeptide antibiotic	antibiotic target alteration	glycopeptide resistance gene cluster; vanXY	96.46	gnl|BL_ORD_ID|304|hsp_num:0
k87_4089575_3 # 1806 # 2852 # -1 # ID=1_3;partial=00;start_type=ATG;rbs_motif=AGGAGG;rbs_spacer=5-10bp;gc_cont=0.682	metabat2_coassembly_bwa.877	k87_4089575_3	1806	2852	Strict	250	406.757	vanG	53.01	3002909	protein homolog model	glycopeptide antibiotic	antibiotic target alteration	glycopeptide resistance gene cluster; Van ligase	99.71	gnl|BL_ORD_ID|1069|hsp_num:0
k87_5595652_18 # 15126 # 15929 # -1 # ID=28_18;partial=00;start_type=ATG;rbs_motif=None;rbs_spacer=None;gc_cont=0.662	metabat2_coassembly_bwa.877	k87_5595652_18	15126	15929	Strict	50	102.449	vanY gene in vanB cluster	32.39	3002956	protein homolog model	glycopeptide antibiotic	antibiotic target alteration	vanY; glycopeptide resistance gene cluster	99.63	gnl|BL_ORD_ID|602|hsp_num:0
k87_5595652_29 # 27904 # 28686 # -1 # ID=28_29;partial=00;start_type=ATG;rbs_motif=AGGAG;rbs_spacer=5-10bp;gc_cont=0.664	metabat2_coassembly_bwa.877	k87_5595652_29	27904	28686	Strict	50	135.191	vanY gene in vanB cluster	41.34	3002956	protein homolog model	glycopeptide antibiotic	antibiotic target alteration	vanY; glycopeptide resistance gene cluster	97.01	gnl|BL_ORD_ID|602|hsp_num:0
k87_1526009_8 # 8676 # 9731 # -1 # ID=48_8;partial=00;start_type=ATG;rbs_motif=GGAG/GAGG;rbs_spacer=5-10bp;gc_cont=0.675	metabat2_coassembly_bwa.877	k87_1526009_8	8676	9731	Strict	250	293.508	vanG	43.1	3002909	protein homolog model	glycopeptide antibiotic	antibiotic target alteration	glycopeptide resistance gene cluster; Van ligase	100.57	gnl|BL_ORD_ID|1069|hsp_num:0
k87_4136860_15 # 16733 # 18397 # -1 # ID=50_15;partial=00;start_type=ATG;rbs_motif=GGAGG;rbs_spacer=5-10bp;gc_cont=0.670	metabat2_coassembly_bwa.877	k87_4136860_15	16733	18397	Strict	50	112.464	vanW gene in vanI cluster	28.61	3003724	protein homolog model	glycopeptide antibiotic	antibiotic target alteration	vanW; glycopeptide resistance gene cluster	148.53	gnl|BL_ORD_ID|4746|hsp_num:0
k87_3403109_16 # 10933 # 11946 # -1 # ID=53_16;partial=01;start_type=Edge;rbs_motif=None;rbs_spacer=None;gc_cont=0.726	metabat2_coassembly_bwa.877	k87_3403109_16	10933	11946	Strict	175	294.278	vanT gene in vanG cluster	44.08	3002972	protein homolog model	glycopeptide antibiotic	antibiotic target alteration	glycopeptide resistance gene cluster; vanT	47.33	gnl|BL_ORD_ID|1522|hsp_num:0
k87_2822907_13 # 11289 # 12491 # 1 # ID=182_13;partial=00;start_type=GTG;rbs_motif=GGAG/GAGG;rbs_spacer=5-10bp;gc_cont=0.645	metabat2_coassembly_bwa.877	k87_2822907_13	11289	12491	Strict	50	57.3806	vanW gene in vanI cluster	25.83	3003724	protein homolog model	glycopeptide antibiotic	antibiotic target alteration	vanW; glycopeptide resistance gene cluster	107.24	gnl|BL_ORD_ID|4746|hsp_num:0
k87_3645099_1 # 364 # 1551 # -1 # ID=218_1;partial=00;start_type=ATG;rbs_motif=AGGAGG;rbs_spacer=3-4bp;gc_cont=0.639	metabat2_coassembly_bwa.877	k87_3645099_1	364	1551	Strict	175	257.299	vanT gene in vanG cluster	37.14	3002972	protein homolog model	glycopeptide antibiotic	antibiotic target alteration	glycopeptide resistance gene cluster; vanT	55.48	gnl|BL_ORD_ID|1522|hsp_num:0
k87_5274832_10 # 9688 # 10548 # -1 # ID=24_10;partial=00;start_type=ATG;rbs_motif=AGGAG;rbs_spacer=5-10bp;gc_cont=0.630	metabat2_coassembly_bwa.582	k87_5274832_10	9688	10548	Strict	50	126.716	vanY gene in vanB cluster	37.64	3002956	protein homolog model	glycopeptide antibiotic	antibiotic target alteration	vanY; glycopeptide resistance gene cluster	106.72	gnl|BL_ORD_ID|602|hsp_num:0
k87_1949440_17 # 16955 # 18037 # -1 # ID=33_17;partial=00;start_type=ATG;rbs_motif=GGAGG;rbs_spacer=5-10bp;gc_cont=0.664	metabat2_coassembly_bwa.582	k87_1949440_17	16955	18037	Strict	250	301.982	vanG	42.09	3002909	protein homolog model	glycopeptide antibiotic	antibiotic target alteration	glycopeptide resistance gene cluster; Van ligase	103.15	gnl|BL_ORD_ID|1069|hsp_num:0
k87_582388_4 # 2693 # 4372 # 1 # ID=97_4;partial=00;start_type=ATG;rbs_motif=AGGAG;rbs_spacer=5-10bp;gc_cont=0.682	metabat2_coassembly_bwa.582	k87_582388_4	2693	4372	Strict	50	129.028	vanW gene in vanI cluster	31.58	3003724	protein homolog model	glycopeptide antibiotic	antibiotic target alteration	vanW; glycopeptide resistance gene cluster	149.87	gnl|BL_ORD_ID|4746|hsp_num:0
k87_1352725_6 # 7191 # 8501 # 1 # ID=103_6;partial=00;start_type=TTG;rbs_motif=AGGA;rbs_spacer=5-10bp;gc_cont=0.655	metabat2_coassembly_bwa.582	k87_1352725_6	7191	8501	Strict	175	231.491	vanT gene in vanG cluster	35.01	3002972	protein homolog model	glycopeptide antibiotic	antibiotic target alteration	glycopeptide resistance gene cluster; vanT	61.24	gnl|BL_ORD_ID|1522|hsp_num:0
s5159.ctg006586l_938 # 917052 # 918119 # 1 # ID=1_938;partial=00;start_type=TTG;rbs_motif=AGG;rbs_spacer=10bp;gc_cont=0.550	metabat2_pooled_hifiasm.578	s5159.ctg006586l_938	917052	918119	Strict	250	268.085	vanG	40.62	3002909	protein homolog model	glycopeptide antibiotic	antibiotic target alteration	glycopeptide resistance gene cluster; Van ligase	101.72	gnl|BL_ORD_ID|1069|hsp_num:0
s5159.ctg006586l_1296 # 1299914 # 1300408 # -1 # ID=1_1296;partial=00;start_type=ATG;rbs_motif=GGAG;rbs_spacer=8bp;gc_cont=0.335	metabat2_pooled_hifiasm.578	s5159.ctg006586l_1296	1299914	1300408	Strict	300	329.717	lnuC	97.56	3002837	protein homolog model	lincosamide antibiotic	antibiotic inactivation	lincosamide nucleotidyltransferase (LNU)	100	gnl|BL_ORD_ID|343|hsp_num:0
s2.ctg008618l_16 # 12358 # 13545 # 1 # ID=3_16;partial=00;start_type=ATG;rbs_motif=AGGGGG;rbs_spacer=8bp;gc_cont=0.574	metabat2_pooled_hifiasm.578	s2.ctg008618l_16	12358	13545	Strict	175	255.758	vanT gene in vanG cluster	37.77	3002972	protein homolog model	glycopeptide antibiotic	antibiotic target alteration	glycopeptide resistance gene cluster; vanT	55.48	gnl|BL_ORD_ID|1522|hsp_num:0
s2.ctg008618l_143 # 141269 # 142231 # 1 # ID=3_143;partial=00;start_type=ATG;rbs_motif=GGTGA;rbs_spacer=4bp;gc_cont=0.557	metabat2_pooled_hifiasm.578	s2.ctg008618l_143	141269	142231	Strict	50	147.517	vanY gene in vanB cluster	41.18	3002956	protein homolog model	glycopeptide antibiotic	antibiotic target alteration	vanY; glycopeptide resistance gene cluster	119.4	gnl|BL_ORD_ID|602|hsp_num:0
s8922.ctg011104l_220 # 239847 # 242108 # 1 # ID=4_220;partial=00;start_type=GTG;rbs_motif=AGG;rbs_spacer=11bp;gc_cont=0.568	metabat2_pooled_hifiasm.578	s8922.ctg011104l_220	239847	242108	Strict	50	123.25	vanY gene in vanB cluster	40.98	3002956	protein homolog model	glycopeptide antibiotic	antibiotic target alteration	vanY; glycopeptide resistance gene cluster	280.97	gnl|BL_ORD_ID|602|hsp_num:0
s8922.ctg011104l_234 # 254528 # 255883 # 1 # ID=4_234;partial=00;start_type=GTG;rbs_motif=GAGG;rbs_spacer=7bp;gc_cont=0.530	metabat2_pooled_hifiasm.578	s8922.ctg011104l_234	254528	255883	Strict	50	147.517	vanY gene in vanB cluster	44.02	3002956	protein homolog model	glycopeptide antibiotic	antibiotic target alteration	vanY; glycopeptide resistance gene cluster	168.28	gnl|BL_ORD_ID|602|hsp_num:0
s20424.ctg025853l_1 # 19 # 1938 # -1 # ID=5_1;partial=00;start_type=ATG;rbs_motif=AGGGAG;rbs_spacer=9bp;gc_cont=0.531	metabat2_pooled_hifiasm.578	s20424.ctg025853l_1	19	1938	Perfect	300	1314.67	tet(W)	100	3000194	protein homolog model	tetracycline antibiotic	antibiotic target protection	tetracycline-resistant ribosomal protection protein	100	gnl|BL_ORD_ID|456|hsp_num:0
contig_19169_191 # 188504 # 189295 # -1 # ID=3_191;partial=00;start_type=ATG;rbs_motif=GGA/GAG/AGG;rbs_spacer=5-10bp;gc_cont=0.227	metabat2_6737_HOM_CTRL_metaflye.82	contig_19169_191	188504	189295	Strict	50	186.808	vanY gene in vanG cluster	49.46	3002959	protein homolog model	glycopeptide antibiotic	antibiotic target alteration	vanY; glycopeptide resistance gene cluster	94.27	gnl|BL_ORD_ID|4730|hsp_num:0
contig_19169_597 # 692183 # 693874 # 1 # ID=3_597;partial=00;start_type=ATG;rbs_motif=AGGAG;rbs_spacer=5-10bp;gc_cont=0.261	metabat2_6737_HOM_CTRL_metaflye.82	contig_19169_597	692183	693874	Strict	50	127.102	vanW gene in vanI cluster	36.41	3003724	protein homolog model	glycopeptide antibiotic	antibiotic target alteration	vanW; glycopeptide resistance gene cluster	150.94	gnl|BL_ORD_ID|4746|hsp_num:0
contig_2798_347 # 337309 # 337977 # 1 # ID=4_347;partial=00;start_type=ATG;rbs_motif=AGGAG;rbs_spacer=5-10bp;gc_cont=0.253	metabat2_6737_HOM_CTRL_metaflye.82	contig_2798_347	337309	337977	Strict	50	99.3673	vanW gene in vanI cluster	35.95	3003724	protein homolog model	glycopeptide antibiotic	antibiotic target alteration	vanW; glycopeptide resistance gene cluster	59.52	gnl|BL_ORD_ID|4746|hsp_num:0
contig_2798_396 # 387120 # 389042 # -1 # ID=4_396;partial=00;start_type=ATG;rbs_motif=GGAG/GAGG;rbs_spacer=5-10bp;gc_cont=0.305	metabat2_6737_HOM_CTRL_metaflye.82	contig_2798_396	387120	389042	Strict	300	1302.73	tet(44)	98.91	3000556	protein homolog model	tetracycline antibiotic	antibiotic target protection	tetracycline-resistant ribosomal protection protein	100	gnl|BL_ORD_ID|1197|hsp_num:0
contig_17144_1 # 1 # 912 # 1 # ID=1_1;partial=10;start_type=Edge;rbs_motif=None;rbs_spacer=None;gc_cont=0.531	6755_HET_CTRL_contig_17144_metaflye_large	contig_17144_1	1	912	Strict	300	618.231	tet(W)	100	3000194	protein homolog model	tetracycline antibiotic	antibiotic target protection	tetracycline-resistant ribosomal protection protein	47.42	gnl|BL_ORD_ID|456|hsp_num:0
contig_17144_840 # 866997 # 868478 # -1 # ID=1_840;partial=00;start_type=TTG;rbs_motif=AGG;rbs_spacer=8bp;gc_cont=0.586	6755_HET_CTRL_contig_17144_metaflye_large	contig_17144_840	866997	868478	Strict	50	115.546	vanW gene in vanI cluster	32.21	3003724	protein homolog model	glycopeptide antibiotic	antibiotic target alteration	vanW; glycopeptide resistance gene cluster	132.17	gnl|BL_ORD_ID|4746|hsp_num:0
contig_17144_1119 # 1185898 # 1187097 # -1 # ID=1_1119;partial=00;start_type=ATG;rbs_motif=AGGA;rbs_spacer=12bp;gc_cont=0.581	6755_HET_CTRL_contig_17144_metaflye_large	contig_17144_1119	1185898	1187097	Strict	175	237.654	vanT gene in vanG cluster	35.69	3002972	protein homolog model	glycopeptide antibiotic	antibiotic target alteration	glycopeptide resistance gene cluster; vanT	56.04	gnl|BL_ORD_ID|1522|hsp_num:0
contig_17144_1125 # 1192899 # 1193345 # 1 # ID=1_1125;partial=00;start_type=ATG;rbs_motif=AGGAGG;rbs_spacer=8bp;gc_cont=0.562	6755_HET_CTRL_contig_17144_metaflye_large	contig_17144_1125	1192899	1193345	Strict	150	165.236	FosXCC	53.38	3003208	protein homolog model	phosphonic acid antibiotic	antibiotic inactivation	fosfomycin thiol transferase	104.96	gnl|BL_ORD_ID|4902|hsp_num:0
contig_17144_1991 # 2091176 # 2092336 # 1 # ID=1_1991;partial=00;start_type=ATG;rbs_motif=GAGG;rbs_spacer=6bp;gc_cont=0.583	6755_HET_CTRL_contig_17144_metaflye_large	contig_17144_1991	2091176	2092336	Strict	175	239.195	vanT gene in vanG cluster	34.06	3002972	protein homolog model	glycopeptide antibiotic	antibiotic target alteration	glycopeptide resistance gene cluster; vanT	54.21	gnl|BL_ORD_ID|1522|hsp_num:0
contig_17144_2560 # 2745239 # 2747158 # 1 # ID=1_2560;partial=00;start_type=ATG;rbs_motif=GGAGG;rbs_spacer=8bp;gc_cont=0.531	6755_HET_CTRL_contig_17144_metaflye_large	contig_17144_2560	2745239	2747158	Perfect	300	1314.67	tet(W)	100	3000194	protein homolog model	tetracycline antibiotic	antibiotic target protection	tetracycline-resistant ribosomal protection protein	100	gnl|BL_ORD_ID|456|hsp_num:0
k87_285417_24 # 24319 # 25938 # -1 # ID=23_24;partial=00;start_type=ATG;rbs_motif=TAA;rbs_spacer=11bp;gc_cont=0.398	metabat2_XCR1_HET_6741_bwa.145	k87_285417_24	24319	25938	Strict	50	110.153	vanW gene in vanI cluster	27.95	3003724	protein homolog model	glycopeptide antibiotic	antibiotic target alteration	vanW; glycopeptide resistance gene cluster	144.5	gnl|BL_ORD_ID|4746|hsp_num:0
k87_78567_61 # 65659 # 66840 # -1 # ID=24_61;partial=00;start_type=ATG;rbs_motif=None;rbs_spacer=None;gc_cont=0.376	metabat2_XCR1_HET_6741_bwa.145	k87_78567_61	65659	66840	Strict	175	227.639	vanT gene in vanG cluster	34.69	3002972	protein homolog model	glycopeptide antibiotic	antibiotic target alteration	glycopeptide resistance gene cluster; vanT	55.2	gnl|BL_ORD_ID|1522|hsp_num:0
k87_286285_23 # 23017 # 24075 # -1 # ID=26_23;partial=00;start_type=ATG;rbs_motif=TAA;rbs_spacer=12bp;gc_cont=0.373	metabat2_XCR1_HET_6741_bwa.145	k87_286285_23	23017	24075	Strict	250	253.062	vanG	42.33	3002909	protein homolog model	glycopeptide antibiotic	antibiotic target alteration	glycopeptide resistance gene cluster; Van ligase	100.86	gnl|BL_ORD_ID|1069|hsp_num:0
k87_14774_1 # 1 # 1941 # -1 # ID=35_1;partial=10;start_type=ATG;rbs_motif=AATAA;rbs_spacer=13bp;gc_cont=0.399	metabat2_XCR1_HET_6741_bwa.145	k87_14774_1	1	1941	Strict	300	308.916	tet(36)	31.74	3000197	protein homolog model	tetracycline antibiotic	antibiotic target protection	tetracycline-resistant ribosomal protection protein	101.09	gnl|BL_ORD_ID|1675|hsp_num:0
contig_21843_219 # 285812 # 286966 # 1 # ID=1_219;partial=00;start_type=ATG;rbs_motif=AGGGGG;rbs_spacer=9bp;gc_cont=0.614	metabat2_pooled_metaflye.112	contig_21843_219	285812	286966	Strict	175	186.037	vanT gene in vanG cluster	33.16	3002972	protein homolog model	glycopeptide antibiotic	antibiotic target alteration	glycopeptide resistance gene cluster; vanT	53.93	gnl|BL_ORD_ID|1522|hsp_num:0
contig_21843_565 # 694555 # 696558 # 1 # ID=1_565;partial=00;start_type=ATG;rbs_motif=AGGGGG;rbs_spacer=7bp;gc_cont=0.693	metabat2_pooled_metaflye.112	contig_21843_565	694555	696558	Strict	300	306.99	tet(Q)	30.86	3000191	protein homolog model	tetracycline antibiotic	antibiotic target protection	tetracycline-resistant ribosomal protection protein	101.52	gnl|BL_ORD_ID|1219|hsp_num:0
contig_21843_1860 # 2155936 # 2156673 # -1 # ID=1_1860;partial=00;start_type=ATG;rbs_motif=AAGGAG;rbs_spacer=7bp;gc_cont=0.332	metabat2_pooled_metaflye.112	contig_21843_1860	2155936	2156673	Strict	400	489.189	ErmB	97.96	3000375	protein homolog model	macrolide antibiotic; lincosamide antibiotic; streptogramin antibiotic; streptogramin A antibiotic; streptogramin B antibiotic	antibiotic target alteration	Erm 23S ribosomal RNA methyltransferase	98.79	gnl|BL_ORD_ID|1424|hsp_num:0
contig_21843_2014 # 2329755 # 2330738 # 1 # ID=1_2014;partial=00;start_type=ATG;rbs_motif=AAAGG;rbs_spacer=5bp;gc_cont=0.667	metabat2_pooled_metaflye.112	contig_21843_2014	2329755	2330738	Strict	200	228.024	vanH gene in vanO cluster	40.66	3002948	protein homolog model	glycopeptide antibiotic	antibiotic target alteration	vanH; glycopeptide resistance gene cluster	93.43	gnl|BL_ORD_ID|761|hsp_num:0
s20.ctg000116l_784 # 857310 # 858422 # 1 # ID=1_784;partial=00;start_type=ATG;rbs_motif=AGGAGG;rbs_spacer=5bp;gc_cont=0.680	6737_HOM_CTRL_s20.ctg000116l_hifiasm_large	s20.ctg000116l_784	857310	858422	Strict	175	233.032	vanT gene in vanG cluster	37.87	3002972	protein homolog model	glycopeptide antibiotic	antibiotic target alteration	glycopeptide resistance gene cluster; vanT	51.97	gnl|BL_ORD_ID|1522|hsp_num:0
s20.ctg000116l_787 # 860602 # 862446 # 1 # ID=1_787;partial=00;start_type=ATG;rbs_motif=AGGGGG;rbs_spacer=7bp;gc_cont=0.668	6737_HOM_CTRL_s20.ctg000116l_hifiasm_large	s20.ctg000116l_787	860602	862446	Strict	50	117.857	vanW gene in vanI cluster	30	3003724	protein homolog model	glycopeptide antibiotic	antibiotic target alteration	vanW; glycopeptide resistance gene cluster	164.61	gnl|BL_ORD_ID|4746|hsp_num:0
s20.ctg000116l_1225 # 1338740 # 1340731 # 1 # ID=1_1225;partial=00;start_type=ATG;rbs_motif=AGGGAG;rbs_spacer=5bp;gc_cont=0.699	6737_HOM_CTRL_s20.ctg000116l_hifiasm_large	s20.ctg000116l_1225	1338740	1340731	Strict	50	94.3597	vanW gene in vanI cluster	33.6	3003724	protein homolog model	glycopeptide antibiotic	antibiotic target alteration	vanW; glycopeptide resistance gene cluster	177.75	gnl|BL_ORD_ID|4746|hsp_num:0
s20.ctg000116l_1320 # 1455071 # 1456408 # -1 # ID=1_1320;partial=00;start_type=ATG;rbs_motif=AGG;rbs_spacer=15bp;gc_cont=0.724	6737_HOM_CTRL_s20.ctg000116l_hifiasm_large	s20.ctg000116l_1320	1455071	1456408	Strict	50	115.161	vanW gene in vanI cluster	35.17	3003724	protein homolog model	glycopeptide antibiotic	antibiotic target alteration	vanW; glycopeptide resistance gene cluster	119.3	gnl|BL_ORD_ID|4746|hsp_num:0
s20.ctg000116l_1582 # 1761907 # 1762392 # -1 # ID=1_1582;partial=00;start_type=ATG;rbs_motif=GGGGG;rbs_spacer=9bp;gc_cont=0.722	6737_HOM_CTRL_s20.ctg000116l_hifiasm_large	s20.ctg000116l_1582	1761907	1762392	Strict	150	179.104	nimG	51.57	3007109	protein homolog model	nitroimidazole antibiotic	antibiotic inactivation	nitroimidazole reductase	98.17	gnl|BL_ORD_ID|4786|hsp_num:0
NODE_34_length_352473_cov_47.147158_138 # 183611 # 186721 # 1 # ID=2_138;partial=00;start_type=ATG;rbs_motif=None;rbs_spacer=None;gc_cont=0.580	metabat2_6755_HET_CTRL_hybrid.286	NODE_34_length_352473_cov_47.147158_138	183611	186721	Strict	750	781.171	adeF	42.71	3000777	protein homolog model	fluoroquinolone antibiotic; tetracycline antibiotic	antibiotic efflux	resistance-nodulation-cell division (RND) antibiotic efflux pump	97.83	gnl|BL_ORD_ID|132|hsp_num:0
NODE_407_length_104436_cov_75.186624_33 # 32274 # 34766 # 1 # ID=11_33;partial=00;start_type=ATG;rbs_motif=None;rbs_spacer=None;gc_cont=0.588	metabat2_6755_HET_CTRL_hybrid.286	NODE_407_length_104436_cov_75.186624_33	32274	34766	Strict	175	190.66	vanT gene in vanG cluster	34.93	3002972	protein homolog model	glycopeptide antibiotic	antibiotic target alteration	glycopeptide resistance gene cluster; vanT	116.57	gnl|BL_ORD_ID|1522|hsp_num:0
s7.ctg000012c_487 # 572917 # 574083 # 1 # ID=1_487;partial=00;start_type=ATG;rbs_motif=AGGGGA;rbs_spacer=7bp;gc_cont=0.701	metabat2_pooled_hifiasm.989	s7.ctg000012c_487	572917	574083	Strict	175	211.075	vanT gene in vanG cluster	34.36	3002972	protein homolog model	glycopeptide antibiotic	antibiotic target alteration	glycopeptide resistance gene cluster; vanT	54.49	gnl|BL_ORD_ID|1522|hsp_num:0
s7.ctg000012c_510 # 601895 # 602386 # -1 # ID=1_510;partial=00;start_type=ATG;rbs_motif=GGAGG;rbs_spacer=5bp;gc_cont=0.652	metabat2_pooled_hifiasm.989	s7.ctg000012c_510	601895	602386	Strict	150	192.971	nimG	55.83	3007109	protein homolog model	nitroimidazole antibiotic	antibiotic inactivation	nitroimidazole reductase	99.39	gnl|BL_ORD_ID|4786|hsp_num:0
s7.ctg000012c_708 # 816378 # 817361 # -1 # ID=1_708;partial=00;start_type=ATG;rbs_motif=AGAGG;rbs_spacer=6bp;gc_cont=0.713	metabat2_pooled_hifiasm.989	s7.ctg000012c_708	816378	817361	Strict	200	241.121	vanH gene in vanB cluster	45.07	3002943	protein homolog model	glycopeptide antibiotic	antibiotic target alteration	vanH; glycopeptide resistance gene cluster	101.24	gnl|BL_ORD_ID|4673|hsp_num:0
s7.ctg000012c_999 # 1137156 # 1138196 # 1 # ID=1_999;partial=00;start_type=ATG;rbs_motif=AAGGG;rbs_spacer=6bp;gc_cont=0.738	metabat2_pooled_hifiasm.989	s7.ctg000012c_999	1137156	1138196	Strict	250	270.781	vanG	39.88	3002909	protein homolog model	glycopeptide antibiotic	antibiotic target alteration	glycopeptide resistance gene cluster; Van ligase	99.14	gnl|BL_ORD_ID|1069|hsp_num:0
s7.ctg000012c_2061 # 2310341 # 2312347 # -1 # ID=1_2061;partial=00;start_type=GTG;rbs_motif=AAGGA;rbs_spacer=12bp;gc_cont=0.734	metabat2_pooled_hifiasm.989	s7.ctg000012c_2061	2310341	2312347	Strict	300	302.368	tet(36)	30.45	3000197	protein homolog model	tetracycline antibiotic	antibiotic target protection	tetracycline-resistant ribosomal protection protein	104.38	gnl|BL_ORD_ID|1675|hsp_num:0
k87_4534_10 # 6627 # 9434 # -1 # ID=52_10;partial=00;start_type=ATG;rbs_motif=GGA/GAG/AGG;rbs_spacer=5-10bp;gc_cont=0.569	metabat2_XCR1_HOM_6740_bwa.31	k87_4534_10	6627	9434	Strict	300	304.679	tet(36)	31.55	3000197	protein homolog model	tetracycline antibiotic	antibiotic target protection	tetracycline-resistant ribosomal protection protein	146.09	gnl|BL_ORD_ID|1675|hsp_num:0
k87_476707_3 # 2814 # 4730 # 1 # ID=143_3;partial=00;start_type=TTG;rbs_motif=AGGAG(G)/GGAGG;rbs_spacer=13-15bp;gc_cont=0.562	metabat2_XCR1_HOM_6740_bwa.31	k87_476707_3	2814	4730	Strict	50	135.961	vanW gene in vanI cluster	41.05	3003724	protein homolog model	glycopeptide antibiotic	antibiotic target alteration	vanW; glycopeptide resistance gene cluster	171.05	gnl|BL_ORD_ID|4746|hsp_num:0
k87_711122_17 # 16232 # 17386 # -1 # ID=156_17;partial=00;start_type=ATG;rbs_motif=AGGA/GGAG/GAGG;rbs_spacer=11-12bp;gc_cont=0.534	metabat2_XCR1_HOM_6740_bwa.31	k87_711122_17	16232	17386	Strict	175	221.09	vanT gene in vanG cluster	34.22	3002972	protein homolog model	glycopeptide antibiotic	antibiotic target alteration	glycopeptide resistance gene cluster; vanT	53.93	gnl|BL_ORD_ID|1522|hsp_num:0
k87_387338_4 # 2160 # 3617 # -1 # ID=167_4;partial=00;start_type=ATG;rbs_motif=AGxAGG/AGGxGG;rbs_spacer=5-10bp;gc_cont=0.512	metabat2_XCR1_HOM_6740_bwa.31	k87_387338_4	2160	3617	Strict	50	125.561	vanW gene in vanI cluster	30.72	3003724	protein homolog model	glycopeptide antibiotic	antibiotic target alteration	vanW; glycopeptide resistance gene cluster	130.03	gnl|BL_ORD_ID|4746|hsp_num:0
k87_622675_5 # 2972 # 4033 # 1 # ID=181_5;partial=00;start_type=ATG;rbs_motif=GGAGG;rbs_spacer=5-10bp;gc_cont=0.580	metabat2_XCR1_HOM_6740_bwa.31	k87_622675_5	2972	4033	Strict	250	252.292	vanG	40	3002909	protein homolog model	glycopeptide antibiotic	antibiotic target alteration	glycopeptide resistance gene cluster; Van ligase	101.15	gnl|BL_ORD_ID|1069|hsp_num:0
NODE_347_length_114417_cov_4.074343_51 # 48908 # 49894 # 1 # ID=9_51;partial=00;start_type=ATG;rbs_motif=AGxAGG/AGGxGG;rbs_spacer=5-10bp;gc_cont=0.441	metabat2_6755_HET_CTRL_hybrid.175	NODE_347_length_114417_cov_4.074343_51	48908	49894	Strict	200	268.085	vanH gene in vanO cluster	40.75	3002948	protein homolog model	glycopeptide antibiotic	antibiotic target alteration	vanH; glycopeptide resistance gene cluster	93.71	gnl|BL_ORD_ID|761|hsp_num:0
NODE_1538_length_44747_cov_4.824599_23 # 22119 # 23285 # 1 # ID=22_23;partial=00;start_type=ATG;rbs_motif=AGGAGG;rbs_spacer=5-10bp;gc_cont=0.449	metabat2_6755_HET_CTRL_hybrid.175	NODE_1538_length_44747_cov_4.824599_23	22119	23285	Strict	175	267.314	vanT gene in vanG cluster	39.84	3002972	protein homolog model	glycopeptide antibiotic	antibiotic target alteration	glycopeptide resistance gene cluster; vanT	54.49	gnl|BL_ORD_ID|1522|hsp_num:0
NODE_2019_length_36681_cov_6.034620_33 # 33623 # 34105 # -1 # ID=24_33;partial=00;start_type=ATG;rbs_motif=AGGAGG;rbs_spacer=5-10bp;gc_cont=0.437	metabat2_6755_HET_CTRL_hybrid.175	NODE_2019_length_36681_cov_6.034620_33	33623	34105	Strict	150	178.718	nimG	53.46	3007109	protein homolog model	nitroimidazole antibiotic	antibiotic inactivation	nitroimidazole reductase	97.56	gnl|BL_ORD_ID|4786|hsp_num:0
k87_203531_8 # 6589 # 7929 # -1 # ID=18_8;partial=00;start_type=ATG;rbs_motif=None;rbs_spacer=None;gc_cont=0.301	metabat2_XCR1_HOM_7857_bwa.169	k87_203531_8	6589	7929	Strict	50	125.561	vanW gene in vanI cluster	32.2	3003724	protein homolog model	glycopeptide antibiotic	antibiotic target alteration	vanW; glycopeptide resistance gene cluster	119.57	gnl|BL_ORD_ID|4746|hsp_num:0
k87_344474_26 # 22284 # 23030 # -1 # ID=47_26;partial=00;start_type=GTG;rbs_motif=None;rbs_spacer=None;gc_cont=0.289	metabat2_XCR1_HOM_7857_bwa.169	k87_344474_26	22284	23030	Strict	50	85.8853	vanW gene in vanI cluster	33.97	3003724	protein homolog model	glycopeptide antibiotic	antibiotic target alteration	vanW; glycopeptide resistance gene cluster	66.49	gnl|BL_ORD_ID|4746|hsp_num:0
k87_682239_4 # 5480 # 6295 # 1 # ID=71_4;partial=00;start_type=ATG;rbs_motif=AGGA;rbs_spacer=5-10bp;gc_cont=0.275	metabat2_XCR1_HOM_7857_bwa.169	k87_682239_4	5480	6295	Strict	50	196.438	vanY gene in vanB cluster	40.6	3002956	protein homolog model	glycopeptide antibiotic	antibiotic target alteration	vanY; glycopeptide resistance gene cluster	101.12	gnl|BL_ORD_ID|602|hsp_num:0
k87_777631_3 # 1937 # 3895 # 1 # ID=127_3;partial=00;start_type=ATG;rbs_motif=GGA/GAG/AGG;rbs_spacer=5-10bp;gc_cont=0.277	metabat2_XCR1_HOM_7857_bwa.169	k87_777631_3	1937	3895	Strict	50	116.701	vanW gene in vanI cluster	41.5	3003724	protein homolog model	glycopeptide antibiotic	antibiotic target alteration	vanW; glycopeptide resistance gene cluster	174.8	gnl|BL_ORD_ID|4746|hsp_num:0
k87_1990844_3 # 2162 # 3181 # 1 # ID=110_3;partial=00;start_type=ATG;rbs_motif=None;rbs_spacer=None;gc_cont=0.490	metabat2_coassembly_bwa.90	k87_1990844_3	2162	3181	Strict	50	141.354	vanY gene in vanB cluster	40.32	3002956	protein homolog model	glycopeptide antibiotic	antibiotic target alteration	vanY; glycopeptide resistance gene cluster	126.49	gnl|BL_ORD_ID|602|hsp_num:0
k87_3113112_3 # 2305 # 3222 # -1 # ID=114_3;partial=00;start_type=ATG;rbs_motif=GGAG/GAGG;rbs_spacer=5-10bp;gc_cont=0.508	metabat2_coassembly_bwa.90	k87_3113112_3	2305	3222	Strict	50	184.882	vanY gene in vanB cluster	41.86	3002956	protein homolog model	glycopeptide antibiotic	antibiotic target alteration	vanY; glycopeptide resistance gene cluster	113.81	gnl|BL_ORD_ID|602|hsp_num:0
k87_4979820_13 # 14977 # 16143 # -1 # ID=124_13;partial=00;start_type=ATG;rbs_motif=AGGAG;rbs_spacer=5-10bp;gc_cont=0.513	metabat2_coassembly_bwa.90	k87_4979820_13	14977	16143	Strict	175	234.572	vanT gene in vanG cluster	35.62	3002972	protein homolog model	glycopeptide antibiotic	antibiotic target alteration	glycopeptide resistance gene cluster; vanT	54.49	gnl|BL_ORD_ID|1522|hsp_num:0
k87_4624465_3 # 2428 # 3990 # 1 # ID=139_3;partial=00;start_type=ATG;rbs_motif=AGGAG;rbs_spacer=5-10bp;gc_cont=0.516	metabat2_coassembly_bwa.90	k87_4624465_3	2428	3990	Strict	50	108.227	vanW gene in vanI cluster	33.33	3003724	protein homolog model	glycopeptide antibiotic	antibiotic target alteration	vanW; glycopeptide resistance gene cluster	139.41	gnl|BL_ORD_ID|4746|hsp_num:0
k87_3553240_11 # 13618 # 14601 # 1 # ID=168_11;partial=00;start_type=ATG;rbs_motif=AGxAGG/AGGxGG;rbs_spacer=11-12bp;gc_cont=0.483	metabat2_coassembly_bwa.90	k87_3553240_11	13618	14601	Strict	200	274.633	vanH gene in vanO cluster	45.07	3002948	protein homolog model	glycopeptide antibiotic	antibiotic target alteration	vanH; glycopeptide resistance gene cluster	93.43	gnl|BL_ORD_ID|761|hsp_num:0
k87_4414588_24 # 22630 # 25419 # -1 # ID=236_24;partial=00;start_type=ATG;rbs_motif=None;rbs_spacer=None;gc_cont=0.546	metabat2_coassembly_bwa.90	k87_4414588_24	22630	25419	Strict	300	321.627	tet(36)	30.93	3000197	protein homolog model	tetracycline antibiotic	antibiotic target protection	tetracycline-resistant ribosomal protection protein	145.16	gnl|BL_ORD_ID|1675|hsp_num:0
k87_4469293_7 # 5450 # 6589 # -1 # ID=1_7;partial=00;start_type=ATG;rbs_motif=GGA/GAG/AGG;rbs_spacer=5-10bp;gc_cont=0.487	metabat2_coassembly_bwa.113	k87_4469293_7	5450	6589	Strict	175	243.817	vanT gene in vanG cluster	38.01	3002972	protein homolog model	glycopeptide antibiotic	antibiotic target alteration	glycopeptide resistance gene cluster; vanT	53.23	gnl|BL_ORD_ID|1522|hsp_num:0
k87_5662878_29 # 29008 # 29853 # 1 # ID=8_29;partial=00;start_type=ATG;rbs_motif=GGA/GAG/AGG;rbs_spacer=11-12bp;gc_cont=0.453	metabat2_coassembly_bwa.113	k87_5662878_29	29008	29853	Strict	50	143.28	vanY gene in vanB cluster	35.87	3002956	protein homolog model	glycopeptide antibiotic	antibiotic target alteration	vanY; glycopeptide resistance gene cluster	104.85	gnl|BL_ORD_ID|602|hsp_num:0
k87_189318_22 # 25410 # 26408 # -1 # ID=22_22;partial=00;start_type=ATG;rbs_motif=GGA/GAG/AGG;rbs_spacer=5-10bp;gc_cont=0.402	metabat2_coassembly_bwa.113	k87_189318_22	25410	26408	Strict	125	139.043	vanXY gene in vanG cluster	37	3003069	protein homolog model	glycopeptide antibiotic	antibiotic target alteration	glycopeptide resistance gene cluster; vanXY	130.71	gnl|BL_ORD_ID|304|hsp_num:0
k87_2611038_7 # 8394 # 9470 # 1 # ID=4_7;partial=00;start_type=ATG;rbs_motif=GGA/GAG/AGG;rbs_spacer=5-10bp;gc_cont=0.450	metabat2_coassembly_bwa.699	k87_2611038_7	8394	9470	Strict	250	265.003	vanG	41.31	3002909	protein homolog model	glycopeptide antibiotic	antibiotic target alteration	glycopeptide resistance gene cluster; Van ligase	102.58	gnl|BL_ORD_ID|1069|hsp_num:0
k87_2642751_27 # 26372 # 26839 # -1 # ID=13_27;partial=00;start_type=ATG;rbs_motif=AGGT;rbs_spacer=6bp;gc_cont=0.449	metabat2_coassembly_bwa.699	k87_2642751_27	26372	26839	Strict	150	164.851	nimG	54.25	3007109	protein homolog model	nitroimidazole antibiotic	antibiotic inactivation	nitroimidazole reductase	94.51	gnl|BL_ORD_ID|4786|hsp_num:0
k87_2342709_70 # 75758 # 76897 # -1 # ID=37_70;partial=00;start_type=ATG;rbs_motif=None;rbs_spacer=None;gc_cont=0.507	metabat2_coassembly_bwa.699	k87_2342709_70	75758	76897	Strict	175	249.98	vanT gene in vanG cluster	37.03	3002972	protein homolog model	glycopeptide antibiotic	antibiotic target alteration	glycopeptide resistance gene cluster; vanT	53.23	gnl|BL_ORD_ID|1522|hsp_num:0
k87_1265683_29 # 31813 # 34524 # 1 # ID=48_29;partial=00;start_type=ATG;rbs_motif=None;rbs_spacer=None;gc_cont=0.493	metabat2_coassembly_bwa.699	k87_1265683_29	31813	34524	Strict	300	300.827	tet(Q)	31.62	3000191	protein homolog model	tetracycline antibiotic	antibiotic target protection	tetracycline-resistant ribosomal protection protein	137.44	gnl|BL_ORD_ID|1219|hsp_num:0
k87_3169130_22 # 25302 # 26144 # 1 # ID=58_22;partial=00;start_type=ATG;rbs_motif=None;rbs_spacer=None;gc_cont=0.474	metabat2_coassembly_bwa.699	k87_3169130_22	25302	26144	Strict	50	302.368	vanW gene in vanG cluster	53.58	3002965	protein homolog model	glycopeptide antibiotic	antibiotic target alteration	vanW; glycopeptide resistance gene cluster	99.64	gnl|BL_ORD_ID|4741|hsp_num:0
k87_3169130_23 # 26137 # 27201 # 1 # ID=58_23;partial=00;start_type=ATG;rbs_motif=None;rbs_spacer=None;gc_cont=0.502	metabat2_coassembly_bwa.699	k87_3169130_23	26137	27201	Strict	250	402.134	vanG	54.49	3002909	protein homolog model	glycopeptide antibiotic	antibiotic target alteration	glycopeptide resistance gene cluster; Van ligase	101.43	gnl|BL_ORD_ID|1069|hsp_num:0
k87_3169130_24 # 27185 # 27985 # 1 # ID=58_24;partial=00;start_type=ATG;rbs_motif=AGGTG;rbs_spacer=6bp;gc_cont=0.478	metabat2_coassembly_bwa.699	k87_3169130_24	27185	27985	Strict	125	260.381	vanXY gene in vanG cluster	50.4	3003069	protein homolog model	glycopeptide antibiotic	antibiotic target alteration	glycopeptide resistance gene cluster; vanXY	104.72	gnl|BL_ORD_ID|304|hsp_num:0
k87_2097784_8 # 5102 # 5593 # 1 # ID=77_8;partial=00;start_type=ATG;rbs_motif=AGGAGG;rbs_spacer=5-10bp;gc_cont=0.461	metabat2_coassembly_bwa.699	k87_2097784_8	5102	5593	Strict	150	172.17	nimA	54.14	3007104	protein homolog model	nitroimidazole antibiotic	antibiotic inactivation	nitroimidazole reductase	92.61	gnl|BL_ORD_ID|4782|hsp_num:0
k87_5624855_8 # 5609 # 6403 # 1 # ID=44_8;partial=00;start_type=ATG;rbs_motif=None;rbs_spacer=None;gc_cont=0.619	metabat2_coassembly_bwa.198	k87_5624855_8	5609	6403	Strict	50	128.642	vanY gene in vanB cluster	40.32	3002956	protein homolog model	glycopeptide antibiotic	antibiotic target alteration	vanY; glycopeptide resistance gene cluster	98.51	gnl|BL_ORD_ID|602|hsp_num:0
k87_50789_3 # 876 # 1706 # -1 # ID=45_3;partial=00;start_type=ATG;rbs_motif=None;rbs_spacer=None;gc_cont=0.585	metabat2_coassembly_bwa.198	k87_50789_3	876	1706	Strict	50	120.939	vanY gene in vanG cluster	34.89	3002959	protein homolog model	glycopeptide antibiotic	antibiotic target alteration	vanY; glycopeptide resistance gene cluster	98.92	gnl|BL_ORD_ID|4730|hsp_num:0
k87_4523254_12 # 11666 # 13354 # -1 # ID=47_12;partial=00;start_type=ATG;rbs_motif=GGAG/GAGG;rbs_spacer=5-10bp;gc_cont=0.646	metabat2_coassembly_bwa.198	k87_4523254_12	11666	13354	Strict	50	131.724	vanW gene in vanI cluster	38.77	3003724	protein homolog model	glycopeptide antibiotic	antibiotic target alteration	vanW; glycopeptide resistance gene cluster	150.67	gnl|BL_ORD_ID|4746|hsp_num:0
k87_5484046_5 # 1535 # 2653 # -1 # ID=144_5;partial=00;start_type=ATG;rbs_motif=GGA/GAG/AGG;rbs_spacer=5-10bp;gc_cont=0.676	metabat2_coassembly_bwa.198	k87_5484046_5	1535	2653	Strict	175	214.927	vanT gene in vanG cluster	34.22	3002972	protein homolog model	glycopeptide antibiotic	antibiotic target alteration	glycopeptide resistance gene cluster; vanT	52.25	gnl|BL_ORD_ID|1522|hsp_num:0
k87_1413373_3 # 1716 # 2456 # 1 # ID=150_3;partial=00;start_type=ATG;rbs_motif=AGGAG;rbs_spacer=5-10bp;gc_cont=0.665	metabat2_coassembly_bwa.198	k87_1413373_3	1716	2456	Strict	50	156.762	vanY gene in vanB cluster	39.29	3002956	protein homolog model	glycopeptide antibiotic	antibiotic target alteration	vanY; glycopeptide resistance gene cluster	91.79	gnl|BL_ORD_ID|602|hsp_num:0
k87_1080725_5 # 7014 # 9080 # -1 # ID=158_5;partial=00;start_type=ATG;rbs_motif=GGAG/GAGG;rbs_spacer=5-10bp;gc_cont=0.621	metabat2_coassembly_bwa.198	k87_1080725_5	7014	9080	Strict	175	597.43	vanT gene in vanG cluster	43.12	3002972	protein homolog model	glycopeptide antibiotic	antibiotic target alteration	glycopeptide resistance gene cluster; vanT	96.63	gnl|BL_ORD_ID|1522|hsp_num:0
k87_1080725_6 # 9077 # 9802 # -1 # ID=158_6;partial=00;start_type=ATG;rbs_motif=GGAGG;rbs_spacer=5-10bp;gc_cont=0.624	metabat2_coassembly_bwa.198	k87_1080725_6	9077	9802	Strict	125	244.202	vanXY gene in vanG cluster	49.17	3003069	protein homolog model	glycopeptide antibiotic	antibiotic target alteration	glycopeptide resistance gene cluster; vanXY	94.88	gnl|BL_ORD_ID|304|hsp_num:0
k87_1080725_7 # 9806 # 10861 # -1 # ID=158_7;partial=00;start_type=ATG;rbs_motif=AGGAGG;rbs_spacer=5-10bp;gc_cont=0.611	metabat2_coassembly_bwa.198	k87_1080725_7	9806	10861	Strict	250	426.017	vanG	57.39	3002909	protein homolog model	glycopeptide antibiotic	antibiotic target alteration	glycopeptide resistance gene cluster; Van ligase	100.57	gnl|BL_ORD_ID|1069|hsp_num:0
k87_434189_35 # 42562 # 43701 # 1 # ID=62_35;partial=00;start_type=ATG;rbs_motif=AGxAGG/AGGxGG;rbs_spacer=11-12bp;gc_cont=0.520	metabat2_coassembly_bwa.504	k87_434189_35	42562	43701	Strict	175	230.72	vanT gene in vanG cluster	34.85	3002972	protein homolog model	glycopeptide antibiotic	antibiotic target alteration	glycopeptide resistance gene cluster; vanT	53.23	gnl|BL_ORD_ID|1522|hsp_num:0
k87_5651020_5 # 5317 # 6312 # 1 # ID=71_5;partial=00;start_type=ATG;rbs_motif=GGAG/GAGG;rbs_spacer=5-10bp;gc_cont=0.521	metabat2_coassembly_bwa.504	k87_5651020_5	5317	6312	Strict	200	254.603	vanH gene in vanO cluster	43.37	3002948	protein homolog model	glycopeptide antibiotic	antibiotic target alteration	vanH; glycopeptide resistance gene cluster	94.57	gnl|BL_ORD_ID|761|hsp_num:0
k87_3444112_6 # 3498 # 4619 # -1 # ID=79_6;partial=00;start_type=ATG;rbs_motif=AGGAGG;rbs_spacer=5-10bp;gc_cont=0.548	metabat2_coassembly_bwa.504	k87_3444112_6	3498	4619	Strict	175	208.764	vanT gene in vanG cluster	33.88	3002972	protein homolog model	glycopeptide antibiotic	antibiotic target alteration	glycopeptide resistance gene cluster; vanT	52.39	gnl|BL_ORD_ID|1522|hsp_num:0
k87_5666048_4 # 2599 # 3417 # 1 # ID=85_4;partial=00;start_type=ATG;rbs_motif=AGGAG;rbs_spacer=5-10bp;gc_cont=0.546	metabat2_coassembly_bwa.504	k87_5666048_4	2599	3417	Strict	50	288.5	vanW gene in vanB cluster	50.37	3002964	protein homolog model	glycopeptide antibiotic	antibiotic target alteration	vanW; glycopeptide resistance gene cluster	98.91	gnl|BL_ORD_ID|4678|hsp_num:0
k87_5666048_5 # 3424 # 4470 # 1 # ID=85_5;partial=00;start_type=ATG;rbs_motif=GGA/GAG/AGG;rbs_spacer=11-12bp;gc_cont=0.541	metabat2_coassembly_bwa.504	k87_5666048_5	3424	4470	Strict	250	409.453	vanG	54.62	3002909	protein homolog model	glycopeptide antibiotic	antibiotic target alteration	glycopeptide resistance gene cluster; Van ligase	99.71	gnl|BL_ORD_ID|1069|hsp_num:0
k87_874295_15 # 15867 # 16190 # -1 # ID=107_15;partial=00;start_type=ATG;rbs_motif=AGGAG;rbs_spacer=5-10bp;gc_cont=0.537	metabat2_coassembly_bwa.504	k87_874295_15	15867	16190	Strict	75	88.1965	qacG	44.86	3007015	protein homolog model	disinfecting agents and antiseptics	antibiotic efflux	small multidrug resistance (SMR) antibiotic efflux pump	100	gnl|BL_ORD_ID|4661|hsp_num:0
s6.ctg000188l_435 # 458985 # 460502 # -1 # ID=1_435;partial=00;start_type=TTG;rbs_motif=GGAG;rbs_spacer=10bp;gc_cont=0.514	metabat2_6755_HET_CTRL_hifiasm.247	s6.ctg000188l_435	458985	460502	Strict	50	101.679	vanW gene in vanI cluster	32.61	3003724	protein homolog model	glycopeptide antibiotic	antibiotic target alteration	vanW; glycopeptide resistance gene cluster	135.39	gnl|BL_ORD_ID|4746|hsp_num:0
s6.ctg000188l_451 # 479795 # 480595 # -1 # ID=1_451;partial=00;start_type=ATG;rbs_motif=GAG;rbs_spacer=13bp;gc_cont=0.529	metabat2_6755_HET_CTRL_hifiasm.247	s6.ctg000188l_451	479795	480595	Strict	50	146.362	vanY gene in vanB cluster	42.02	3002956	protein homolog model	glycopeptide antibiotic	antibiotic target alteration	vanY; glycopeptide resistance gene cluster	99.25	gnl|BL_ORD_ID|602|hsp_num:0
s6.ctg000192l_318 # 378094 # 378420 # -1 # ID=2_318;partial=00;start_type=ATG;rbs_motif=AGGAG;rbs_spacer=8bp;gc_cont=0.492	metabat2_6755_HET_CTRL_hifiasm.247	s6.ctg000192l_318	378094	378420	Strict	75	82.0333	qacG	50	3007015	protein homolog model	disinfecting agents and antiseptics	antibiotic efflux	small multidrug resistance (SMR) antibiotic efflux pump	100.93	gnl|BL_ORD_ID|4661|hsp_num:0
s6.ctg000192l_927 # 1038643 # 1039806 # 1 # ID=2_927;partial=00;start_type=ATG;rbs_motif=AGGAG;rbs_spacer=11bp;gc_cont=0.504	metabat2_6755_HET_CTRL_hifiasm.247	s6.ctg000192l_927	1038643	1039806	Strict	175	210.69	vanT gene in vanG cluster	32.7	3002972	protein homolog model	glycopeptide antibiotic	antibiotic target alteration	glycopeptide resistance gene cluster; vanT	54.35	gnl|BL_ORD_ID|1522|hsp_num:0
s6.ctg000192l_1527 # 1659939 # 1660442 # -1 # ID=2_1527;partial=00;start_type=ATG;rbs_motif=AGGAG;rbs_spacer=8bp;gc_cont=0.502	metabat2_6755_HET_CTRL_hifiasm.247	s6.ctg000192l_1527	1659939	1660442	Strict	150	201.06	nimG	60.62	3007109	protein homolog model	nitroimidazole antibiotic	antibiotic inactivation	nitroimidazole reductase	101.83	gnl|BL_ORD_ID|4786|hsp_num:0
s6.ctg000192l_1672 # 1811256 # 1812239 # -1 # ID=2_1672;partial=00;start_type=ATG;rbs_motif=AGGAG;rbs_spacer=7bp;gc_cont=0.507	metabat2_6755_HET_CTRL_hifiasm.247	s6.ctg000192l_1672	1811256	1812239	Strict	200	273.478	vanH gene in vanO cluster	44.41	3002948	protein homolog model	glycopeptide antibiotic	antibiotic target alteration	vanH; glycopeptide resistance gene cluster	93.43	gnl|BL_ORD_ID|761|hsp_num:0
s6.ctg000399l_891 # 924831 # 927635 # 1 # ID=3_891;partial=00;start_type=ATG;rbs_motif=AGG;rbs_spacer=10bp;gc_cont=0.566	metabat2_6755_HET_CTRL_hifiasm.247	s6.ctg000399l_891	924831	927635	Strict	300	301.597	tet(Q)	32.18	3000191	protein homolog model	tetracycline antibiotic	antibiotic target protection	tetracycline-resistant ribosomal protection protein	142.16	gnl|BL_ORD_ID|1219|hsp_num:0
k87_749047_14 # 19749 # 22226 # 1 # ID=116_14;partial=00;start_type=ATG;rbs_motif=AAAA;rbs_spacer=13bp;gc_cont=0.460	metabat2_XCR1_HET_6758_bwa.5	k87_749047_14	19749	22226	Strict	175	176.407	vanT gene in vanG cluster	31.45	3002972	protein homolog model	glycopeptide antibiotic	antibiotic target alteration	glycopeptide resistance gene cluster; vanT	115.87	gnl|BL_ORD_ID|1522|hsp_num:0
k87_316669_2 # 1285 # 4401 # -1 # ID=183_2;partial=00;start_type=ATG;rbs_motif=AATAA;rbs_spacer=10bp;gc_cont=0.505	metabat2_XCR1_HET_6758_bwa.5	k87_316669_2	1285	4401	Strict	750	762.296	adeF	41.98	3000777	protein homolog model	fluoroquinolone antibiotic; tetracycline antibiotic	antibiotic efflux	resistance-nodulation-cell division (RND) antibiotic efflux pump	98.02	gnl|BL_ORD_ID|132|hsp_num:0
k87_316669_6 # 8319 # 11384 # 1 # ID=183_6;partial=01;start_type=ATG;rbs_motif=None;rbs_spacer=None;gc_cont=0.532	metabat2_XCR1_HET_6758_bwa.5	k87_316669_6	8319	11384	Strict	750	797.349	adeF	43.5	3000777	protein homolog model	fluoroquinolone antibiotic; tetracycline antibiotic	antibiotic efflux	resistance-nodulation-cell division (RND) antibiotic efflux pump	96.51	gnl|BL_ORD_ID|132|hsp_num:0
s308.ctg000382l_338 # 366076 # 367188 # -1 # ID=1_338;partial=00;start_type=ATG;rbs_motif=AGGAG;rbs_spacer=9bp;gc_cont=0.678	6755_HET_CTRL_s308.ctg000382l_hifiasm_large	s308.ctg000382l_338	366076	367188	Strict	250	268.085	vanG	39.39	3002909	protein homolog model	glycopeptide antibiotic	antibiotic target alteration	glycopeptide resistance gene cluster; Van ligase	106.02	gnl|BL_ORD_ID|1069|hsp_num:0
s308.ctg000382l_1209 # 1320800 # 1321786 # 1 # ID=1_1209;partial=00;start_type=ATG;rbs_motif=AGGAG;rbs_spacer=10bp;gc_cont=0.575	6755_HET_CTRL_s308.ctg000382l_hifiasm_large	s308.ctg000382l_1209	1320800	1321786	Strict	200	252.292	vanH gene in vanO cluster	43.48	3002948	protein homolog model	glycopeptide antibiotic	antibiotic target alteration	vanH; glycopeptide resistance gene cluster	93.71	gnl|BL_ORD_ID|761|hsp_num:0
s308.ctg000382l_1497 # 1610070 # 1611257 # 1 # ID=1_1497;partial=00;start_type=GTG;rbs_motif=AGGAG;rbs_spacer=8bp;gc_cont=0.657	6755_HET_CTRL_s308.ctg000382l_hifiasm_large	s308.ctg000382l_1497	1610070	1611257	Strict	175	232.646	vanT gene in vanG cluster	35.12	3002972	protein homolog model	glycopeptide antibiotic	antibiotic target alteration	glycopeptide resistance gene cluster; vanT	55.48	gnl|BL_ORD_ID|1522|hsp_num:0
s308.ctg000382l_1885 # 2015192 # 2016976 # -1 # ID=1_1885;partial=00;start_type=ATG;rbs_motif=GAGG;rbs_spacer=9bp;gc_cont=0.534	6755_HET_CTRL_s308.ctg000382l_hifiasm_large	s308.ctg000382l_1885	2015192	2016976	Strict	300	1195.26	tet(W)	97.47	3000194	protein homolog model	tetracycline antibiotic	antibiotic target protection	tetracycline-resistant ribosomal protection protein	92.96	gnl|BL_ORD_ID|456|hsp_num:0
contig_661_73 # 88280 # 91420 # 1 # ID=1_73;partial=00;start_type=ATG;rbs_motif=AAA;rbs_spacer=14bp;gc_cont=0.523	6755_HET_CTRL_contig_661_metaflye_large	contig_661_73	88280	91420	Strict	750	768.074	adeF	42.2	3000777	protein homolog model	fluoroquinolone antibiotic; tetracycline antibiotic	antibiotic efflux	resistance-nodulation-cell division (RND) antibiotic efflux pump	98.77	gnl|BL_ORD_ID|132|hsp_num:0
contig_661_121 # 161912 # 164386 # 1 # ID=1_121;partial=00;start_type=ATG;rbs_motif=TAAA;rbs_spacer=13bp;gc_cont=0.526	6755_HET_CTRL_contig_661_metaflye_large	contig_661_121	161912	164386	Strict	175	201.445	vanT gene in vanG cluster	34.96	3002972	protein homolog model	glycopeptide antibiotic	antibiotic target alteration	glycopeptide resistance gene cluster; vanT	115.73	gnl|BL_ORD_ID|1522|hsp_num:0
contig_661_2545 # 2976088 # 2976888 # 1 # ID=1_2545;partial=00;start_type=ATG;rbs_motif=TAA;rbs_spacer=4bp;gc_cont=0.342	6755_HET_CTRL_contig_661_metaflye_large	contig_661_2545	2976088	2976888	Strict	500	530.02	ErmF	98.5	3000498	protein homolog model	macrolide antibiotic; lincosamide antibiotic; streptogramin antibiotic; streptogramin A antibiotic; streptogramin B antibiotic	antibiotic target alteration	Erm 23S ribosomal RNA methyltransferase	100	gnl|BL_ORD_ID|568|hsp_num:0
contig_661_2546 # 2977101 # 2978237 # -1 # ID=1_2546;partial=00;start_type=ATG;rbs_motif=AAA;rbs_spacer=3bp;gc_cont=0.375	6755_HET_CTRL_contig_661_metaflye_large	contig_661_2546	2977101	2978237	Strict	750	779.63	tet(X)	99.74	3000205	protein homolog model	glycylcycline; tetracycline antibiotic	antibiotic inactivation	tetracycline inactivation enzyme	97.42	gnl|BL_ORD_ID|763|hsp_num:0
contig_661_2548 # 2978983 # 2980908 # -1 # ID=1_2548;partial=00;start_type=ATG;rbs_motif=TAA;rbs_spacer=4bp;gc_cont=0.383	6755_HET_CTRL_contig_661_metaflye_large	contig_661_2548	2978983	2980908	Strict	300	1189.1	tet(Q)	89.39	3000191	protein homolog model	tetracycline antibiotic	antibiotic target protection	tetracycline-resistant ribosomal protection protein	97.56	gnl|BL_ORD_ID|1219|hsp_num:0
k87_235815_95 # 128428 # 130899 # 1 # ID=18_95;partial=00;start_type=ATG;rbs_motif=TAA;rbs_spacer=5bp;gc_cont=0.484	metabat2_XCR1_HET_6730_bwa.71	k87_235815_95	128428	130899	Strict	175	192.971	vanT gene in vanG cluster	34.05	3002972	protein homolog model	glycopeptide antibiotic	antibiotic target alteration	glycopeptide resistance gene cluster; vanT	115.59	gnl|BL_ORD_ID|1522|hsp_num:0
k87_78917_7 # 7812 # 10925 # 1 # ID=36_7;partial=00;start_type=ATG;rbs_motif=TAA;rbs_spacer=12bp;gc_cont=0.438	metabat2_XCR1_HET_6730_bwa.71	k87_78917_7	7812	10925	Strict	750	767.689	adeF	41.47	3000777	protein homolog model	fluoroquinolone antibiotic; tetracycline antibiotic	antibiotic efflux	resistance-nodulation-cell division (RND) antibiotic efflux pump	97.92	gnl|BL_ORD_ID|132|hsp_num:0
tig00035975_204 # 226522 # 227031 # 1 # ID=1_204;partial=00;start_type=ATG;rbs_motif=GGAGG;rbs_spacer=5bp;gc_cont=0.412	metabat2_pooled_hicanu.947	tig00035975_204	226522	227031	Strict	150	191.43	nimJ	57.67	3007112	protein homolog model	nitroimidazole antibiotic	antibiotic inactivation	nitroimidazole reductase	102.42	gnl|BL_ORD_ID|4789|hsp_num:0
tig00035975_280 # 306371 # 308290 # 1 # ID=1_280;partial=00;start_type=ATG;rbs_motif=AGGAG;rbs_spacer=9bp;gc_cont=0.529	metabat2_pooled_hicanu.947	tig00035975_280	306371	308290	Strict	300	1307.35	tet(W)	99.22	3000194	protein homolog model	tetracycline antibiotic	antibiotic target protection	tetracycline-resistant ribosomal protection protein	100	gnl|BL_ORD_ID|456|hsp_num:0
tig00035975_815 # 936052 # 937311 # -1 # ID=1_815;partial=00;start_type=ATG;rbs_motif=None;rbs_spacer=None;gc_cont=0.547	metabat2_pooled_hicanu.947	tig00035975_815	936052	937311	Strict	50	97.0561	vanW gene in vanI cluster	34.72	3003724	protein homolog model	glycopeptide antibiotic	antibiotic target alteration	vanW; glycopeptide resistance gene cluster	112.33	gnl|BL_ORD_ID|4746|hsp_num:0
k87_2668533_37 # 40402 # 42453 # 1 # ID=20_37;partial=00;start_type=ATG;rbs_motif=None;rbs_spacer=None;gc_cont=0.428	metabat2_coassembly_bwa.921	k87_2668533_37	40402	42453	Strict	50	146.362	vanW gene in vanI cluster	38.71	3003724	protein homolog model	glycopeptide antibiotic	antibiotic target alteration	vanW; glycopeptide resistance gene cluster	183.11	gnl|BL_ORD_ID|4746|hsp_num:0
k87_93962_5 # 6215 # 7033 # -1 # ID=26_5;partial=00;start_type=ATG;rbs_motif=GGA/GAG/AGG;rbs_spacer=5-10bp;gc_cont=0.411	metabat2_coassembly_bwa.921	k87_93962_5	6215	7033	Strict	50	139.428	vanW gene in vanG cluster	30.71	3002965	protein homolog model	glycopeptide antibiotic	antibiotic target alteration	vanW; glycopeptide resistance gene cluster	96.8	gnl|BL_ORD_ID|4741|hsp_num:0
k87_3732863_4 # 3265 # 4254 # -1 # ID=24_4;partial=00;start_type=ATG;rbs_motif=AGGAG;rbs_spacer=5-10bp;gc_cont=0.594	metabat2_coassembly_bwa.182	k87_3732863_4	3265	4254	Strict	200	266.544	vanH gene in vanO cluster	44.37	3002948	protein homolog model	glycopeptide antibiotic	antibiotic target alteration	vanH; glycopeptide resistance gene cluster	94	gnl|BL_ORD_ID|761|hsp_num:0
k87_4120631_8 # 5945 # 7552 # 1 # ID=56_8;partial=00;start_type=ATG;rbs_motif=GGAG/GAGG;rbs_spacer=5-10bp;gc_cont=0.578	metabat2_coassembly_bwa.182	k87_4120631_8	5945	7552	Strict	50	117.087	vanW gene in vanI cluster	29.6	3003724	protein homolog model	glycopeptide antibiotic	antibiotic target alteration	vanW; glycopeptide resistance gene cluster	143.43	gnl|BL_ORD_ID|4746|hsp_num:0
k87_3093822_32 # 37136 # 38323 # -1 # ID=168_32;partial=00;start_type=ATG;rbs_motif=GGAG/GAGG;rbs_spacer=5-10bp;gc_cont=0.597	metabat2_coassembly_bwa.182	k87_3093822_32	37136	38323	Strict	175	234.187	vanT gene in vanG cluster	35.56	3002972	protein homolog model	glycopeptide antibiotic	antibiotic target alteration	glycopeptide resistance gene cluster; vanT	55.48	gnl|BL_ORD_ID|1522|hsp_num:0
k87_3093822_35 # 40931 # 42589 # 1 # ID=168_35;partial=01;start_type=TTG;rbs_motif=None;rbs_spacer=None;gc_cont=0.565	metabat2_coassembly_bwa.182	k87_3093822_35	40931	42589	Strict	300	306.22	poxtA	34.09	3004470	protein homolog model	tetracycline antibiotic; oxazolidinone antibiotic; phenicol antibiotic	antibiotic target protection	Miscellaneous ABC-F subfamily ATP-binding cassette ribosomal protection proteins	102.03	gnl|BL_ORD_ID|2510|hsp_num:0
k87_107640_18 # 18136 # 19269 # -1 # ID=175_18;partial=00;start_type=ATG;rbs_motif=AGGA/GGAG/GAGG;rbs_spacer=11-12bp;gc_cont=0.566	metabat2_coassembly_bwa.182	k87_107640_18	18136	19269	Strict	50	112.849	vanW gene in vanI cluster	42.42	3003724	protein homolog model	glycopeptide antibiotic	antibiotic target alteration	vanW; glycopeptide resistance gene cluster	101.07	gnl|BL_ORD_ID|4746|hsp_num:0
k87_5417487_14 # 11781 # 12551 # -1 # ID=249_14;partial=01;start_type=Edge;rbs_motif=None;rbs_spacer=None;gc_cont=0.545	metabat2_coassembly_bwa.182	k87_5417487_14	11781	12551	Strict	150	192.586	nimJ	55.21	3007112	protein homolog model	nitroimidazole antibiotic	antibiotic inactivation	nitroimidazole reductase	155.15	gnl|BL_ORD_ID|4789|hsp_num:0
contig_24340_101 # 92616 # 94535 # -1 # ID=2_101;partial=00;start_type=ATG;rbs_motif=GGAGG;rbs_spacer=8bp;gc_cont=0.531	metabat2_pooled_metaflye.1162	contig_24340_101	92616	94535	Perfect	300	1314.67	tet(W)	100	3000194	protein homolog model	tetracycline antibiotic	antibiotic target protection	tetracycline-resistant ribosomal protection protein	100	gnl|BL_ORD_ID|456|hsp_num:0
contig_24340_1093 # 1088424 # 1089584 # -1 # ID=2_1093;partial=00;start_type=ATG;rbs_motif=AGGAG;rbs_spacer=9bp;gc_cont=0.395	metabat2_pooled_metaflye.1162	contig_24340_1093	1088424	1089584	Strict	175	201.06	vanT gene in vanG cluster	32.8	3002972	protein homolog model	glycopeptide antibiotic	antibiotic target alteration	glycopeptide resistance gene cluster; vanT	54.21	gnl|BL_ORD_ID|1522|hsp_num:0
contig_24340_1257 # 1259480 # 1261639 # -1 # ID=2_1257;partial=00;start_type=ATG;rbs_motif=GGAGG;rbs_spacer=7bp;gc_cont=0.356	metabat2_pooled_metaflye.1162	contig_24340_1257	1259480	1261639	Strict	175	686.026	vanT gene in vanG cluster	47.82	3002972	protein homolog model	glycopeptide antibiotic	antibiotic target alteration	glycopeptide resistance gene cluster; vanT	100.98	gnl|BL_ORD_ID|1522|hsp_num:0
contig_24340_1258 # 1261644 # 1262360 # -1 # ID=2_1258;partial=00;start_type=ATG;rbs_motif=GGAG;rbs_spacer=9bp;gc_cont=0.416	metabat2_pooled_metaflye.1162	contig_24340_1258	1261644	1262360	Strict	50	248.825	vanY gene in vanB cluster	61.29	3002956	protein homolog model	glycopeptide antibiotic	antibiotic target alteration	vanY; glycopeptide resistance gene cluster	88.81	gnl|BL_ORD_ID|602|hsp_num:0
contig_24340_1259 # 1262357 # 1263463 # -1 # ID=2_1259;partial=00;start_type=ATG;rbs_motif=GGAGG;rbs_spacer=7bp;gc_cont=0.371	metabat2_pooled_metaflye.1162	contig_24340_1259	1262357	1263463	Strict	250	395.201	vanG	53.04	3002909	protein homolog model	glycopeptide antibiotic	antibiotic target alteration	glycopeptide resistance gene cluster; Van ligase	105.44	gnl|BL_ORD_ID|1069|hsp_num:0
contig_24340_1284 # 1284950 # 1287565 # -1 # ID=2_1284;partial=00;start_type=TTG;rbs_motif=GAGG;rbs_spacer=10bp;gc_cont=0.394	metabat2_pooled_metaflye.1162	contig_24340_1284	1284950	1287565	Strict	300	300.056	tet(Q)	31.51	3000191	protein homolog model	tetracycline antibiotic	antibiotic target protection	tetracycline-resistant ribosomal protection protein	132.57	gnl|BL_ORD_ID|1219|hsp_num:0
contig_49361_160 # 171545 # 173146 # 1 # ID=3_160;partial=00;start_type=ATG;rbs_motif=AGG;rbs_spacer=5bp;gc_cont=0.423	metabat2_pooled_metaflye.1162	contig_49361_160	171545	173146	Strict	50	118.627	vanW gene in vanI cluster	34.47	3003724	protein homolog model	glycopeptide antibiotic	antibiotic target alteration	vanW; glycopeptide resistance gene cluster	142.9	gnl|BL_ORD_ID|4746|hsp_num:0
tig00013787_245 # 273003 # 273986 # -1 # ID=1_245;partial=00;start_type=ATG;rbs_motif=AGAGGA;rbs_spacer=5bp;gc_cont=0.682	metabat2_6755_HET_CTRL_hicanu.547	tig00013787_245	273003	273986	Strict	200	254.603	vanH gene in vanD cluster	46.41	3002944	protein homolog model	glycopeptide antibiotic	antibiotic target alteration	vanH; glycopeptide resistance gene cluster	101.24	gnl|BL_ORD_ID|1348|hsp_num:0
tig00013787_499 # 547767 # 548813 # 1 # ID=1_499;partial=00;start_type=ATG;rbs_motif=GGGAGG;rbs_spacer=7bp;gc_cont=0.705	metabat2_6755_HET_CTRL_hicanu.547	tig00013787_499	547767	548813	Strict	250	282.722	vanG	40.29	3002909	protein homolog model	glycopeptide antibiotic	antibiotic target alteration	glycopeptide resistance gene cluster; Van ligase	99.71	gnl|BL_ORD_ID|1069|hsp_num:0
tig00013789_248 # 278812 # 279972 # -1 # ID=2_248;partial=00;start_type=GTG;rbs_motif=AGGGGG;rbs_spacer=7bp;gc_cont=0.669	metabat2_6755_HET_CTRL_hicanu.547	tig00013789_248	278812	279972	Strict	175	197.208	vanT gene in vanG cluster	33.51	3002972	protein homolog model	glycopeptide antibiotic	antibiotic target alteration	glycopeptide resistance gene cluster; vanT	54.21	gnl|BL_ORD_ID|1522|hsp_num:0
s741.ctg000943l_209 # 232567 # 235713 # 1 # ID=1_209;partial=00;start_type=GTG;rbs_motif=AAA;rbs_spacer=11bp;gc_cont=0.451	6737_HOM_CTRL_s741.ctg000943l_hifiasm_large	s741.ctg000943l_209	232567	235713	Strict	750	825.083	adeF	44.16	3000777	protein homolog model	fluoroquinolone antibiotic; tetracycline antibiotic	antibiotic efflux	resistance-nodulation-cell division (RND) antibiotic efflux pump	98.96	gnl|BL_ORD_ID|132|hsp_num:0
s741.ctg000943l_1074 # 1206587 # 1207792 # -1 # ID=1_1074;partial=00;start_type=ATG;rbs_motif=AAA;rbs_spacer=10bp;gc_cont=0.412	6737_HOM_CTRL_s741.ctg000943l_hifiasm_large	s741.ctg000943l_1074	1206587	1207792	Strict	700	791.186	Mef(En2)	99.25	3004659	protein homolog model	macrolide antibiotic	antibiotic efflux	major facilitator superfamily (MFS) antibiotic efflux pump	100	gnl|BL_ORD_ID|2200|hsp_num:0
s741.ctg000943l_1186 # 1335369 # 1337837 # 1 # ID=1_1186;partial=00;start_type=ATG;rbs_motif=None;rbs_spacer=None;gc_cont=0.497	6737_HOM_CTRL_s741.ctg000943l_hifiasm_large	s741.ctg000943l_1186	1335369	1337837	Strict	175	200.675	vanT gene in vanG cluster	38.15	3002972	protein homolog model	glycopeptide antibiotic	antibiotic target alteration	glycopeptide resistance gene cluster; vanT	115.45	gnl|BL_ORD_ID|1522|hsp_num:0
s741.ctg000943l_1639 # 1863450 # 1864391 # 1 # ID=1_1639;partial=00;start_type=ATG;rbs_motif=AAA;rbs_spacer=12bp;gc_cont=0.523	6737_HOM_CTRL_s741.ctg000943l_hifiasm_large	s741.ctg000943l_1639	1863450	1864391	Strict	50	61.2326	vanY gene in vanG cluster	31.72	3002959	protein homolog model	glycopeptide antibiotic	antibiotic target alteration	vanY; glycopeptide resistance gene cluster	112.19	gnl|BL_ORD_ID|4730|hsp_num:0
s741.ctg000943l_2118 # 2425687 # 2426694 # -1 # ID=1_2118;partial=00;start_type=ATG;rbs_motif=AAAA;rbs_spacer=5bp;gc_cont=0.493	6737_HOM_CTRL_s741.ctg000943l_hifiasm_large	s741.ctg000943l_2118	2425687	2426694	Strict	200	202.986	vanH gene in vanB cluster	35.67	3002943	protein homolog model	glycopeptide antibiotic	antibiotic target alteration	vanH; glycopeptide resistance gene cluster	103.72	gnl|BL_ORD_ID|4673|hsp_num:0
k87_387_2 # 1560 # 2642 # -1 # ID=2_2;partial=01;start_type=Edge;rbs_motif=None;rbs_spacer=None;gc_cont=0.283	metabat2_XCR1_HOM_7857_bwa.80	k87_387_2	1560	2642	Strict	50	144.05	vanY gene in vanG cluster	40.43	3002959	protein homolog model	glycopeptide antibiotic	antibiotic target alteration	vanY; glycopeptide resistance gene cluster	129.03	gnl|BL_ORD_ID|4730|hsp_num:0
k87_75169_4 # 1914 # 2549 # -1 # ID=26_4;partial=00;start_type=ATG;rbs_motif=AGGA;rbs_spacer=5-10bp;gc_cont=0.283	metabat2_XCR1_HOM_7857_bwa.80	k87_75169_4	1914	2549	Strict	50	106.686	vanW gene in vanI cluster	36.71	3003724	protein homolog model	glycopeptide antibiotic	antibiotic target alteration	vanW; glycopeptide resistance gene cluster	56.57	gnl|BL_ORD_ID|4746|hsp_num:0
k87_75805_3 # 2023 # 3690 # 1 # ID=29_3;partial=00;start_type=ATG;rbs_motif=AGGAGG;rbs_spacer=5-10bp;gc_cont=0.267	metabat2_XCR1_HOM_7857_bwa.80	k87_75805_3	2023	3690	Strict	50	126.716	vanW gene in vanI cluster	33.19	3003724	protein homolog model	glycopeptide antibiotic	antibiotic target alteration	vanW; glycopeptide resistance gene cluster	148.79	gnl|BL_ORD_ID|4746|hsp_num:0
k87_488258_5 # 2168 # 2749 # -1 # ID=106_5;partial=01;start_type=Edge;rbs_motif=None;rbs_spacer=None;gc_cont=0.270	metabat2_XCR1_HOM_7857_bwa.80	k87_488258_5	2168	2749	Strict	175	202.986	vanT gene in vanG cluster	50.26	3002972	protein homolog model	glycopeptide antibiotic	antibiotic target alteration	glycopeptide resistance gene cluster; vanT	27.11	gnl|BL_ORD_ID|1522|hsp_num:0
k87_162626_9 # 6350 # 7387 # 1 # ID=120_9;partial=00;start_type=ATG;rbs_motif=GGAG/GAGG;rbs_spacer=5-10bp;gc_cont=0.250	metabat2_XCR1_HOM_7857_bwa.80	k87_162626_9	6350	7387	Strict	250	409.068	vanG	56.9	3002909	protein homolog model	glycopeptide antibiotic	antibiotic target alteration	glycopeptide resistance gene cluster; Van ligase	98.85	gnl|BL_ORD_ID|1069|hsp_num:0
k87_162626_10 # 7390 # 8061 # 1 # ID=120_10;partial=01;start_type=ATG;rbs_motif=GGAG/GAGG;rbs_spacer=5-10bp;gc_cont=0.219	metabat2_XCR1_HOM_7857_bwa.80	k87_162626_10	7390	8061	Strict	175	186.037	vanT gene in vanG cluster	41.7	3002972	protein homolog model	glycopeptide antibiotic	antibiotic target alteration	glycopeptide resistance gene cluster; vanT	31.46	gnl|BL_ORD_ID|1522|hsp_num:0
k87_1019592_4 # 2422 # 3234 # 1 # ID=165_4;partial=00;start_type=ATG;rbs_motif=AGGAG;rbs_spacer=5-10bp;gc_cont=0.376	metabat2_XCR1_HOM_7857_bwa.80	k87_1019592_4	2422	3234	Strict	50	95.9005	vanW gene in vanI cluster	46.09	3003724	protein homolog model	glycopeptide antibiotic	antibiotic target alteration	vanW; glycopeptide resistance gene cluster	72.39	gnl|BL_ORD_ID|4746|hsp_num:0
k87_117587_1 # 2 # 1429 # 1 # ID=193_1;partial=10;start_type=Edge;rbs_motif=None;rbs_spacer=None;gc_cont=0.262	metabat2_XCR1_HOM_7857_bwa.80	k87_117587_1	2	1429	Strict	50	132.88	vanW gene in vanI cluster	41.33	3003724	protein homolog model	glycopeptide antibiotic	antibiotic target alteration	vanW; glycopeptide resistance gene cluster	127.35	gnl|BL_ORD_ID|4746|hsp_num:0
tig00056328_128 # 120718 # 122265 # 1 # ID=5_128;partial=00;start_type=ATG;rbs_motif=GGAG/GAGG;rbs_spacer=5-10bp;gc_cont=0.288	metabat2_pooled_hicanu.902	tig00056328_128	120718	122265	Strict	50	116.701	vanY gene in vanG cluster	40.11	3002959	protein homolog model	glycopeptide antibiotic	antibiotic target alteration	vanY; glycopeptide resistance gene cluster	184.59	gnl|BL_ORD_ID|4730|hsp_num:0
tig00056328_439 # 481592 # 482278 # -1 # ID=5_439;partial=00;start_type=ATG;rbs_motif=GGAG/GAGG;rbs_spacer=5-10bp;gc_cont=0.263	metabat2_pooled_hicanu.902	tig00056328_439	481592	482278	Strict	50	100.138	vanW gene in vanI cluster	33.56	3003724	protein homolog model	glycopeptide antibiotic	antibiotic target alteration	vanW; glycopeptide resistance gene cluster	61.13	gnl|BL_ORD_ID|4746|hsp_num:0
k87_495399_2 # 310 # 2100 # -1 # ID=56_2;partial=00;start_type=ATG;rbs_motif=GGA/GAG/AGG;rbs_spacer=5-10bp;gc_cont=0.604	metabat2_XCR1_HOM_7852_bwa.48	k87_495399_2	310	2100	Strict	50	134.035	vanW gene in vanI cluster	39.71	3003724	protein homolog model	glycopeptide antibiotic	antibiotic target alteration	vanW; glycopeptide resistance gene cluster	159.79	gnl|BL_ORD_ID|4746|hsp_num:0
k87_94357_4 # 1697 # 3361 # 1 # ID=187_4;partial=00;start_type=ATG;rbs_motif=GGAG/GAGG;rbs_spacer=5-10bp;gc_cont=0.622	metabat2_XCR1_HOM_7852_bwa.48	k87_94357_4	1697	3361	Strict	50	115.161	vanW gene in vanI cluster	30.45	3003724	protein homolog model	glycopeptide antibiotic	antibiotic target alteration	vanW; glycopeptide resistance gene cluster	148.53	gnl|BL_ORD_ID|4746|hsp_num:0
k87_182858_9 # 5700 # 6866 # -1 # ID=259_9;partial=00;start_type=ATG;rbs_motif=AGGAGG;rbs_spacer=5-10bp;gc_cont=0.571	metabat2_XCR1_HOM_7852_bwa.48	k87_182858_9	5700	6866	Strict	175	182.185	vanT gene in vanG cluster	32	3002972	protein homolog model	glycopeptide antibiotic	antibiotic target alteration	glycopeptide resistance gene cluster; vanT	54.49	gnl|BL_ORD_ID|1522|hsp_num:0
k87_28225_4 # 2832 # 4016 # -1 # ID=305_4;partial=00;start_type=ATG;rbs_motif=GGAGG;rbs_spacer=5-10bp;gc_cont=0.595	metabat2_XCR1_HOM_7852_bwa.48	k87_28225_4	2832	4016	Strict	175	223.016	vanT gene in vanG cluster	33.96	3002972	protein homolog model	glycopeptide antibiotic	antibiotic target alteration	glycopeptide resistance gene cluster; vanT	55.34	gnl|BL_ORD_ID|1522|hsp_num:0
k87_69222_2 # 934 # 1920 # 1 # ID=313_2;partial=00;start_type=ATG;rbs_motif=AGGAG;rbs_spacer=5-10bp;gc_cont=0.538	metabat2_XCR1_HOM_7852_bwa.48	k87_69222_2	934	1920	Strict	200	249.595	vanH gene in vanO cluster	40.66	3002948	protein homolog model	glycopeptide antibiotic	antibiotic target alteration	vanH; glycopeptide resistance gene cluster	93.71	gnl|BL_ORD_ID|761|hsp_num:0
k87_5402109_6 # 5122 # 6306 # -1 # ID=202_6;partial=00;start_type=ATG;rbs_motif=None;rbs_spacer=None;gc_cont=0.618	metabat2_coassembly_bwa.302	k87_5402109_6	5122	6306	Strict	175	360.918	vanT gene in vanG cluster	44.28	3002972	protein homolog model	glycopeptide antibiotic	antibiotic target alteration	glycopeptide resistance gene cluster; vanT	55.34	gnl|BL_ORD_ID|1522|hsp_num:0
k87_5804576_10 # 12519 # 14591 # 1 # ID=244_10;partial=00;start_type=ATG;rbs_motif=AGGAG;rbs_spacer=5-10bp;gc_cont=0.598	metabat2_coassembly_bwa.302	k87_5804576_10	12519	14591	Strict	50	118.627	vanW gene in vanI cluster	36.82	3003724	protein homolog model	glycopeptide antibiotic	antibiotic target alteration	vanW; glycopeptide resistance gene cluster	184.99	gnl|BL_ORD_ID|4746|hsp_num:0
contig_11985_151 # 151030 # 152949 # 1 # ID=2_151;partial=00;start_type=ATG;rbs_motif=GGAGGA;rbs_spacer=7bp;gc_cont=0.530	metabat2_6755_HET_CTRL_metaflye.524	contig_11985_151	151030	152949	Strict	300	1274.61	tet(W)	97.03	3000194	protein homolog model	tetracycline antibiotic	antibiotic target protection	tetracycline-resistant ribosomal protection protein	100	gnl|BL_ORD_ID|456|hsp_num:0
k87_222335_21 # 21764 # 22879 # 1 # ID=43_21;partial=00;start_type=ATG;rbs_motif=AGxAGG/AGGxGG;rbs_spacer=5-10bp;gc_cont=0.630	metabat2_XCR1_HOM_6756_bwa.85	k87_222335_21	21764	22879	Strict	175	234.572	vanT gene in vanG cluster	37.81	3002972	protein homolog model	glycopeptide antibiotic	antibiotic target alteration	glycopeptide resistance gene cluster; vanT	52.11	gnl|BL_ORD_ID|1522|hsp_num:0
k87_222335_24 # 25019 # 26839 # 1 # ID=43_24;partial=00;start_type=ATG;rbs_motif=AGGAG;rbs_spacer=5-10bp;gc_cont=0.595	metabat2_XCR1_HOM_6756_bwa.85	k87_222335_24	25019	26839	Strict	50	122.094	vanW gene in vanI cluster	30.54	3003724	protein homolog model	glycopeptide antibiotic	antibiotic target alteration	vanW; glycopeptide resistance gene cluster	162.47	gnl|BL_ORD_ID|4746|hsp_num:0
k87_757240_19 # 19669 # 21540 # -1 # ID=58_19;partial=00;start_type=ATG;rbs_motif=GGAG/GAGG;rbs_spacer=5-10bp;gc_cont=0.630	metabat2_XCR1_HOM_6756_bwa.85	k87_757240_19	19669	21540	Strict	50	107.842	vanW gene in vanI cluster	35.14	3003724	protein homolog model	glycopeptide antibiotic	antibiotic target alteration	vanW; glycopeptide resistance gene cluster	167.02	gnl|BL_ORD_ID|4746|hsp_num:0
k87_470903_2 # 1541 # 2992 # 1 # ID=128_2;partial=00;start_type=ATG;rbs_motif=None;rbs_spacer=None;gc_cont=0.671	metabat2_XCR1_HOM_6756_bwa.85	k87_470903_2	1541	2992	Strict	50	107.457	vanW gene in vanI cluster	37.36	3003724	protein homolog model	glycopeptide antibiotic	antibiotic target alteration	vanW; glycopeptide resistance gene cluster	129.49	gnl|BL_ORD_ID|4746|hsp_num:0
k87_692424_4 # 3589 # 5460 # 1 # ID=5_4;partial=00;start_type=ATG;rbs_motif=GGAG/GAGG;rbs_spacer=5-10bp;gc_cont=0.697	metabat2_XCR1_HOM_7868_bwa.134	k87_692424_4	3589	5460	Strict	50	124.02	vanW gene in vanI cluster	39.18	3003724	protein homolog model	glycopeptide antibiotic	antibiotic target alteration	vanW; glycopeptide resistance gene cluster	167.02	gnl|BL_ORD_ID|4746|hsp_num:0
k87_370396_8 # 9651 # 10133 # -1 # ID=79_8;partial=00;start_type=ATG;rbs_motif=GGAGG;rbs_spacer=5-10bp;gc_cont=0.683	metabat2_XCR1_HOM_7868_bwa.134	k87_370396_8	9651	10133	Strict	150	157.918	nimG	49.69	3007109	protein homolog model	nitroimidazole antibiotic	antibiotic inactivation	nitroimidazole reductase	97.56	gnl|BL_ORD_ID|4786|hsp_num:0
k87_664533_4 # 2772 # 3950 # 1 # ID=98_4;partial=00;start_type=ATG;rbs_motif=GGAGG;rbs_spacer=6bp;gc_cont=0.646	metabat2_XCR1_HOM_7868_bwa.134	k87_664533_4	2772	3950	Strict	175	208.764	vanT gene in vanG cluster	32.35	3002972	protein homolog model	glycopeptide antibiotic	antibiotic target alteration	glycopeptide resistance gene cluster; vanT	55.06	gnl|BL_ORD_ID|1522|hsp_num:0
[truncated: 878 more rows]
